# Supplementary material for: Reduction of H3K27cr Modification During DNA Damage in Colon Cancer
Source: Front Oncol. 2022 Jul 22;12:924061. doi: 10.3389/fonc.2022.924061 (PMC9353715; doi:10.3389/fonc.2022.924061)
Supplement: Supplementary file 1 [file Table_1.xlsx]

## Sheet: Sheet1
Table S1. The sequences of siSIRT6
name	sequence
	sense（5'-3'）	antisense（5'-3'）
siSIRT6-1	GAAUGUGCCAAGUGUAAGATT	UCUUACACUUGGCACAUUCTT
siSIRT6-2	AAGUCCUCAAUGCAAUAAATT	UUUAUUGCAUUGAGGACUUTT
