# Supplementary material for: Reduction of H3K27cr Modification During DNA Damage in Colon Cancer
Source: Front Oncol. 2022 Jul 22;12:924061. doi: 10.3389/fonc.2022.924061 (PMC9353715; doi:10.3389/fonc.2022.924061)
Supplement: Supplementary file 2 [file Table_2.xlsx]

## Sheet: Sheet1
Table S2. The sequences of primers
name	sequence
	forward （5'-3'）	reverse（5'-3'）
SIRT6	TTGTGGAAGAATGTGCCAAGTGT	GCGATGTACCCAGCGTGATG
ACTB	CATGTACGTTGCTATCCAGGC	CTCCTTAATGTCACGCACGAT
