# Supplementary material for: Reduction of H3K27cr Modification During DNA Damage in Colon Cancer
Source: Front Oncol. 2022 Jul 22;12:924061. doi: 10.3389/fonc.2022.924061 (PMC9353715; doi:10.3389/fonc.2022.924061)
Supplement: Supplementary file 3 [file Table_3.xlsx]

## Sheet: Sheet1
Table S3. The GO items enrichement in genes with promoter occupied by histone crotonalytion (GSE124540, crotonate plus)
GO_items	ID	pvalue	geneID	Count
histone modification	GO:0016570	0.00227651	LRRK2/WDR82/NEK11/DMRTC2/USP36/IWS1/RSF1/ACTL6B/LEF1/KMT5B/PRKD2/JADE2/KDM4B/PRDM5/MORF4L1/BRD8/CTCF/CARM1/HDAC5/SART3/DCAF1/MACROH2A1/MTA2/DPF1/TWIST1/MAP3K7/TAF5/SREBF1/ATXN7/PPP5C/PAX5/MYB/TRIM37/EYA1/PHC1/DNMT1/CREBBP/ATM/ARRB1	39
fatty acid metabolic process	GO:0006631	0.000371489	HACD4/ACSM2B/GLYATL2/ACSM1/MCEE/DGAT2/ACAD10/ECHDC1/PDP1/AIG1/HAO2/HSD17B12/MLXIPL/ACSBG1/LPIN1/CYP2G1P/MGLL/CYP4F8/ABHD2/FADS2/LIPG/ACOX2/TWIST1/SREBF1/ACSM3/POR/PCCA/GSTP1/ETFA/ECH1/CYP2J2/CYP2C19/CYP1A1/AKR1C4/AUH/AKT2/ACAT1	37
RNA splicing	GO:0008380	0.0196921	FAM98B/RBM24/ZMAT2/FIP1L1/CPSF7/SNIP1/CELF5/IWS1/PRPF40A/RAVER2/ESRP1/PPIL1/ZNF638/RNVU1-18/VIRMA/SNRNP200/STRAP/HNRNPUL1/PPIE/SNUPN/EIF4A3/SART3/KHSRP/SRPK2/SNRPA1/SRSF5/RNU2-1/PLRG1/NUP98/YBX1/MBNL1/IK/HNRNPL/CSTF3/CLNS1A/C1QBP	36
axonogenesis	GO:0007409	0.026794	CRPPA/PLXNA4/LINGO1/COL25A1/SPG11/SPTBN4/SZT2/SEMA4B/SEMA6B/BAIAP2/GAB2/NTN1/NRXN1/NRXN3/SEMA5A/PICALM/SPAST/SOS1/ROBO1/RAC1/NECTIN1/PTPRO/PIK3CB/PAX6/PAK1/OMG/NRTN/MYH10/ITGA4/GFRA3/EFNA3/CTNNA2/BMPR1B/ANK3/ALCAM	35
small molecule catabolic process	GO:0044282	0.0112323	FOXK1/GLYATL2/ALDH1L2/AFMID/MCEE/CDADC1/ACAD10/ALDH8A1/ECHDC1/AIG1/PIPOX/HAO2/LPIN1/ABHD2/AASS/ACOX2/TWIST1/TDO2/SHMT2/PCCA/PAH/NT5E/INPP5B/IMPA2/GPD2/FAH/ETFA/ECH1/CYP1A1/BCAT1/AUH/ALDOA/ALDH1A1/AKT2/ACAT1	35
establishment of organelle localization	GO:0051656	0.0057606	CEP120/LRRK2/CHMP7/SPG11/MYO1G/ARHGAP21/C12orf4/WDR11/SYBU/RHOT1/TRAPPC4/RMDN1/SCFD1/KIF1B/SEC31A/PPP6R1/AP1M2/GAB2/NTN1/PICALM/SPAST/RAB27B/PAX6/NUMA1/NSF/MYO7B/MYO1E/MYH10/IRAG2/LGALS9/KIF3C/ITGA4/CENPE/CBL/ATM	35
microtubule-based movement	GO:0007018	0.00038138	CATSPER3/TSSK4/KIF6/CFAP221/CCDC63/DNHD1/SEPTIN12/RSPH6A/SPG11/IFT74/CFAP69/DNAI4/TTC21B/DYNC2H1/IFT22/ARHGAP21/STARD9/SYBU/RHOT1/IFT57/NPHP3/DNAI1/KIF1B/DNAH17/TMF1/SPG7/SPAST/RAB27B/KTN1/KLC1/KIF3C/INPP5B/DLG2/CENPE/ADCY3	35
negative regulation of protein phosphorylation	GO:0001933	0.0143658	MIRLET7G/INCA1/PTPRQ/ZNF675/DAB2IP/SOCS4/LRRK2/CDK5RAP3/DUSP26/RPTOR/TESC/MLXIPL/STRAP/SH2B3/MACROH2A1/SOCS1/WARS1/TWIST1/TFAP4/SORL1/SMPD1/PTPRO/PTPN2/PKIB/PPP5C/PAX6/IGFBP3/IGF1R/GSTP1/GBA/DMTN/CBL/ARRB1/ANGPT1	34
positive regulation of cell adhesion	GO:0045785	0.00858487	KLRC4-KLRK1/EGFLAM/IFT74/NDNF/DUSP26/LEF1/HSD17B12/PRKD2/KLRK1/CORO1A/TNFSF13B/TESPA1/MAP4K4/CYTH3/IL1RL2/TNFSF9/SOCS1/DYSF/ZBTB16/RAC1/PAK1/NODAL/MYB/LGALS9/ITGA4/IL15/FUT3/DMTN/DOCK1/DMP1/C1QBP/ATM/ANK3/ANGPT1	34
regulation of intracellular transport	GO:0032386	0.00184822	TCAF2/PCSK9/TAMALIN/LRRK2/TTC21B/SH3TC2/USP36/VPS11/IWS1/FBXW7/RHOT1/CTDSPL2/REEP2/EHD2/SCFD1/ABLIM3/NPEPPS/TXN/EIPR1/SREBF1/SORL1/MAP2K2/PPP3CC/PPM1A/PAK1/NUMA1/PPP1R12A/STOM/DMTN/ANK3/ANGPT1/AKT2	32
regulation of apoptotic signaling pathway	GO:2001233	0.0240132	INCA1/DDIAS/DAB2IP/LRRK2/RFFL/CREB3L1/FBH1/BIRC6/SELENOS/FBXW7/NLE1/UBQLN1/AATF/HYOU1/YAP1/FEM1B/TNFRSF10B/PEA15/VDAC2/TPD52L1/TFAP4/PTPN2/PPP3CC/LGALS9/GSTP1/GSN/GATA4/EYA1/CTSH/CTNNA1/BMPR1B	31
cilium organization	GO:0044782	0.0146501	CFAP221/CCDC63/CEP120/CFAP52/TTC39C/CEP20/TMEM67/RSPH6A/IFT74/DNAI4/TTC21B/DYNC2H1/CPLANE1/IFT22/MARK4/ODF2L/WDR11/IFT57/EHD2/NPHP3/DNAI1/TTLL3/NUDCD3/CEP164/ABLIM3/DNAH17/ALMS1/KIF3C/GSN/SEPTIN7/BBS1	31
RNA splicing, via transesterification reactions	GO:0000375	0.0128442	RBM24/ZMAT2/FIP1L1/CPSF7/SNIP1/CELF5/PRPF40A/RAVER2/PPIL1/RNVU1-18/SNRNP200/STRAP/HNRNPUL1/PPIE/SNUPN/EIF4A3/SART3/KHSRP/SRPK2/SNRPA1/SRSF5/RNU2-1/PLRG1/NUP98/YBX1/MBNL1/IK/HNRNPL/CSTF3/CLNS1A/C1QBP	31
response to steroid hormone	GO:0048545	0.00208185	CATSPER3/PPARGC1B/DDX54/LEF1/ACSBG1/CNOT1/AKAP13/FAM107A/ABHD2/NCOA2/CARM1/YAP1/SAFB2/TMF1/TGFB3/TFAP4/SREBF1/PTGER2/PPP5C/PAK1/OXTR/CNOT2/NODAL/NR3C2/KRAS/HSD3B2/GSTP1/NR3C1/GBA/FOXO3/COL1A1	31
protein polyubiquitination	GO:0000209	0.00158445	SHPRH/ZNRF2/RNF217/TRIM71/RFFL/UBE2Q2/LONRF1/RNF146/FBXO38/FBXL17/SMURF2/RNF213/FBXW7/RNF111/RC3H2/KLHL3/RNF167/HECTD1/MGRN1/WWP1/TRIM3/UBE2E3/TRIM22/DZIP3/NPEPPS/DYSF/TPP2/LNPEP/LMO7/CDC27/CBL	31
regulation of small GTPase mediated signal transduction	GO:0051056	0.000689942	LRRD1/ARHGAP30/DAB2IP/ARHGAP42/ARAP1/ARHGAP21/ERBIN/RHOT1/ARHGEF4/ARHGEF18/ARHGEF12/ARHGAP26/AKAP13/FAM13A/ARHGEF11/MAP4K4/CYTH1/CYTH3/SHOC2/SOS1/ROBO1/RASGRF2/RASGRF1/RAC1/KRAS/INPP5B/EPS8/CHN2/CBL/ARRB1/ARHGAP6	31
cellular response to peptide	GO:1901653	0.0394018	RAB15/PCSK9/OSBPL8/SELENOS/MZB1/BACE1/SLC39A14/LPIN1/RAB31/SORBS1/BAIAP2/HDAC5/GLP2R/SOCS1/SREBF1/SOS1/SORL1/SRSF5/PTPN2/POR/PAK1/ITGA4/IGF1R/GSTP1/GRB14/FOXO3/CRHBP/AKT2/ADCY3	29
Ras protein signal transduction	GO:0007265	0.0072142	LRRD1/RAB15/DAB2IP/ARHGAP42/USP28/ERBIN/BRK1/ARHGEF18/ARHGEF12/AKAP13/ARHGEF11/MAP4K4/NTN1/CYTH1/CYTH3/BRAP/SHOC2/SOS1/ROBO1/RASGRF2/RASGRF1/RAP2A/RAC1/KRAS/EPS8/DNMT1/CBL/ARRB1/ARHGAP6	29
neuron death	GO:0070997	0.033716	PCSK9/LRRK2/NDNF/NMNAT1/FBXW7/OXR1/BACE1/CORO1A/HYOU1/PICALM/TGFB3/SRPK2/SORL1/REL/PPP5C/MYB/MEF2C/LIG4/KRAS/GRM4/GBA/FOXO3/CBL/ATM/ARRB1/ANGPT1/AKT2	27
positive regulation of protein transport	GO:0051222	0.028114	MYO18A/TCAF2/SCAMP5/C1QTNF3/USP36/VPS11/SYBU/FBXW7/CTDSPL2/CADM1/CLEC5A/ABLIM3/NPEPPS/TGFB3/SORL1/RAC1/PPP3CC/PPM1A/PAK1/MYH10/IL5/HLA-DRB1/STOM/ARRB1/ANK3/AKT2/ACHE	27
protein localization to cell periphery	GO:1990778	0.0178266	RAB15/CNPY4/TAMALIN/SPTBN4/TESC/EHD2/EPB41L3/KIF1B/GGA2/CLSTN1/RAB31/SORBS1/GPHN/GPC6/MAP7/PICALM/SLMAP/RAP2A/PKP2/NUMA1/NSF/GNAI1/DLG4/DLG2/BBS1/ANK3/AKT2	27
peptidyl-serine modification	GO:0018209	0.0139475	TSSK4/DCLK2/EGFLAM/LRRK2/GALNT13/NDNF/SPTBN4/RPTOR/NLK/MLXIPL/PRKD2/SMG1/TXN/SRPK2/MAP2K2/PAK1/IFNA21/IFNA14/IFNA13/GALNT1/DMTN/BRAF/ATR/ATM/ARRB1/ANGPT1/AKT2	27
cellular response to peptide hormone stimulus	GO:0071375	0.0125077	RAB15/PCSK9/OSBPL8/SELENOS/MZB1/SLC39A14/LPIN1/RAB31/SORBS1/BAIAP2/HDAC5/GLP2R/SOCS1/SREBF1/SOS1/SORL1/SRSF5/PTPN2/POR/PAK1/IGF1R/GSTP1/GRB14/FOXO3/CRHBP/AKT2/ADCY3	27
regulation of MAP kinase activity	GO:0043405	0.0318139	ZNF675/DAB2IP/LRRK2/CDK5RAP3/AKAP13/SH2B3/PEA15/PDE5A/TPD52L1/TGFB3/MAP3K7/SORL1/SMPD1/ROBO1/MAP2K2/PIK3CB/PAK1/MAP3K9/KRAS/IGF1R/GSTP1/GRM4/GBA/EGF/BRAF/ARRB1	26
positive regulation of secretion	GO:0051047	0.0299002	MYO18A/RAB15/SCAMP5/C1QTNF3/PRRT2/SYBU/CADM1/CLEC5A/SNF8/PDCD6IP/GAB2/AIMP1/SYT7/TMF1/TGFB3/SORL1/RAC1/RAB27B/OXTR/NMB/MYH10/MYB/IL5/HLA-DRB1/ARRB1/ACHE	26
regulation of T cell activation	GO:0050863	0.0231115	KLRC4-KLRK1/ZC3H8/RC3H2/LEF1/DROSHA/KLRK1/CORO1A/TNFSF13B/TESPA1/IL1RL2/TNFSF9/PDE5A/SOCS1/FOXN1/ZBTB16/SOS1/SFTPD/RAC1/PTPN2/PAK1/MYB/LGALS9/IL15/HLA-DRB1/GSN/CLPTM1	26
epithelial tube morphogenesis	GO:0060562	0.0371275	RNF207/TRIM71/IRX1/IFT57/LEF1/NPHP3/KLHL3/PRKD2/YAP1/MTSS1/NTN1/LMO4/ALX1/TWIST1/PGF/PAK1/NODAL/MTHFD1/MEF2C/KRAS/GATA4/EYA1/EGF/CTSH/DDR1	25
regulation of leukocyte differentiation	GO:1902105	0.0156958	ZNF675/PPARGC1B/ZC3H8/PRXL2A/DCSTAMP/FBXW7/TESC/RC3H2/LEF1/DROSHA/TESPA1/IL1RL2/TNFSF9/SOCS1/FOXN1/ZBTB16/SOS1/PTPN2/MYB/LGALS9/IL15/IL5/HLA-DRB1/CLPTM1	24
lipid modification	GO:0030258	0.00720457	CERKL/DGKH/SOCS4/ACSM1/DGAT2/ACAD10/ECHDC1/HAO2/SMG1/SOCS1/ACOX2/TWIST1/POR/PIP4K2A/PIK3CB/INPP5B/IMPA2/GBA/ETFA/ECH1/CYP1A1/AUH/AKT2/ACAT1	24
regulation of intracellular protein transport	GO:0033157	0.00524463	TCAF2/TAMALIN/LRRK2/TTC21B/SH3TC2/USP36/VPS11/IWS1/FBXW7/CTDSPL2/ABLIM3/NPEPPS/TXN/SREBF1/SORL1/PPP3CC/PPM1A/PAK1/NUMA1/STOM/DMTN/ANK3/ANGPT1/AKT2	24
cellular lipid catabolic process	GO:0044242	0.00121588	GLYATL2/ACER1/MCEE/ACAD10/ECHDC1/SMPD4/AIG1/HAO2/LPIN1/MGLL/ABHD2/LIPG/ACOX2/TWIST1/SORL1/SMPD1/PCCA/GBA/FABP2/ETFA/ECH1/AUH/AKT2/ACAT1	24
mesenchyme development	GO:0060485	0.0275226	CRB2/RBM24/DAB2IP/AKNA/FBXL17/LEF1/STRAP/SEMA4B/SEMA6B/YAP1/SEMA5A/ALX1/WNT8A/TWIST1/TGFB3/S100A4/ROBO1/NRTN/NODAL/MEF2C/GATA4/COL1A1/ACTG2	23
negative regulation of kinase activity	GO:0033673	0.0119732	INCA1/PTPRQ/ZNF675/DAB2IP/SOCS4/CDK5RAP3/DUSP26/RPTOR/TESC/SH2B3/MACROH2A1/SOCS1/WARS1/TFAP4/SORL1/SMPD1/PTPRO/PTPN2/PKIB/IGF1R/GSTP1/GBA/CBL	23
intracellular receptor signaling pathway	GO:0030522	0.0105607	PPARGC1B/DDX54/ERBIN/ASXL2/CNOT1/STARD10/CARM1/YAP1/SAFB2/NR1I2/TWIST1/TMF1/MAP3K7/SREBF1/PRCP/PPP5C/PAK1/CNOT2/NODAL/NR3C2/NR3C1/C1QBP/BIRC3	23
protein deubiquitination	GO:0016579	0.0369982	FOXK1/INO80C/USP45/USP30/ABRAXAS1/TNIP3/SMURF2/USP29/USP28/USP36/USP35/RHOT1/ASXL2/TFPT/USP24/TANK/SART3/USP10/MAP3K7/SHMT2/ATXN7/BIRC3	22
kidney development	GO:0001822	0.0369982	PCSK9/LRRK2/IRX1/CPLANE1/NLE1/NPHP3/KLHL3/SULF1/YAP1/MAGI2/MTSS1/GCNT3/ZBTB16/PTPRO/PGF/OVOL1/MYO1E/MEF2C/EYA1/CTSH/ANGPT1/ACAT1	22
regulation of organelle assembly	GO:1902115	0.000449497	CEP120/LRRK2/MARK4/TBC1D14/ODF2L/VPS11/SENP6/SCFD1/CNOT1/AKAP13/PDCD6IP/NRXN1/ALMS1/ATXN2/PIP4K2A/NUMA1/CNOT2/TRIM37/MEF2C/IL5/GSN/SEPTIN7	22
homeostasis of number of cells	GO:0048872	0.0247675	CDIN1/ZC3H8/CDK5RAP3/RC3H2/NLE1/KLF13/CORO1A/TNFSF13B/SH2B3/SART3/FOXN1/SOS1/PTPN2/PIK3CB/MEF2C/LGALS9/KRAS/IREB2/FOXO3/ERCC2/DMTN	21
response to ketone	GO:1901654	0.00161068	CATSPER3/FOXP2/GNG2/KIF1B/ABHD2/NCOA2/YAP1/TGFB3/TFAP4/SREBF1/PTGFR/PTGER2/PSPH/OXTR/HSD3B2/NR3C1/GNAI1/GBA/FOXO3/CBL/ADCY3	21
regulation of microtubule-based process	GO:0032886	0.0241421	CEP120/TMEM67/CFAP69/TTC21B/FSD1/MARK4/RHOT1/MEMO1/CKAP2/SENP6/FAM107A/PDCD6IP/ALMS1/SPAST/ATXN7/RAC1/PAK1/NUMA1/TRIM37/GNAI1	20
vesicle localization	GO:0051648	0.0285436	LRRK2/SPG11/MYO1G/WDR11/SYBU/TRAPPC4/SCFD1/KIF1B/SEC31A/PPP6R1/AP1M2/MAGI2/PICALM/RAB27B/NSF/MYO7B/MYO1E/IRAG2/ITGA4	19
skeletal system morphogenesis	GO:0048705	0.0274484	FREM1/PPARGC1B/NLE1/CARM1/EIF4A3/ALX1/TWIST1/TGFB3/POR/PAX5/NODAL/MTHFD1/MEF2C/HOXC4/HOXA9/EYA1/COL1A1/BMPR1B/BMP1	19
regulation of endocytosis	GO:0030100	0.0126688	PCSK9/SCAMP5/LRRK2/SCYL2/RUFY2/RAB31/MAGI2/SYT7/PICALM/SH3GL1/ATXN2/RAC1/PPP3CC/PIK3CB/EGF/DLG4/CBL/ARRB1/ANGPT1	19
establishment or maintenance of cell polarity	GO:0007163	0.0364622	MYO18A/CRB2/KIAA1614/ERBIN/PDCD6IP/ARHGEF11/CYTH1/CYTH3/MAP7/RAC1/PAX6/PAK1/NUMA1/NEK3/GSN/DLG2/CTNNA1/KRIT1	18
regulation of viral process	GO:0050792	0.0324836	YTHDC2/RSF1/LEF1/POU2F3/SNF8/PPIE/TRIM22/TFAP4/SRPK2/PLSCR1/PC/OAS3/OAS2/LGALS9/ILF3/HLA-DRB1/GSN/STOM	18
actomyosin structure organization	GO:0031032	0.0157224	MYO18A/PHACTR1/ARAP1/EPB41L4A/ARHGEF18/EPB41L3/AKAP13/SORBS1/PDCD6IP/ALMS1/TGFB3/RAC1/PAK1/MYH10/MEF2C/MEF2A/ARRB1/ARHGAP6	18
regulation of Ras protein signal transduction	GO:0046578	0.0117915	LRRD1/DAB2IP/ARHGAP42/ERBIN/ARHGEF18/AKAP13/MAP4K4/CYTH1/CYTH3/SHOC2/ROBO1/RASGRF2/RASGRF1/RAC1/KRAS/EPS8/CBL/ARRB1	18
cytokinesis	GO:0000910	0.00347382	DCDC1/SEPTIN12/CHMP7/SHCBP1L/NOX5/FSD1/BIRC6/PRPF40A/RXFP3/PIK3R4/CKAP2/PDCD6IP/PKP4/SPAST/MYH10/SEPTIN7/ANXA11/ANK3	18
protein acetylation	GO:0006473	0.0341756	NAA15/NAA16/IWS1/RSF1/ACTL6B/LEF1/JADE2/MORF4L1/BRD8/CTCF/DPF1/TWIST1/MAP3K7/TAF5/POR/CREBBP/ARRB1	17
microtubule-based transport	GO:0099111	0.0373989	SPG11/IFT74/TTC21B/DYNC2H1/IFT22/ARHGAP21/SYBU/RHOT1/IFT57/NPHP3/KIF1B/SPG7/SPAST/RAB27B/KIF3C/DLG2	16
regulation of T cell differentiation	GO:0045580	0.0047145	ZC3H8/RC3H2/LEF1/DROSHA/TESPA1/IL1RL2/TNFSF9/SOCS1/FOXN1/ZBTB16/SOS1/PTPN2/MYB/LGALS9/IL15/CLPTM1	16
regulation of cell shape	GO:0008360	0.0151322	ARAP1/PLXNA4/ERMN/PRPF40A/ARHGEF18/EPB41L3/CORO1A/BAIAP2/RAC1/MYH10/GAS2/EPS8/DMTN/SEPTIN7/ALDOA	15
adaptive thermogenesis	GO:1990845	0.0143369	PPARGC1B/LPIN1/ZNF423/ZNF516/ALMS1/SORL1/SCTR/OXTR/NPR3/LNPEP/IL15/IGF1R/CMKLR1/ALDH1A1/ACHE	15
regulation of mRNA processing	GO:0050684	0.0121437	RBM24/CPSF7/SLTM/CELF5/IWS1/VIRMA/SART3/SAFB2/SRPK2/SRSF5/NUP98/MBNL1/IK/HNRNPL/C1QBP	15
DNA damage checkpoint	GO:0000077	0.0114741	ABRAXAS1/CDK5RAP3/NEK11/STK33/USP28/HINFP/CNOT10/CNOT1/CARM1/FEM1B/PEA15/PPP1R10/CNOT2/ATR/ATM	15
response to calcium ion	GO:0051592	0.00907982	CPNE2/ACER1/SYT12/ADGRV1/SLC25A23/KCNMB4/SEC31A/SYT7/RYR1/MEF2C/MEF2A/DMTN/CRHBP/BRAF/ANXA11	15
regulation of postsynaptic membrane potential	GO:0060078	0.0075587	INSYN2A/SEZ6/LRRK2/SHANK2/BAIAP2/EIF4A3/NRXN1/SH3GL1/MEF2C/KCNA1/GABRA2/GABBR1/DLG4/CHRNB4/CHRNA5	15
insulin receptor signaling pathway	GO:0008286	0.00709954	OSBPL8/MZB1/SLC39A14/SORBS1/BAIAP2/SOCS1/SREBF1/SOS1/SORL1/PTPN2/PAK1/IGF1R/GRB14/FOXO3/AKT2	15
histone acetylation	GO:0016573	0.0359467	IWS1/RSF1/ACTL6B/LEF1/JADE2/MORF4L1/BRD8/CTCF/DPF1/TWIST1/MAP3K7/TAF5/CREBBP/ARRB1	14
positive regulation of leukocyte differentiation	GO:1902107	0.0359467	PPARGC1B/DCSTAMP/TESC/LEF1/TESPA1/IL1RL2/TNFSF9/SOCS1/ZBTB16/MYB/LGALS9/IL15/IL5/HLA-DRB1	14
regulation of histone modification	GO:0031056	0.0221526	LRRK2/DMRTC2/IWS1/PRKD2/CTCF/SART3/MACROH2A1/TWIST1/SREBF1/PAX5/MYB/DNMT1/ATM/ARRB1	14
response to ionizing radiation	GO:0010212	0.0169696	ABRAXAS1/INTS3/USP28/SPIDR/RAD51AP1/YAP1/TANK/RRM1/LIG4/EYA1/DNMT3A/CBL/ATR/ATM	14
embryonic skeletal system development	GO:0048706	0.00727547	XYLT1/SULF1/EIF4A3/ALX1/TWIST1/TGFB3/PAX5/NODAL/MTHFD1/MEF2C/HOXC4/HOXA9/EYA1/COL1A1	14
plasma membrane organization	GO:0007009	0.00203942	PLSCR5/XKR6/SH3TC2/EHD2/EPB41L3/BAIAP2/MTSS1/SYT7/DYSF/PLSCR1/MYH10/GSN/ANK3/AKT2	14
ERBB signaling pathway	GO:0038127	0.0372952	DAB2IP/NRG4/SOCS4/ARAP1/SHKBP1/SH3TC2/ERBIN/FBXW7/SOS1/PTPN2/EGF/CBL/BRAF	13
regulation of peptidyl-serine phosphorylation	GO:0033135	0.0372952	SPTBN4/RPTOR/MLXIPL/PRKD2/TXN/PAK1/IFNA21/IFNA14/IFNA13/DMTN/BRAF/ARRB1/ANGPT1	13
nephron development	GO:0072006	0.0338803	IRX1/KLHL3/SULF1/YAP1/MAGI2/MTSS1/PTPRO/PGF/MYO1E/MEF2C/EYA1/ANGPT1/ACAT1	13
Rho protein signal transduction	GO:0007266	0.0291878	ARHGAP42/ARHGEF18/ARHGEF12/AKAP13/ARHGEF11/NTN1/ROBO1/RASGRF2/RASGRF1/RAC1/EPS8/ARRB1/ARHGAP6	13
adult behavior	GO:0030534	0.0249873	SDK1/SEZ6/SPTBN4/OXR1/SHANK2/HOMER2/NRXN1/NRXN3/PAX5/EPS8/CRHBP/CHRNB4/CHRNA5	13
fatty acid oxidation	GO:0019395	0.00317433	ACSM1/DGAT2/ACAD10/ECHDC1/HAO2/ACOX2/TWIST1/POR/ETFA/ECH1/AUH/AKT2/ACAT1	13
regulation of protein targeting	GO:1903533	0.000277361	TCAF2/LRRK2/USP36/VPS11/FBXW7/ABLIM3/NPEPPS/SREBF1/PAK1/STOM/DMTN/ANK3/AKT2	13
signal transduction in response to DNA damage	GO:0042770	0.0424522	ABRAXAS1/STK33/CNOT10/CNOT1/CARM1/USP10/TWIST1/TFAP4/CNOT2/FOXO3/ATR/ATM	12
nucleus organization	GO:0006997	0.0424522	CHMP7/WDR73/DMRTC2/USP36/LPIN1/TMF1/SRPK2/SPAST/ATXN7/NUP98/NUMA1/IRAG2	12
vitamin metabolic process	GO:0006766	0.0384872	ALDH1L2/VKORC1L1/TPK1/SLC23A1/SHMT2/RLBP1/PCCA/PC/MTHFD1/CBLIF/FOLR2/CYP1A1	12
regulation of receptor-mediated endocytosis	GO:0048259	0.00788951	PCSK9/SCYL2/MAGI2/PICALM/ATXN2/RAC1/PIK3CB/EGF/DLG4/CBL/ARRB1/ANGPT1	12
acyl-CoA metabolic process	GO:0006637	0.00732151	ACSM2B/ACSM1/MCEE/DGAT2/PDP1/PIPOX/HSD17B12/ACSBG1/AASS/TDO2/ACSM3/ACAT1	12
