# Supplementary material for: Reduction of H3K27cr Modification During DNA Damage in Colon Cancer
Source: Front Oncol. 2022 Jul 22;12:924061. doi: 10.3389/fonc.2022.924061 (PMC9353715; doi:10.3389/fonc.2022.924061)
Supplement: Supplementary file 4 [file Table_4.xlsx]

## Sheet: green
The GO items enrichement in green module
ID	Description	GeneRatio	BgRatio	pvalue	p.adjust	qvalue	geneID	Count
GO:0010212	response to ionizing radiation	4/47	144/18866	0.000449995	0.20843	0.178185	ATM/CBL/DNMT3A/INTS3	4
GO:0035358	regulation of peroxisome proliferator activated receptor signaling pathway	2/47	14/18866	0.000542342	0.20843	0.178185	ASXL2/STARD10	2
GO:0046486	glycerolipid metabolic process	6/47	434/18866	0.000691852	0.20843	0.178185	ABHD2/ATM/DGKH/SMG1/SORL1/STARD10	6
GO:0031667	response to nutrient levels	6/47	473/18866	0.00108108	0.20843	0.178185	CBL/COX4I1/DNMT3A/FOXK1/FOXO3/SORL1	6
GO:1901214	regulation of neuron death	5/47	321/18866	0.00118059	0.20843	0.178185	ATM/CBL/FOXO3/REL/SORL1	5
GO:0035357	peroxisome proliferator activated receptor signaling pathway	2/47	21/18866	0.00123772	0.20843	0.178185	ASXL2/STARD10	2
GO:0006622	protein targeting to lysosome	2/47	22/18866	0.00135934	0.20843	0.178185	NUMA1/SORL1	2
GO:1901654	response to ketone	4/47	200/18866	0.00153069	0.20843	0.178185	ABHD2/CBL/FOXO3/NCOA2	4
GO:0070997	neuron death	5/47	360/18866	0.00195542	0.20843	0.178185	ATM/CBL/FOXO3/REL/SORL1	5
GO:0001578	microtubule bundle formation	3/47	101/18866	0.00203543	0.20843	0.178185	DNAH17/NUMA1/TTLL3	3
GO:0036294	cellular response to decreased oxygen levels	4/47	218/18866	0.00209661	0.20843	0.178185	CBL/CREBBP/DNMT3A/FOXO3	4
GO:0034067	protein localization to Golgi apparatus	2/47	28/18866	0.00220331	0.20843	0.178185	NUMA1/SORL1	2
GO:0036293	response to decreased oxygen levels	5/47	371/18866	0.00222909	0.20843	0.178185	ATM/CBL/CREBBP/DNMT3A/FOXO3	5
GO:0070861	regulation of protein exit from endoplasmic reticulum	2/47	29/18866	0.00236277	0.20843	0.178185	NUMA1/SORL1	2
GO:0071453	cellular response to oxygen levels	4/47	235/18866	0.00275087	0.214601	0.18346	CBL/CREBBP/DNMT3A/FOXO3	4
GO:0046777	protein autophosphorylation	4/47	237/18866	0.00283605	0.214601	0.18346	ATM/IGF1R/MAP3K9/SMG1	4
GO:0070482	response to oxygen levels	5/47	396/18866	0.00295402	0.214601	0.18346	ATM/CBL/CREBBP/DNMT3A/FOXO3	5
GO:0048854	brain morphogenesis	2/47	34/18866	0.00323905	0.222235	0.189986	FOXO3/SHANK2	2
GO:0006623	protein targeting to vacuole	2/47	40/18866	0.00446093	0.233969	0.200018	NUMA1/SORL1	2
GO:0006638	neutral lipid metabolic process	3/47	138/18866	0.0049086	0.233969	0.200018	ABHD2/DGKH/SORL1	3
GO:0006639	acylglycerol metabolic process	3/47	138/18866	0.0049086	0.233969	0.200018	ABHD2/DGKH/SORL1	3
GO:0009314	response to radiation	5/47	447/18866	0.00494125	0.233969	0.200018	ATM/CBL/CREBBP/DNMT3A/INTS3	5
GO:0061462	protein localization to lysosome	2/47	43/18866	0.00513994	0.233969	0.200018	NUMA1/SORL1	2
GO:0016579	protein deubiquitination	4/47	283/18866	0.00532787	0.233969	0.200018	ASXL2/ATXN7/FOXK1/INO80C	4
GO:0008286	insulin receptor signaling pathway	3/47	143/18866	0.00541879	0.233969	0.200018	FOXO3/IGF1R/SORL1	3
GO:1904646	cellular response to amyloid-beta	2/47	45/18866	0.00561736	0.233969	0.200018	FOXO3/IGF1R	2
GO:0032570	response to progesterone	2/47	46/18866	0.00586342	0.233969	0.200018	ABHD2/NCOA2	2
GO:0038202	TORC1 signaling	2/47	46/18866	0.00586342	0.233969	0.200018	ATM/SMG1	2
GO:0048599	oocyte development	2/47	47/18866	0.00611434	0.233969	0.200018	ATM/FOXO3	2
GO:0046461	neutral lipid catabolic process	2/47	48/18866	0.00637011	0.233969	0.200018	ABHD2/SORL1	2
GO:0046464	acylglycerol catabolic process	2/47	48/18866	0.00637011	0.233969	0.200018	ABHD2/SORL1	2
GO:0001678	cellular glucose homeostasis	3/47	153/18866	0.00653211	0.233969	0.200018	FOXK1/FOXO3/IGF1R	3
GO:0070646	protein modification by small protein removal	4/47	300/18866	0.00653267	0.233969	0.200018	ASXL2/ATXN7/FOXK1/INO80C	4
GO:0032527	protein exit from endoplasmic reticulum	2/47	49/18866	0.0066307	0.233969	0.200018	NUMA1/SORL1	2
GO:1990090	cellular response to nerve growth factor stimulus	2/47	49/18866	0.0066307	0.233969	0.200018	CBL/FOXO3	2
GO:0000186	activation of MAPKK activity	2/47	52/18866	0.00744111	0.235635	0.201442	BRAF/MAP3K9	2
GO:0009994	oocyte differentiation	2/47	52/18866	0.00744111	0.235635	0.201442	ATM/FOXO3	2
GO:0072666	establishment of protein localization to vacuole	2/47	52/18866	0.00744111	0.235635	0.201442	NUMA1/SORL1	2
GO:1990089	response to nerve growth factor	2/47	52/18866	0.00744111	0.235635	0.201442	CBL/FOXO3	2
GO:0010332	response to gamma radiation	2/47	56/18866	0.00858763	0.256204	0.219026	ATM/CBL	2
GO:1904645	response to amyloid-beta	2/47	56/18866	0.00858763	0.256204	0.219026	FOXO3/IGF1R	2
GO:0001541	ovarian follicle development	2/47	57/18866	0.00888588	0.256204	0.219026	ATM/FOXO3	2
GO:0043525	positive regulation of neuron apoptotic process	2/47	59/18866	0.00949615	0.256204	0.219026	ATM/FOXO3	2
GO:0000209	protein polyubiquitination	4/47	340/18866	0.0100515	0.256204	0.219026	CBL/HECTD1/RC3H2/SHPRH	4
GO:0043405	regulation of MAP kinase activity	4/47	342/18866	0.0102542	0.256204	0.219026	BRAF/IGF1R/MAP3K9/SORL1	4
GO:0006650	glycerophospholipid metabolic process	4/47	343/18866	0.0103565	0.256204	0.219026	ATM/DGKH/SMG1/STARD10	4
GO:0010506	regulation of autophagy	4/47	347/18866	0.0107724	0.256204	0.219026	ATM/FOXK1/FOXO3/SMG1	4
GO:0071103	DNA conformation change	4/47	355/18866	0.0116366	0.256204	0.219026	CHD2/DNMT3A/NAV2/SHPRH	4
GO:1905818	regulation of chromosome separation	2/47	66/18866	0.0117742	0.256204	0.219026	ATM/NUMA1	2
GO:0001666	response to hypoxia	4/47	359/18866	0.012085	0.256204	0.219026	ATM/CREBBP/DNMT3A/FOXO3	4
GO:0007178	transmembrane receptor protein serine/threonine kinase signaling pathway	4/47	359/18866	0.012085	0.256204	0.219026	CBL/CREBBP/NUMA1/SORL1	4
GO:0072665	protein localization to vacuole	2/47	68/18866	0.012465	0.256204	0.219026	NUMA1/SORL1	2
GO:0035082	axoneme assembly	2/47	70/18866	0.0131731	0.256204	0.219026	DNAH17/TTLL3	2
GO:0033047	regulation of mitotic sister chromatid segregation	2/47	72/18866	0.0138984	0.256204	0.219026	ATM/NUMA1	2
GO:0046834	lipid phosphorylation	2/47	72/18866	0.0138984	0.256204	0.219026	DGKH/SMG1	2
GO:0022412	cellular process involved in reproduction in multicellular organism	4/47	375/18866	0.0139896	0.256204	0.219026	ABHD2/ATM/DNMT3A/FOXO3	4
GO:0042594	response to starvation	3/47	206/18866	0.0146238	0.256204	0.219026	CBL/FOXK1/FOXO3	3
GO:0046503	glycerolipid catabolic process	2/47	74/18866	0.0146407	0.256204	0.219026	ABHD2/SORL1	2
GO:0071456	cellular response to hypoxia	3/47	208/18866	0.0150042	0.256204	0.219026	CREBBP/DNMT3A/FOXO3	3
GO:0000956	nuclear-transcribed mRNA catabolic process	3/47	210/18866	0.0153903	0.256204	0.219026	ATM/RC3H2/SMG1	3
GO:1901215	negative regulation of neuron death	3/47	212/18866	0.0157819	0.256204	0.219026	CBL/REL/SORL1	3
GO:0050000	chromosome localization	2/47	79/18866	0.0165697	0.256204	0.219026	ATM/NUMA1	2
GO:0051303	establishment of chromosome localization	2/47	79/18866	0.0165697	0.256204	0.219026	ATM/NUMA1	2
GO:1900034	regulation of cellular response to heat	2/47	79/18866	0.0165697	0.256204	0.219026	ATM/CREBBP	2
GO:0032204	regulation of telomere maintenance	2/47	80/18866	0.0169679	0.256204	0.219026	ATM/SMG1	2
GO:0008406	gonad development	3/47	223/18866	0.0180366	0.256204	0.219026	ATM/CBL/FOXO3	3
GO:0033045	regulation of sister chromatid segregation	2/47	84/18866	0.0186011	0.256204	0.219026	ATM/NUMA1	2
GO:0097061	dendritic spine organization	2/47	84/18866	0.0186011	0.256204	0.219026	IGF1R/SHANK2	2
GO:0032869	cellular response to insulin stimulus	3/47	226/18866	0.0186811	0.256204	0.219026	FOXO3/IGF1R/SORL1	3
GO:0010507	negative regulation of autophagy	2/47	85/18866	0.0190194	0.256204	0.219026	FOXK1/SMG1	2
GO:0031110	regulation of microtubule polymerization or depolymerization	2/47	85/18866	0.0190194	0.256204	0.219026	ATXN7/NUMA1	2
GO:0045137	development of primary sexual characteristics	3/47	229/18866	0.0193384	0.256204	0.219026	ATM/CBL/FOXO3	3
GO:0009791	post-embryonic development	2/47	86/18866	0.0194417	0.256204	0.219026	ATM/RC3H2	2
GO:0046474	glycerophospholipid biosynthetic process	3/47	230/18866	0.0195603	0.256204	0.219026	ATM/DGKH/STARD10	3
GO:0009060	aerobic respiration	2/47	87/18866	0.019868	0.256204	0.219026	COX4I1/NDUFS8	2
GO:0014068	positive regulation of phosphatidylinositol 3-kinase signaling	2/47	88/18866	0.0202981	0.256204	0.219026	CBL/IGF1R	2
GO:0097305	response to alcohol	3/47	234/18866	0.0204622	0.256204	0.219026	CBL/DNMT3A/FOXO3	3
GO:0044242	cellular lipid catabolic process	3/47	236/18866	0.0209217	0.256204	0.219026	ABHD2/MCEE/SORL1	3
GO:0048477	oogenesis	2/47	91/18866	0.0216119	0.256204	0.219026	ATM/FOXO3	2
GO:0097306	cellular response to alcohol	2/47	91/18866	0.0216119	0.256204	0.219026	DNMT3A/FOXO3	2
GO:0106027	neuron projection organization	2/47	92/18866	0.0220576	0.256204	0.219026	IGF1R/SHANK2	2
GO:0051656	establishment of organelle localization	4/47	432/18866	0.0222891	0.256204	0.219026	ATM/CBL/NUMA1/TRAPPC4	4
GO:0030510	regulation of BMP signaling pathway	2/47	93/18866	0.022507	0.256204	0.219026	NUMA1/SORL1	2
GO:0051304	chromosome separation	2/47	94/18866	0.0229603	0.256204	0.219026	ATM/NUMA1	2
GO:0042593	glucose homeostasis	3/47	245/18866	0.0230597	0.256204	0.219026	FOXK1/FOXO3/IGF1R	3
GO:0006469	negative regulation of protein kinase activity	3/47	246/18866	0.0233044	0.256204	0.219026	CBL/IGF1R/SORL1	3
GO:0033500	carbohydrate homeostasis	3/47	246/18866	0.0233044	0.256204	0.219026	FOXK1/FOXO3/IGF1R	3
GO:0048608	reproductive structure development	4/47	443/18866	0.0241747	0.256204	0.219026	ATM/BIRC6/CBL/FOXO3	4
GO:0042775	mitochondrial ATP synthesis coupled electron transport	2/47	97/18866	0.0243426	0.256204	0.219026	COX4I1/NDUFS8	2
GO:1901216	positive regulation of neuron death	2/47	97/18866	0.0243426	0.256204	0.219026	ATM/FOXO3	2
GO:0002327	immature B cell differentiation	1/47	10/18866	0.0246409	0.256204	0.219026	ATM	1
GO:0030953	astral microtubule organization	1/47	10/18866	0.0246409	0.256204	0.219026	NUMA1	1
GO:0051124	synaptic growth at neuromuscular junction	1/47	10/18866	0.0246409	0.256204	0.219026	SHANK2	1
GO:0051231	spindle elongation	1/47	10/18866	0.0246409	0.256204	0.219026	NUMA1	1
GO:0051409	response to nitrosative stress	1/47	10/18866	0.0246409	0.256204	0.219026	ATM	1
GO:0090649	response to oxygen-glucose deprivation	1/47	10/18866	0.0246409	0.256204	0.219026	CBL	1
GO:1902946	protein localization to early endosome	1/47	10/18866	0.0246409	0.256204	0.219026	SORL1	1
GO:1904684	negative regulation of metalloendopeptidase activity	1/47	10/18866	0.0246409	0.256204	0.219026	SORL1	1
GO:2000320	negative regulation of T-helper 17 cell differentiation	1/47	10/18866	0.0246409	0.256204	0.219026	RC3H2	1
GO:0042773	ATP synthesis coupled electron transport	2/47	98/18866	0.0248109	0.256204	0.219026	COX4I1/NDUFS8	2
GO:0061458	reproductive system development	4/47	447/18866	0.0248838	0.256204	0.219026	ATM/BIRC6/CBL/FOXO3	4
GO:0090092	regulation of transmembrane receptor protein serine/threonine kinase signaling pathway	3/47	254/18866	0.0253129	0.256204	0.219026	CREBBP/NUMA1/SORL1	3
GO:0008585	female gonad development	2/47	100/18866	0.0257584	0.256204	0.219026	ATM/FOXO3	2
GO:0006644	phospholipid metabolic process	4/47	455/18866	0.0263398	0.256204	0.219026	ATM/DGKH/SMG1/STARD10	4
GO:0005984	disaccharide metabolic process	1/47	11/18866	0.0270721	0.256204	0.219026	BRAF	1
GO:0007256	activation of JNKK activity	1/47	11/18866	0.0270721	0.256204	0.219026	MAP3K9	1
GO:0014889	muscle atrophy	1/47	11/18866	0.0270721	0.256204	0.219026	FOXO3	1
GO:0045141	meiotic telomere clustering	1/47	11/18866	0.0270721	0.256204	0.219026	ATM	1
GO:0072697	protein localization to cell cortex	1/47	11/18866	0.0270721	0.256204	0.219026	NUMA1	1
GO:0090084	negative regulation of inclusion body assembly	1/47	11/18866	0.0270721	0.256204	0.219026	SORL1	1
GO:1901033	positive regulation of response to reactive oxygen species	1/47	11/18866	0.0270721	0.256204	0.219026	FOXO3	1
GO:1905245	regulation of aspartic-type peptidase activity	1/47	11/18866	0.0270721	0.256204	0.219026	SORL1	1
GO:2000317	negative regulation of T-helper 17 type immune response	1/47	11/18866	0.0270721	0.256204	0.219026	RC3H2	1
GO:2000628	regulation of miRNA metabolic process	1/47	11/18866	0.0270721	0.256204	0.219026	RC3H2	1
GO:0046545	development of primary female sexual characteristics	2/47	105/18866	0.0281908	0.256204	0.219026	ATM/FOXO3	2
GO:0031330	negative regulation of cellular catabolic process	3/47	265/18866	0.0282232	0.256204	0.219026	FOXK1/SMG1/SORL1	3
GO:0033673	negative regulation of kinase activity	3/47	268/18866	0.0290467	0.256204	0.219026	CBL/IGF1R/SORL1	3
GO:0030330	DNA damage response, signal transduction by p53 class mediator	2/47	107/18866	0.0291887	0.256204	0.219026	ATM/FOXO3	2
GO:0051983	regulation of chromosome segregation	2/47	107/18866	0.0291887	0.256204	0.219026	ATM/NUMA1	2
GO:0001976	nervous system process involved in regulation of systemic arterial blood pressure	1/47	12/18866	0.0294973	0.256204	0.219026	NAV2	1
GO:0002024	diet induced thermogenesis	1/47	12/18866	0.0294973	0.256204	0.219026	SORL1	1
GO:0033234	negative regulation of protein sumoylation	1/47	12/18866	0.0294973	0.256204	0.219026	HMG20B	1
GO:0034397	telomere localization	1/47	12/18866	0.0294973	0.256204	0.219026	ATM	1
GO:0051798	positive regulation of hair follicle development	1/47	12/18866	0.0294973	0.256204	0.219026	NUMA1	1
GO:0071044	histone mRNA catabolic process	1/47	12/18866	0.0294973	0.256204	0.219026	ATM	1
GO:0071481	cellular response to X-ray	1/47	12/18866	0.0294973	0.256204	0.219026	ATM	1
GO:0090209	negative regulation of triglyceride metabolic process	1/47	12/18866	0.0294973	0.256204	0.219026	SORL1	1
GO:0090220	chromosome localization to nuclear envelope involved in homologous chromosome segregation	1/47	12/18866	0.0294973	0.256204	0.219026	ATM	1
GO:0097284	hepatocyte apoptotic process	1/47	12/18866	0.0294973	0.256204	0.219026	DNMT3A	1
GO:1901298	regulation of hydrogen peroxide-mediated programmed cell death	1/47	12/18866	0.0294973	0.256204	0.219026	FOXO3	1
GO:1905668	positive regulation of protein localization to endosome	1/47	12/18866	0.0294973	0.256204	0.219026	SORL1	1
GO:2001135	regulation of endocytic recycling	1/47	12/18866	0.0294973	0.256204	0.219026	SORL1	1
GO:0045017	glycerolipid biosynthetic process	3/47	270/18866	0.0296028	0.256204	0.219026	ATM/DGKH/STARD10	3
GO:0032508	DNA duplex unwinding	2/47	108/18866	0.029693	0.256204	0.219026	CHD2/NAV2	2
GO:0008654	phospholipid biosynthetic process	3/47	271/18866	0.029883	0.256204	0.219026	ATM/DGKH/STARD10	3
GO:0007041	lysosomal transport	2/47	110/18866	0.0307119	0.256204	0.219026	NUMA1/SORL1	2
GO:0090100	positive regulation of transmembrane receptor protein serine/threonine kinase signaling pathway	2/47	110/18866	0.0307119	0.256204	0.219026	CREBBP/NUMA1	2
GO:0007281	germ cell development	3/47	275/18866	0.0310178	0.256204	0.219026	ABHD2/ATM/FOXO3	3
GO:0016569	covalent chromatin modification	4/47	481/18866	0.0314235	0.256204	0.219026	ATM/ATXN7/CREBBP/DNMT3A	4
GO:0021554	optic nerve development	1/47	13/18866	0.0319166	0.256204	0.219026	NAV2	1
GO:0033127	regulation of histone phosphorylation	1/47	13/18866	0.0319166	0.256204	0.219026	ATM	1
GO:0042635	positive regulation of hair cycle	1/47	13/18866	0.0319166	0.256204	0.219026	NUMA1	1
GO:1902947	regulation of tau-protein kinase activity	1/47	13/18866	0.0319166	0.256204	0.219026	SORL1	1
GO:1903651	positive regulation of cytoplasmic transport	1/47	13/18866	0.0319166	0.256204	0.219026	SORL1	1
GO:1905666	regulation of protein localization to endosome	1/47	13/18866	0.0319166	0.256204	0.219026	SORL1	1
GO:0007548	sex differentiation	3/47	280/18866	0.0324681	0.256204	0.219026	ATM/CBL/FOXO3	3
GO:0009062	fatty acid catabolic process	2/47	114/18866	0.0327911	0.256204	0.219026	ABHD2/MCEE	2
GO:0032868	response to insulin	3/47	283/18866	0.0333552	0.256204	0.219026	FOXO3/IGF1R/SORL1	3
GO:0022904	respiratory electron transport chain	2/47	116/18866	0.033851	0.256204	0.219026	COX4I1/NDUFS8	2
GO:0032392	DNA geometric change	2/47	116/18866	0.033851	0.256204	0.219026	CHD2/NAV2	2
GO:0007175	negative regulation of epidermal growth factor-activated receptor activity	1/47	14/18866	0.03433	0.256204	0.219026	CBL	1
GO:0010421	hydrogen peroxide-mediated programmed cell death	1/47	14/18866	0.03433	0.256204	0.219026	FOXO3	1
GO:0010896	regulation of triglyceride catabolic process	1/47	14/18866	0.03433	0.256204	0.219026	SORL1	1
GO:0032688	negative regulation of interferon-beta production	1/47	14/18866	0.03433	0.256204	0.219026	REL	1
GO:0036092	phosphatidylinositol-3-phosphate biosynthetic process	1/47	14/18866	0.03433	0.256204	0.219026	ATM	1
GO:0051791	medium-chain fatty acid metabolic process	1/47	14/18866	0.03433	0.256204	0.219026	ABHD2	1
GO:0071361	cellular response to ethanol	1/47	14/18866	0.03433	0.256204	0.219026	DNMT3A	1
GO:0072425	signal transduction involved in G2 DNA damage checkpoint	1/47	14/18866	0.03433	0.256204	0.219026	ATM	1
GO:0090161	Golgi ribbon formation	1/47	14/18866	0.03433	0.256204	0.219026	NUMA1	1
GO:0090399	replicative senescence	1/47	14/18866	0.03433	0.256204	0.219026	ATM	1
GO:0097468	programmed cell death in response to reactive oxygen species	1/47	14/18866	0.03433	0.256204	0.219026	FOXO3	1
GO:1902430	negative regulation of amyloid-beta formation	1/47	14/18866	0.03433	0.256204	0.219026	SORL1	1
GO:1903624	regulation of DNA catabolic process	1/47	14/18866	0.03433	0.256204	0.219026	ATM	1
GO:0031109	microtubule polymerization or depolymerization	2/47	117/18866	0.034386	0.256204	0.219026	ATXN7/NUMA1	2
GO:1904019	epithelial cell apoptotic process	2/47	117/18866	0.034386	0.256204	0.219026	DNMT3A/FOXO3	2
GO:0046660	female sex differentiation	2/47	119/18866	0.0354659	0.256204	0.219026	ATM/FOXO3	2
GO:0010906	regulation of glucose metabolic process	2/47	121/18866	0.0365589	0.256204	0.219026	FOXK1/NCOA2	2
GO:0044262	cellular carbohydrate metabolic process	3/47	294/18866	0.0367161	0.256204	0.219026	BRAF/FOXK1/NCOA2	3
GO:0032486	Rap protein signal transduction	1/47	15/18866	0.0367375	0.256204	0.219026	CBL	1
GO:0033151	V(D)J recombination	1/47	15/18866	0.0367375	0.256204	0.219026	ATM	1
GO:0035635	entry of bacterium into host cell	1/47	15/18866	0.0367375	0.256204	0.219026	CBL	1
GO:0042159	lipoprotein catabolic process	1/47	15/18866	0.0367375	0.256204	0.219026	ATM	1
GO:0043517	positive regulation of DNA damage response, signal transduction by p53 class mediator	1/47	15/18866	0.0367375	0.256204	0.219026	ATM	1
GO:0045475	locomotor rhythm	1/47	15/18866	0.0367375	0.256204	0.219026	NCOA2	1
GO:1905820	positive regulation of chromosome separation	1/47	15/18866	0.0367375	0.256204	0.219026	NUMA1	1
GO:0043244	regulation of protein-containing complex disassembly	2/47	122/18866	0.0371102	0.256204	0.219026	ATXN7/IGF1R	2
GO:0045471	response to ethanol	2/47	122/18866	0.0371102	0.256204	0.219026	CBL/DNMT3A	2
GO:0051348	negative regulation of transferase activity	3/47	296/18866	0.0373453	0.256204	0.219026	CBL/IGF1R/SORL1	3
GO:0007173	epidermal growth factor receptor signaling pathway	2/47	123/18866	0.0376648	0.256204	0.219026	BRAF/CBL	2
GO:0031929	TOR signaling	2/47	124/18866	0.0382226	0.256204	0.219026	ATM/SMG1	2
GO:0032479	regulation of type I interferon production	2/47	125/18866	0.0387836	0.256204	0.219026	CREBBP/REL	2
GO:0034605	cellular response to heat	2/47	125/18866	0.0387836	0.256204	0.219026	ATM/CREBBP	2
GO:0006390	mitochondrial transcription	1/47	16/18866	0.0391392	0.256204	0.219026	FOXO3	1
GO:0014744	positive regulation of muscle adaptation	1/47	16/18866	0.0391392	0.256204	0.219026	FOXO3	1
GO:0060628	regulation of ER to Golgi vesicle-mediated transport	1/47	16/18866	0.0391392	0.256204	0.219026	SORL1	1
GO:0070863	positive regulation of protein exit from endoplasmic reticulum	1/47	16/18866	0.0391392	0.256204	0.219026	SORL1	1
GO:0090083	regulation of inclusion body assembly	1/47	16/18866	0.0391392	0.256204	0.219026	SORL1	1
GO:1904262	negative regulation of TORC1 signaling	1/47	16/18866	0.0391392	0.256204	0.219026	ATM	1
GO:0014066	regulation of phosphatidylinositol 3-kinase signaling	2/47	127/18866	0.039915	0.256204	0.219026	CBL/IGF1R	2
GO:0032606	type I interferon production	2/47	127/18866	0.039915	0.256204	0.219026	CREBBP/REL	2
GO:0048511	rhythmic process	3/47	305/18866	0.0402456	0.256204	0.219026	CREBBP/FOXO3/NCOA2	3
GO:0006474	N-terminal protein amino acid acetylation	1/47	17/18866	0.0415349	0.256204	0.219026	CREBBP	1
GO:0008340	determination of adult lifespan	1/47	17/18866	0.0415349	0.256204	0.219026	ATM	1
GO:0021783	preganglionic parasympathetic fiber development	1/47	17/18866	0.0415349	0.256204	0.219026	NAV2	1
GO:0030889	negative regulation of B cell proliferation	1/47	17/18866	0.0415349	0.256204	0.219026	ATM	1
GO:0045623	negative regulation of T-helper cell differentiation	1/47	17/18866	0.0415349	0.256204	0.219026	RC3H2	1
GO:0046459	short-chain fatty acid metabolic process	1/47	17/18866	0.0415349	0.256204	0.219026	MCEE	1
GO:0048535	lymph node development	1/47	17/18866	0.0415349	0.256204	0.219026	RC3H2	1
GO:1902992	negative regulation of amyloid precursor protein catabolic process	1/47	17/18866	0.0415349	0.256204	0.219026	SORL1	1
GO:1903209	positive regulation of oxidative stress-induced cell death	1/47	17/18866	0.0415349	0.256204	0.219026	FOXO3	1
GO:0018105	peptidyl-serine phosphorylation	3/47	310/18866	0.0419054	0.256204	0.219026	ATM/BRAF/SMG1	3
GO:0090287	regulation of cellular response to growth factor stimulus	3/47	310/18866	0.0419054	0.256204	0.219026	CREBBP/NUMA1/SORL1	3
GO:0046034	ATP metabolic process	3/47	311/18866	0.0422414	0.256986	0.219695	COX4I1/FOXK1/NDUFS8	3
GO:0006997	nucleus organization	2/47	133/18866	0.0433838	0.257376	0.220028	ATXN7/NUMA1	2
GO:0042770	signal transduction in response to DNA damage	2/47	133/18866	0.0433838	0.257376	0.220028	ATM/FOXO3	2
GO:0006349	regulation of gene expression by genetic imprinting	1/47	18/18866	0.0439249	0.257376	0.220028	DNMT3A	1
GO:0007221	positive regulation of transcription of Notch receptor target	1/47	18/18866	0.0439249	0.257376	0.220028	CREBBP	1
GO:0070200	establishment of protein localization to telomere	1/47	18/18866	0.0439249	0.257376	0.220028	ATM	1
GO:0097107	postsynaptic density assembly	1/47	18/18866	0.0439249	0.257376	0.220028	SHANK2	1
GO:1905049	negative regulation of metallopeptidase activity	1/47	18/18866	0.0439249	0.257376	0.220028	SORL1	1
GO:0071333	cellular response to glucose stimulus	2/47	134/18866	0.0439727	0.257376	0.220028	FOXO3/IGF1R	2
GO:0007568	aging	3/47	319/18866	0.0449793	0.25802	0.220579	ATM/DNMT3A/FOXO3	3
GO:0071331	cellular response to hexose stimulus	2/47	136/18866	0.0451593	0.25802	0.220579	FOXO3/IGF1R	2
GO:0071326	cellular response to monosaccharide stimulus	2/47	137/18866	0.045757	0.25802	0.220579	FOXO3/IGF1R	2
GO:0033189	response to vitamin A	1/47	19/18866	0.046309	0.25802	0.220579	DNMT3A	1
GO:0036158	outer dynein arm assembly	1/47	19/18866	0.046309	0.25802	0.220579	DNAH17	1
GO:0048486	parasympathetic nervous system development	1/47	19/18866	0.046309	0.25802	0.220579	NAV2	1
GO:0071625	vocalization behavior	1/47	19/18866	0.046309	0.25802	0.220579	SHANK2	1
GO:1904683	regulation of metalloendopeptidase activity	1/47	19/18866	0.046309	0.25802	0.220579	SORL1	1
GO:2000319	regulation of T-helper 17 cell differentiation	1/47	19/18866	0.046309	0.25802	0.220579	RC3H2	1
GO:0072329	monocarboxylic acid catabolic process	2/47	138/18866	0.0463577	0.25802	0.220579	ABHD2/MCEE	2
GO:0009895	negative regulation of catabolic process	3/47	323/18866	0.046381	0.25802	0.220579	FOXK1/SMG1/SORL1	3
GO:0006346	DNA methylation-dependent heterochromatin assembly	1/47	20/18866	0.0486873	0.26136	0.223434	DNMT3A	1
GO:0043046	DNA methylation involved in gamete generation	1/47	20/18866	0.0486873	0.26136	0.223434	DNMT3A	1
GO:0045056	transcytosis	1/47	20/18866	0.0486873	0.26136	0.223434	IGF1R	1
GO:0045618	positive regulation of keratinocyte differentiation	1/47	20/18866	0.0486873	0.26136	0.223434	NUMA1	1
GO:0051412	response to corticosterone	1/47	20/18866	0.0486873	0.26136	0.223434	FOXO3	1
GO:0097062	dendritic spine maintenance	1/47	20/18866	0.0486873	0.26136	0.223434	IGF1R	1
GO:1900409	positive regulation of cellular response to oxidative stress	1/47	20/18866	0.0486873	0.26136	0.223434	FOXO3	1
GO:0007292	female gamete generation	2/47	142/18866	0.0487897	0.26136	0.223434	ATM/FOXO3	2
GO:0071375	cellular response to peptide hormone stimulus	3/47	330/18866	0.048886	0.26136	0.223434	FOXO3/IGF1R/SORL1	3
GO:0018209	peptidyl-serine modification	3/47	333/18866	0.0499797	0.261655	0.223686	ATM/BRAF/SMG1	3

## Sheet: blue
The GO items enrichement in blue module
ID	Description	GeneRatio	BgRatio	pvalue	p.adjust	qvalue	geneID	Count
GO:0071625	vocalization behavior	4/131	19/18866	7.93738e-06	0.0171527	0.0161171	DLG4/FOXP2/NRXN1/NRXN3	4
GO:0001964	startle response	4/131	28/18866	3.99467e-05	0.0347226	0.0326262	CSMD1/CTNNA2/KCNA1/NRXN1	4
GO:0030534	adult behavior	7/131	137/18866	4.82035e-05	0.0347226	0.0326262	CHRNB4/HOMER2/NRXN1/NRXN3/SDK1/SEZ6/SPTBN4	7
GO:0050905	neuromuscular process	6/131	107/18866	0.000101753	0.0549722	0.0516532	CSMD1/CTNNA2/DLG4/KCNA1/NRXN1/PRRT2	6
GO:0050808	synapse organization	11/131	433/18866	0.000220392	0.0952532	0.0895022	ACHE/CACNB4/CTNNA2/DLG2/DLG4/MAGI2/MEF2C/NRXN1/NTN1/SDK1/SEZ6	11
GO:0060078	regulation of postsynaptic membrane potential	6/131	144/18866	0.000509211	0.134298	0.12619	CHRNB4/DLG4/KCNA1/MEF2C/NRXN1/SEZ6	6
GO:0051668	localization within membrane	5/131	95/18866	0.000525539	0.134298	0.12619	DLG2/DLG4/MAGI2/NRXN1/REEP2	5
GO:0035637	multicellular organismal signaling	7/131	206/18866	0.000595194	0.134298	0.12619	CACNB4/CHRNB4/KCNA1/MEF2A/SCN3A/SPTBN4/TNNI3K	7
GO:0043113	receptor clustering	4/131	56/18866	0.000616667	0.134298	0.12619	DLG2/DLG4/MAGI2/NRXN1	4
GO:1990778	protein localization to cell periphery	9/131	340/18866	0.000621464	0.134298	0.12619	BBS1/CNPY4/DLG2/DLG4/EHD2/GNAI1/MAP7/SORBS1/SPTBN4	9
GO:0060079	excitatory postsynaptic potential	5/131	103/18866	0.000759742	0.149255	0.140243	CHRNB4/DLG4/MEF2C/NRXN1/SEZ6	5
GO:0032835	glomerulus development	4/131	64/18866	0.00102213	0.171019	0.160693	ANGPT1/MAGI2/MEF2C/MTSS1	4
GO:0051149	positive regulation of muscle cell differentiation	5/131	111/18866	0.00106433	0.171019	0.160693	CTNNA2/EHD2/MEF2A/MEF2C/RBM24	5
GO:0099565	chemical synaptic transmission, postsynaptic	5/131	112/18866	0.00110794	0.171019	0.160693	CHRNB4/DLG4/MEF2C/NRXN1/SEZ6	5
GO:0001505	regulation of neurotransmitter levels	7/131	235/18866	0.00128488	0.185108	0.173932	ACHE/CHRNB4/MEF2C/NAALAD2/NRXN1/PRRT2/SNCAIP	7
GO:0019226	transmission of nerve impulse	4/131	72/18866	0.00158586	0.185648	0.174439	CHRNB4/KCNA1/SCN3A/SPTBN4	4
GO:0050663	cytokine secretion	4/131	72/18866	0.00158586	0.185648	0.174439	C1QTNF3/CADM1/NOX5/SCAMP5	4
GO:0050715	positive regulation of cytokine secretion	3/131	34/18866	0.00167281	0.185648	0.174439	C1QTNF3/CADM1/SCAMP5	3
GO:0016358	dendrite development	7/131	247/18866	0.00170817	0.185648	0.174439	CTNNA2/DLG4/MEF2A/MEF2C/NTN1/SDK1/SEZ6	7
GO:0007416	synapse assembly	6/131	184/18866	0.00181158	0.185648	0.174439	ACHE/MAGI2/MEF2C/NRXN1/NTN1/SDK1	6
GO:2001257	regulation of cation channel activity	6/131	185/18866	0.00186183	0.185648	0.174439	CACNB4/DLG2/DLG4/KCNA1/MEF2C/STOM	6
GO:0051147	regulation of muscle cell differentiation	6/131	186/18866	0.00191314	0.185648	0.174439	CTNNA2/EHD2/HDAC5/MEF2A/MEF2C/RBM24	6
GO:2000310	regulation of NMDA receptor activity	3/131	36/18866	0.00197589	0.185648	0.174439	DLG2/DLG4/MEF2C	3
GO:0098598	learned vocalization behavior or vocal learning	2/131	10/18866	0.00207608	0.186934	0.175648	FOXP2/NRXN1	2
GO:0035865	cellular response to potassium ion	2/131	11/18866	0.00252592	0.202167	0.189961	DLG2/DLG4	2
GO:0042135	neurotransmitter catabolic process	2/131	11/18866	0.00252592	0.202167	0.189961	ACHE/NAALAD2	2
GO:0048875	chemical homeostasis within a tissue	2/131	11/18866	0.00252592	0.202167	0.189961	HOMER2/SFTPD	2
GO:0001941	postsynaptic membrane organization	3/131	41/18866	0.00287648	0.21735	0.204227	DLG4/MAGI2/NRXN1	3
GO:0048148	behavioral response to cocaine	2/131	12/18866	0.00301735	0.21735	0.204227	HOMER2/SDK1	2
GO:0097104	postsynaptic membrane assembly	2/131	12/18866	0.00301735	0.21735	0.204227	MAGI2/NRXN1	2
GO:0072006	nephron development	5/131	143/18866	0.00323398	0.224376	0.210829	ANGPT1/KLHL3/MAGI2/MEF2C/MTSS1	5
GO:0034329	cell junction assembly	9/131	434/18866	0.00332256	0.224376	0.210829	ACHE/ARHGAP6/FAM107A/MAGI2/MEF2C/NRXN1/NTN1/SDK1/SORBS1	9
GO:0031223	auditory behavior	2/131	13/18866	0.00354979	0.232457	0.218422	FOXP2/NRXN1	2
GO:0009214	cyclic nucleotide catabolic process	2/131	14/18866	0.00412265	0.249588	0.234519	PDE5A/PDE8B	2
GO:0035850	epithelial cell differentiation involved in kidney development	3/131	47/18866	0.00424514	0.249588	0.234519	MAGI2/MEF2C/MTSS1	3
GO:0050804	modulation of chemical synaptic transmission	9/131	454/18866	0.00445713	0.249588	0.234519	ACHE/CHRNB4/DLG4/FAM107A/GNAI1/MEF2C/NRXN1/PRRT2/SNCAIP	9
GO:0042220	response to cocaine	3/131	48/18866	0.00450542	0.249588	0.234519	HDAC5/HOMER2/SDK1	3
GO:0099177	regulation of trans-synaptic signaling	9/131	455/18866	0.00452093	0.249588	0.234519	ACHE/CHRNB4/DLG4/FAM107A/GNAI1/MEF2C/NRXN1/PRRT2/SNCAIP	9
GO:0007638	mechanosensory behavior	2/131	15/18866	0.00473535	0.249588	0.234519	FOXP2/NRXN1	2
GO:0060134	prepulse inhibition	2/131	15/18866	0.00473535	0.249588	0.234519	CTNNA2/NRXN1	2
GO:0072160	nephron tubule epithelial cell differentiation	2/131	15/18866	0.00473535	0.249588	0.234519	MEF2C/MTSS1	2
GO:0035176	social behavior	3/131	51/18866	0.00534344	0.254128	0.238784	DLG4/NRXN1/NRXN3	3
GO:0003012	muscle system process	9/131	467/18866	0.00534348	0.254128	0.238784	ACTG2/CHRNB4/KCNA1/MEF2A/MEF2C/PDE5A/SORBS1/SYNM/TNNI3K	9
GO:0035864	response to potassium ion	2/131	16/18866	0.00538733	0.254128	0.238784	DLG2/DLG4	2
GO:0007215	glutamate receptor signaling pathway	4/131	101/18866	0.00539478	0.254128	0.238784	DLG2/DLG4/HOMER2/MEF2C	4
GO:0051703	intraspecies interaction between organisms	3/131	53/18866	0.00595072	0.254128	0.238784	DLG4/NRXN1/NRXN3	3
GO:0007158	neuron cell-cell adhesion	2/131	17/18866	0.00607802	0.254128	0.238784	NRXN1/NRXN3	2
GO:0032682	negative regulation of chemokine production	2/131	17/18866	0.00607802	0.254128	0.238784	C1QTNF3/GSTP1	2
GO:0055012	ventricular cardiac muscle cell differentiation	2/131	17/18866	0.00607802	0.254128	0.238784	MEF2A/MEF2C	2
GO:0046928	regulation of neurotransmitter secretion	4/131	106/18866	0.00639232	0.254128	0.238784	CHRNB4/MEF2C/PRRT2/SNCAIP	4
GO:0007409	axonogenesis	9/131	482/18866	0.00653006	0.254128	0.238784	COL25A1/CTNNA2/EFNA3/GFRA3/NRXN1/NRXN3/NTN1/OMG/SPTBN4	9
GO:0007597	blood coagulation, intrinsic pathway	2/131	18/18866	0.00680685	0.254128	0.238784	C1QBP/PRCP	2
GO:0035330	regulation of hippo signaling	2/131	18/18866	0.00680685	0.254128	0.238784	SCHIP1/IQCJ-SCHIP1	2
GO:0051895	negative regulation of focal adhesion assembly	2/131	18/18866	0.00680685	0.254128	0.238784	ARHGAP6/FAM107A	2
GO:0071605	monocyte chemotactic protein-1 production	2/131	18/18866	0.00680685	0.254128	0.238784	C1QTNF3/GSTP1	2
GO:0071637	regulation of monocyte chemotactic protein-1 production	2/131	18/18866	0.00680685	0.254128	0.238784	C1QTNF3/GSTP1	2
GO:0150118	negative regulation of cell-substrate junction organization	2/131	18/18866	0.00680685	0.254128	0.238784	ARHGAP6/FAM107A	2
GO:0072009	nephron epithelium development	4/131	110/18866	0.00727327	0.254128	0.238784	KLHL3/MAGI2/MEF2C/MTSS1	4
GO:0002090	regulation of receptor internalization	3/131	57/18866	0.0072849	0.254128	0.238784	ANGPT1/DLG4/MAGI2	3
GO:0061005	cell differentiation involved in kidney development	3/131	57/18866	0.0072849	0.254128	0.238784	MAGI2/MEF2C/MTSS1	3
GO:0070936	protein K48-linked ubiquitination	3/131	57/18866	0.0072849	0.254128	0.238784	KLHL3/RNF146/UBE2Q2	3
GO:0007269	neurotransmitter secretion	5/131	175/18866	0.00754918	0.254128	0.238784	CHRNB4/MEF2C/NRXN1/PRRT2/SNCAIP	5
GO:0099643	signal release from synapse	5/131	175/18866	0.00754918	0.254128	0.238784	CHRNB4/MEF2C/NRXN1/PRRT2/SNCAIP	5
GO:0007625	grooming behavior	2/131	19/18866	0.00757327	0.254128	0.238784	DLG4/NRXN1	2
GO:0035306	positive regulation of dephosphorylation	3/131	58/18866	0.00764382	0.254128	0.238784	DUSP26/MAGI2/MEF2C	3
GO:0050707	regulation of cytokine secretion	3/131	59/18866	0.00801303	0.25845	0.242846	C1QTNF3/CADM1/SCAMP5	3
GO:0071385	cellular response to glucocorticoid stimulus	3/131	59/18866	0.00801303	0.25845	0.242846	FAM107A/GSTP1/NR3C1	3
GO:0001655	urogenital system development	7/131	330/18866	0.0082861	0.262773	0.246907	ANGPT1/FEM1B/KLHL3/MAGI2/MEF2C/MTSS1/ZBTB16	7
GO:0031623	receptor internalization	4/131	115/18866	0.00848254	0.262773	0.246907	ACHE/ANGPT1/DLG4/MAGI2	4
GO:0061512	protein localization to cilium	3/131	61/18866	0.00878256	0.262773	0.246907	BBS1/DYNC2H1/ZNF423	3
GO:0014902	myotube differentiation	4/131	117/18866	0.00900091	0.262773	0.246907	EHD2/HDAC5/MEF2C/RBM24	4
GO:0071384	cellular response to corticosteroid stimulus	3/131	62/18866	0.00918301	0.262773	0.246907	FAM107A/GSTP1/NR3C1	3
GO:0046823	negative regulation of nucleocytoplasmic transport	2/131	21/18866	0.00921669	0.262773	0.246907	ANGPT1/TXN	2
GO:0071498	cellular response to fluid shear stress	2/131	21/18866	0.00921669	0.262773	0.246907	MEF2C/MTSS1	2
GO:2001014	regulation of skeletal muscle cell differentiation	2/131	21/18866	0.00921669	0.262773	0.246907	MEF2C/RBM24	2
GO:0051153	regulation of striated muscle cell differentiation	4/131	119/18866	0.00953955	0.262773	0.246907	EHD2/HDAC5/MEF2C/RBM24	4
GO:0010830	regulation of myotube differentiation	3/131	63/18866	0.00959399	0.262773	0.246907	EHD2/HDAC5/RBM24	3
GO:0051588	regulation of neurotransmitter transport	4/131	120/18866	0.00981656	0.262773	0.246907	CHRNB4/MEF2C/PRRT2/SNCAIP	4
GO:1900449	regulation of glutamate receptor signaling pathway	3/131	64/18866	0.0100156	0.262773	0.246907	DLG2/DLG4/MEF2C	3
GO:0035584	calcium-mediated signaling using intracellular calcium source	2/131	22/18866	0.0100926	0.262773	0.246907	HOMER2/PTGFR	2
GO:0045663	positive regulation of myoblast differentiation	2/131	22/18866	0.0100926	0.262773	0.246907	MEF2C/RBM24	2
GO:0099633	protein localization to postsynaptic specialization membrane	2/131	22/18866	0.0100926	0.262773	0.246907	DLG2/DLG4	2
GO:0099645	neurotransmitter receptor localization to postsynaptic specialization membrane	2/131	22/18866	0.0100926	0.262773	0.246907	DLG2/DLG4	2
GO:0031646	positive regulation of nervous system process	3/131	65/18866	0.0104478	0.268186	0.251994	CHRNB4/DLG4/NRXN1	3
GO:0032412	regulation of ion transmembrane transporter activity	6/131	265/18866	0.0105488	0.268186	0.251994	CACNB4/DLG2/DLG4/KCNA1/MEF2C/STOM	6
GO:0032703	negative regulation of interleukin-2 production	2/131	23/18866	0.011004	0.276507	0.259812	HOMER2/SFTPD	2
GO:0071248	cellular response to metal ion	5/131	193/18866	0.0112269	0.278867	0.26203	DLG2/DLG4/KCNA1/MEF2A/MEF2C	5
GO:1904377	positive regulation of protein localization to cell periphery	3/131	68/18866	0.0118087	0.289983	0.272475	CNPY4/GNAI1/SORBS1	3
GO:0042391	regulation of membrane potential	8/131	443/18866	0.012236	0.291259	0.273674	CACNB4/CHRNB4/DLG4/KCNA1/MEF2C/NRXN1/SCN3A/SEZ6	8
GO:0048662	negative regulation of smooth muscle cell proliferation	3/131	69/18866	0.0122839	0.291259	0.273674	GSTP1/MEF2C/NPR3	3
GO:0007626	locomotory behavior	5/131	198/18866	0.0124328	0.291259	0.273674	CHRNB4/DLG4/NEGR1/SEZ6/SPTBN4	5
GO:0022898	regulation of transmembrane transporter activity	6/131	276/18866	0.0126952	0.291259	0.273674	CACNB4/DLG2/DLG4/KCNA1/MEF2C/STOM	6
GO:0050795	regulation of behavior	3/131	70/18866	0.0127699	0.291259	0.273674	DLG4/MEF2C/NRXN1	3
GO:0002092	positive regulation of receptor internalization	2/131	25/18866	0.0129309	0.291259	0.273674	ANGPT1/MAGI2	2
GO:0001818	negative regulation of cytokine production	7/131	360/18866	0.0129334	0.291259	0.273674	ANXA4/C1QBP/C1QTNF3/GSTP1/HOMER2/POMC/SFTPD	7
GO:1901888	regulation of cell junction assembly	5/131	200/18866	0.0129389	0.291259	0.273674	ARHGAP6/FAM107A/MEF2C/NRXN1/NTN1	5
GO:0006936	muscle contraction	7/131	362/18866	0.0132985	0.29627	0.278382	ACTG2/CHRNB4/KCNA1/PDE5A/SORBS1/SYNM/TNNI3K	7
GO:0072659	protein localization to plasma membrane	6/131	281/18866	0.0137658	0.301359	0.283164	BBS1/CNPY4/EHD2/MAP7/SORBS1/SPTBN4	6
GO:0048643	positive regulation of skeletal muscle tissue development	2/131	26/18866	0.0139454	0.301359	0.283164	MEF2C/RBM24	2
GO:0060074	synapse maturation	2/131	26/18866	0.0139454	0.301359	0.283164	NRXN1/SEZ6	2
GO:0001822	kidney development	6/131	283/18866	0.0142112	0.302828	0.284544	ANGPT1/KLHL3/MAGI2/MEF2C/MTSS1/ZBTB16	6
GO:0051155	positive regulation of striated muscle cell differentiation	3/131	73/18866	0.0142936	0.302828	0.284544	EHD2/MEF2C/RBM24	3
GO:0007411	axon guidance	6/131	284/18866	0.0144376	0.302909	0.284621	EFNA3/GFRA3/NRXN1/NRXN3/NTN1/SPTBN4	6
GO:0097485	neuron projection guidance	6/131	285/18866	0.0146665	0.304754	0.286354	EFNA3/GFRA3/NRXN1/NRXN3/NTN1/SPTBN4	6
GO:0010996	response to auditory stimulus	2/131	27/18866	0.0149932	0.308575	0.289944	FOXP2/NRXN1	2
GO:0009612	response to mechanical stimulus	5/131	209/18866	0.0153888	0.31052	0.291772	FOXP2/KCNA1/NRXN1/PKD1L2/TNFRSF10B	5
GO:0035303	regulation of dephosphorylation	5/131	209/18866	0.0153888	0.31052	0.291772	CDK5RAP3/DLG2/DUSP26/MAGI2/MEF2C	5
GO:0030100	regulation of endocytosis	5/131	210/18866	0.0156788	0.31052	0.291772	ANGPT1/DLG4/MAGI2/RUFY2/SCAMP5	5
GO:0072376	protein activation cascade	2/131	28/18866	0.0160739	0.31052	0.291772	C1QBP/PRCP	2
GO:0072378	blood coagulation, fibrin clot formation	2/131	28/18866	0.0160739	0.31052	0.291772	C1QBP/PRCP	2
GO:2000463	positive regulation of excitatory postsynaptic potential	2/131	28/18866	0.0160739	0.31052	0.291772	DLG4/NRXN1	2
GO:0032409	regulation of transporter activity	6/131	291/18866	0.0160936	0.31052	0.291772	CACNB4/DLG2/DLG4/KCNA1/MEF2C/STOM	6
GO:0072001	renal system development	6/131	292/18866	0.0163404	0.312377	0.293517	ANGPT1/KLHL3/MAGI2/MEF2C/MTSS1/ZBTB16	6
GO:0061333	renal tubule morphogenesis	3/131	77/18866	0.0164789	0.312377	0.293517	KLHL3/MEF2C/MTSS1	3
GO:0043900	regulation of multi-organism process	3/131	78/18866	0.0170529	0.319153	0.299883	C1QBP/NOX5/PDE5A	3
GO:0045822	negative regulation of heart contraction	2/131	29/18866	0.017187	0.319153	0.299883	PDE5A/SPTBN4	2
GO:0072073	kidney epithelium development	4/131	142/18866	0.0172794	0.319153	0.299883	KLHL3/MAGI2/MEF2C/MTSS1	4
GO:0099601	regulation of neurotransmitter receptor activity	3/131	79/18866	0.017638	0.323014	0.303511	DLG2/DLG4/MEF2C	3
GO:0007271	synaptic transmission, cholinergic	2/131	30/18866	0.0183319	0.330127	0.310195	ACHE/CHRNB4	2
GO:0042133	neurotransmitter metabolic process	2/131	30/18866	0.0183319	0.330127	0.310195	ACHE/NAALAD2	2
GO:0007612	learning	4/131	145/18866	0.0185096	0.330572	0.310613	DLG4/FOXP2/NRXN1/NRXN3	4
GO:0050890	cognition	6/131	302/18866	0.0189546	0.331946	0.311904	DLG4/FAM107A/FOXP2/MEF2C/NRXN1/NRXN3	6
GO:0071241	cellular response to inorganic substance	5/131	221/18866	0.0191131	0.331946	0.311904	DLG2/DLG4/KCNA1/MEF2A/MEF2C	5
GO:0051384	response to glucocorticoid	4/131	147/18866	0.0193592	0.331946	0.311904	ACSBG1/FAM107A/GSTP1/NR3C1	4
GO:0009154	purine ribonucleotide catabolic process	2/131	31/18866	0.0195082	0.331946	0.311904	PDE5A/PDE8B	2
GO:0099068	postsynapse assembly	2/131	31/18866	0.0195082	0.331946	0.311904	MAGI2/NRXN1	2
GO:1900181	negative regulation of protein localization to nucleus	2/131	31/18866	0.0195082	0.331946	0.311904	ANGPT1/DCLK2	2
GO:0061337	cardiac conduction	4/131	148/18866	0.0197929	0.33416	0.313985	CACNB4/MEF2A/SPTBN4/TNNI3K	4
GO:0048041	focal adhesion assembly	3/131	83/18866	0.0200894	0.336537	0.316218	ARHGAP6/FAM107A/SORBS1	3
GO:0009261	ribonucleotide catabolic process	2/131	32/18866	0.0207153	0.336825	0.316489	PDE5A/PDE8B	2
GO:0097106	postsynaptic density organization	2/131	32/18866	0.0207153	0.336825	0.316489	DLG2/NRXN1	2
GO:1901889	negative regulation of cell junction assembly	2/131	32/18866	0.0207153	0.336825	0.316489	ARHGAP6/FAM107A	2
GO:0050886	endocrine process	3/131	84/18866	0.0207301	0.336825	0.316489	C1QTNF3/CTSG/POMC	3
GO:0035418	protein localization to synapse	3/131	85/18866	0.021382	0.3443	0.323513	DLG2/DLG4/NRXN1	3
GO:0006836	neurotransmitter transport	5/131	229/18866	0.0219	0.3443	0.323513	CHRNB4/MEF2C/NRXN1/PRRT2/SNCAIP	5
GO:0008589	regulation of smoothened signaling pathway	3/131	86/18866	0.022045	0.3443	0.323513	DYNC2H1/FBXL17/KCTD21	3
GO:0070664	negative regulation of leukocyte proliferation	3/131	86/18866	0.022045	0.3443	0.323513	GSTP1/PDE5A/SFTPD	3
GO:0070661	leukocyte proliferation	6/131	313/18866	0.0221461	0.3443	0.323513	GSTP1/MEF2C/NPR3/PDE5A/SFTPD/TNFSF9	6
GO:1903532	positive regulation of secretion by cell	6/131	313/18866	0.0221461	0.3443	0.323513	ACHE/C1QTNF3/CADM1/MYB/PRRT2/SCAMP5	6
GO:0010922	positive regulation of phosphatase activity	2/131	34/18866	0.0232204	0.350904	0.329718	MAGI2/MEF2C	2
GO:0019228	neuronal action potential	2/131	34/18866	0.0232204	0.350904	0.329718	KCNA1/SCN3A	2
GO:0042759	long-chain fatty acid biosynthetic process	2/131	34/18866	0.0232204	0.350904	0.329718	ACSBG1/GSTP1	2
GO:0099084	postsynaptic specialization organization	2/131	34/18866	0.0232204	0.350904	0.329718	DLG2/NRXN1	2
GO:0034405	response to fluid shear stress	2/131	36/18866	0.0258434	0.382517	0.359422	MEF2C/MTSS1	2
GO:0042554	superoxide anion generation	2/131	36/18866	0.0258434	0.382517	0.359422	GSTP1/NOX5	2
GO:0070873	regulation of glycogen metabolic process	2/131	36/18866	0.0258434	0.382517	0.359422	POMC/SORBS1	2
GO:0070663	regulation of leukocyte proliferation	5/131	240/18866	0.0261455	0.383394	0.360246	GSTP1/MEF2C/PDE5A/SFTPD/TNFSF9	5
GO:0045582	positive regulation of T cell differentiation	3/131	92/18866	0.0262574	0.383394	0.360246	MYB/TNFSF9/ZBTB16	3
GO:0051702	interaction with symbiont	3/131	93/18866	0.0269985	0.384192	0.360996	CTSG/SFTPD/STOM	3
GO:0072080	nephron tubule development	3/131	93/18866	0.0269985	0.384192	0.360996	KLHL3/MEF2C/MTSS1	3
GO:0051494	negative regulation of cytoskeleton organization	4/131	163/18866	0.0270252	0.384192	0.360996	ARHGAP6/CTNNA2/IQCJ-SCHIP1/SPTBN4	4
GO:0006898	receptor-mediated endocytosis	6/131	328/18866	0.0270575	0.384192	0.360996	ACHE/ANGPT1/AP4E1/DLG4/MAGI2/SFTPD	6
GO:0001764	neuron migration	4/131	164/18866	0.0275566	0.384192	0.360996	CTNNA2/GFRA3/MEF2C/NTN1	4
GO:0031960	response to corticosteroid	4/131	164/18866	0.0275566	0.384192	0.360996	ACSBG1/FAM107A/GSTP1/NR3C1	4
GO:0043535	regulation of blood vessel endothelial cell migration	4/131	164/18866	0.0275566	0.384192	0.360996	ANGPT1/HDAC5/MEF2C/PRCP	4
GO:0033002	muscle cell proliferation	5/131	244/18866	0.0278111	0.385255	0.361995	ANGPT1/GSTP1/MEF2C/MYB/NPR3	5
GO:0061326	renal tubule development	3/131	95/18866	0.028514	0.388443	0.36499	KLHL3/MEF2C/MTSS1	3
GO:0014912	negative regulation of smooth muscle cell migration	2/131	38/18866	0.0285805	0.388443	0.36499	GSTP1/MEF2C	2
GO:1903523	negative regulation of blood circulation	2/131	38/18866	0.0285805	0.388443	0.36499	PDE5A/SPTBN4	2
GO:0018209	peptidyl-serine modification	6/131	333/18866	0.0288432	0.389564	0.366043	ANGPT1/DCLK2/GALNT13/SPTBN4/TSSK4/TXN	6
GO:0010831	positive regulation of myotube differentiation	2/131	39/18866	0.0299907	0.393878	0.370097	EHD2/RBM24	2
GO:0046326	positive regulation of glucose import	2/131	39/18866	0.0299907	0.393878	0.370097	MEF2A/SORBS1	2
GO:0071709	membrane assembly	2/131	39/18866	0.0299907	0.393878	0.370097	MAGI2/NRXN1	2
GO:1904706	negative regulation of vascular associated smooth muscle cell proliferation	2/131	39/18866	0.0299907	0.393878	0.370097	GSTP1/MEF2C	2
GO:1901655	cellular response to ketone	3/131	97/18866	0.0300739	0.393878	0.370097	GNAI1/NR3C1/PTGFR	3
GO:1903829	positive regulation of cellular protein localization	6/131	338/18866	0.0307052	0.396475	0.372537	ABLIM3/CDK5RAP3/CNPY4/GNAI1/SORBS1/STOM	6
GO:0009187	cyclic nucleotide metabolic process	2/131	40/18866	0.0314281	0.396475	0.372537	PDE5A/PDE8B	2
GO:0010613	positive regulation of cardiac muscle hypertrophy	2/131	40/18866	0.0314281	0.396475	0.372537	MEF2A/PDE5A	2
GO:0043902	positive regulation of multi-organism process	2/131	40/18866	0.0314281	0.396475	0.372537	C1QBP/PDE5A	2
GO:0140353	lipid export from cell	2/131	40/18866	0.0314281	0.396475	0.372537	MYB/POMC	2
GO:0051047	positive regulation of secretion	6/131	340/18866	0.0314716	0.396475	0.372537	ACHE/C1QTNF3/CADM1/MYB/PRRT2/SCAMP5	6
GO:0007044	cell-substrate junction assembly	3/131	99/18866	0.0316781	0.396475	0.372537	ARHGAP6/FAM107A/SORBS1	3
GO:0050714	positive regulation of protein secretion	4/131	172/18866	0.0320322	0.396475	0.372537	ACHE/C1QTNF3/CADM1/SCAMP5	4
GO:0050806	positive regulation of synaptic transmission	4/131	172/18866	0.0320322	0.396475	0.372537	DLG4/FAM107A/NRXN1/PRRT2	4
GO:0006937	regulation of muscle contraction	4/131	173/18866	0.03262	0.396475	0.372537	CHRNB4/KCNA1/PDE5A/TNNI3K	4
GO:0048660	regulation of smooth muscle cell proliferation	4/131	173/18866	0.03262	0.396475	0.372537	GSTP1/MEF2C/MYB/NPR3	4
GO:0099173	postsynapse organization	4/131	173/18866	0.03262	0.396475	0.372537	DLG2/DLG4/MAGI2/NRXN1	4
GO:0014742	positive regulation of muscle hypertrophy	2/131	41/18866	0.0328923	0.396475	0.372537	MEF2A/PDE5A	2
GO:0048286	lung alveolus development	2/131	41/18866	0.0328923	0.396475	0.372537	FOXP2/SFTPD	2
GO:0008016	regulation of heart contraction	5/131	256/18866	0.0332077	0.396475	0.372537	CACNB4/MEF2A/PDE5A/SPTBN4/TNNI3K	5
GO:0090257	regulation of muscle system process	5/131	256/18866	0.0332077	0.396475	0.372537	CHRNB4/KCNA1/MEF2A/PDE5A/TNNI3K	5
GO:0010921	regulation of phosphatase activity	4/131	175/18866	0.0338143	0.399108	0.375011	CDK5RAP3/DLG2/MAGI2/MEF2C	4
GO:0048659	smooth muscle cell proliferation	4/131	175/18866	0.0338143	0.399108	0.375011	GSTP1/MEF2C/MYB/NPR3	4
GO:0060996	dendritic spine development	3/131	102/18866	0.0341671	0.399108	0.375011	DLG4/MEF2C/SDK1	3
GO:0150115	cell-substrate junction organization	3/131	102/18866	0.0341671	0.399108	0.375011	ARHGAP6/FAM107A/SORBS1	3
GO:1904062	regulation of cation transmembrane transport	6/131	349/18866	0.035075	0.400546	0.376362	CACNB4/DLG2/DLG4/KCNA1/MEF2C/STOM	6
GO:0007611	learning or memory	5/131	260/18866	0.0351419	0.400546	0.376362	DLG4/FOXP2/MEF2C/NRXN1/NRXN3	5
GO:0003300	cardiac muscle hypertrophy	3/131	104/18866	0.0358812	0.400546	0.376362	MEF2A/MEF2C/PDE5A	3
GO:0043279	response to alkaloid	3/131	104/18866	0.0358812	0.400546	0.376362	HDAC5/HOMER2/SDK1	3
GO:0001953	negative regulation of cell-matrix adhesion	2/131	43/18866	0.0358992	0.400546	0.376362	ARHGAP6/FAM107A	2
GO:0090317	negative regulation of intracellular protein transport	2/131	43/18866	0.0358992	0.400546	0.376362	ANGPT1/TXN	2
GO:0045621	positive regulation of lymphocyte differentiation	3/131	105/18866	0.0367547	0.400546	0.376362	MYB/TNFSF9/ZBTB16	3
GO:0048259	regulation of receptor-mediated endocytosis	3/131	105/18866	0.0367547	0.400546	0.376362	ANGPT1/DLG4/MAGI2	3
GO:1902414	protein localization to cell junction	3/131	105/18866	0.0367547	0.400546	0.376362	DLG2/DLG4/NRXN1	3
GO:0051222	positive regulation of protein transport	6/131	354/18866	0.0371877	0.400546	0.376362	ABLIM3/ACHE/C1QTNF3/CADM1/SCAMP5/STOM	6
GO:0006195	purine nucleotide catabolic process	2/131	44/18866	0.0374411	0.400546	0.376362	PDE5A/PDE8B	2
GO:0032881	regulation of polysaccharide metabolic process	2/131	44/18866	0.0374411	0.400546	0.376362	POMC/SORBS1	2
GO:0035307	positive regulation of protein dephosphorylation	2/131	44/18866	0.0374411	0.400546	0.376362	DUSP26/MAGI2	2
GO:0035329	hippo signaling	2/131	44/18866	0.0374411	0.400546	0.376362	SCHIP1/IQCJ-SCHIP1	2
GO:0044060	regulation of endocrine process	2/131	44/18866	0.0374411	0.400546	0.376362	C1QTNF3/POMC	2
GO:0044091	membrane biogenesis	2/131	44/18866	0.0374411	0.400546	0.376362	MAGI2/NRXN1	2
GO:1903539	protein localization to postsynaptic membrane	2/131	44/18866	0.0374411	0.400546	0.376362	DLG2/DLG4	2
GO:0014897	striated muscle hypertrophy	3/131	107/18866	0.0385342	0.407229	0.382642	MEF2A/MEF2C/PDE5A	3
GO:0051963	regulation of synapse assembly	3/131	107/18866	0.0385342	0.407229	0.382642	MEF2C/NRXN1/NTN1	3
GO:0032386	regulation of intracellular transport	6/131	358/18866	0.0389355	0.407229	0.382642	ABLIM3/ANGPT1/EHD2/REEP2/STOM/TXN	6
GO:0010828	positive regulation of glucose transmembrane transport	2/131	45/18866	0.039008	0.407229	0.382642	MEF2A/SORBS1	2
GO:0098815	modulation of excitatory postsynaptic potential	2/131	45/18866	0.039008	0.407229	0.382642	DLG4/NRXN1	2
GO:0014896	muscle hypertrophy	3/131	109/18866	0.040357	0.419286	0.393971	MEF2A/MEF2C/PDE5A	3
GO:0050982	detection of mechanical stimulus	2/131	46/18866	0.0405996	0.419788	0.394442	KCNA1/PKD1L2	2
GO:0032680	regulation of tumor necrosis factor production	3/131	110/18866	0.0412846	0.424838	0.399188	ANGPT1/GSTP1/POMC	3
GO:0008217	regulation of blood pressure	4/131	187/18866	0.0415128	0.425161	0.399492	CTSG/NPR3/POMC/PRCP	4
GO:0046638	positive regulation of alpha-beta T cell differentiation	2/131	47/18866	0.0422153	0.426296	0.400557	MYB/ZBTB16	2
GO:0060986	endocrine hormone secretion	2/131	47/18866	0.0422153	0.426296	0.400557	C1QTNF3/POMC	2
GO:0120163	negative regulation of cold-induced thermogenesis	2/131	47/18866	0.0422153	0.426296	0.400557	NPR3/ZNF423	2
GO:0043534	blood vessel endothelial cell migration	4/131	189/18866	0.0428847	0.431041	0.405017	ANGPT1/HDAC5/MEF2C/PRCP	4
GO:0062237	protein localization to postsynapse	2/131	48/18866	0.0438549	0.436957	0.410575	DLG2/DLG4	2
GO:1903555	regulation of tumor necrosis factor superfamily cytokine production	3/131	113/18866	0.0441316	0.436957	0.410575	ANGPT1/GSTP1/POMC	3
GO:0034504	protein localization to nucleus	5/131	277/18866	0.0441324	0.436957	0.410575	ANGPT1/CDK5RAP3/DCLK2/TXN/ZBTB16	5
GO:0048167	regulation of synaptic plasticity	4/131	191/18866	0.0442821	0.436957	0.410575	DLG4/FAM107A/MEF2C/PRRT2	4
GO:1904951	positive regulation of establishment of protein localization	6/131	370/18866	0.0444906	0.437019	0.410634	ABLIM3/ACHE/C1QTNF3/CADM1/SCAMP5/STOM	6
GO:0098693	regulation of synaptic vesicle cycle	3/131	114/18866	0.0451019	0.437028	0.410642	MAGI2/NRXN1/PRRT2	3
GO:0031279	regulation of cyclase activity	2/131	49/18866	0.0455178	0.437028	0.410642	NPR3/RCVRN	2
GO:0032663	regulation of interleukin-2 production	2/131	49/18866	0.0455178	0.437028	0.410642	HOMER2/SFTPD	2
GO:0048641	regulation of skeletal muscle tissue development	2/131	49/18866	0.0455178	0.437028	0.410642	MEF2C/RBM24	2
GO:0002793	positive regulation of peptide secretion	4/131	193/18866	0.0457049	0.437028	0.410642	ACHE/C1QTNF3/CADM1/SCAMP5	4
GO:0030041	actin filament polymerization	4/131	193/18866	0.0457049	0.437028	0.410642	ARHGAP6/CTNNA2/FAM107A/SPTBN4	4
GO:0032640	tumor necrosis factor production	3/131	116/18866	0.0470742	0.445447	0.418553	ANGPT1/GSTP1/POMC	3
GO:1903828	negative regulation of cellular protein localization	3/131	116/18866	0.0470742	0.445447	0.418553	ANGPT1/DCLK2/TXN	3
GO:0045806	negative regulation of endocytosis	2/131	50/18866	0.0472038	0.445447	0.418553	DLG4/SCAMP5	2
GO:0050885	neuromuscular process controlling balance	2/131	51/18866	0.0489124	0.457574	0.429948	DLG4/NRXN1	2
GO:0072523	purine-containing compound catabolic process	2/131	51/18866	0.0489124	0.457574	0.429948	PDE5A/PDE8B	2
GO:0043112	receptor metabolic process	4/131	198/18866	0.0493729	0.459891	0.432125	ACHE/ANGPT1/DLG4/MAGI2	4

## Sheet: brown
The GO items enrichement in brown module
ID	Description	GeneRatio	BgRatio	pvalue	p.adjust	qvalue	geneID	Count
GO:0045785	positive regulation of cell adhesion	12/94	428/18866	1.41857e-06	0.00269811	0.0023593	CORO1A/HSD17B12/IFT74/IL15/ITGA4/KLRC4-KLRK1/KLRK1/LGALS9/NODAL/PRKD2/SOCS1/TNFSF13B	12
GO:0060333	interferon-gamma-mediated signaling pathway	6/94	91/18866	6.17295e-06	0.00515681	0.00450925	HLA-DRB1/IRF8/OAS2/OAS3/SOCS1/TRIM22	6
GO:0022409	positive regulation of cell-cell adhesion	9/94	279/18866	1.05538e-05	0.00515681	0.00450925	CORO1A/IL15/ITGA4/KLRC4-KLRK1/KLRK1/LGALS9/NODAL/SOCS1/TNFSF13B	9
GO:0022407	regulation of cell-cell adhesion	11/94	439/18866	1.16342e-05	0.00515681	0.00450925	CORO1A/HLA-DRB1/IL15/ITGA4/KLRC4-KLRK1/KLRK1/LGALS9/NODAL/SH2B3/SOCS1/TNFSF13B	11
GO:0007159	leukocyte cell-cell adhesion	10/94	364/18866	1.35563e-05	0.00515681	0.00450925	CORO1A/HLA-DRB1/IL15/ITGA4/ITGAL/KLRC4-KLRK1/KLRK1/LGALS9/SOCS1/TNFSF13B	10
GO:1903039	positive regulation of leukocyte cell-cell adhesion	8/94	235/18866	2.27954e-05	0.00722614	0.00631872	CORO1A/IL15/ITGA4/KLRC4-KLRK1/KLRK1/LGALS9/SOCS1/TNFSF13B	8
GO:0071346	cellular response to interferon-gamma	7/94	182/18866	3.49768e-05	0.00920895	0.00805255	HLA-DRB1/IRF8/LGALS9/OAS2/OAS3/SOCS1/TRIM22	7
GO:1903037	regulation of leukocyte cell-cell adhesion	9/94	329/18866	3.87338e-05	0.00920895	0.00805255	CORO1A/HLA-DRB1/IL15/ITGA4/KLRC4-KLRK1/KLRK1/LGALS9/SOCS1/TNFSF13B	9
GO:0034341	response to interferon-gamma	7/94	202/18866	6.7738e-05	0.0143153	0.0125177	HLA-DRB1/IRF8/LGALS9/OAS2/OAS3/SOCS1/TRIM22	7
GO:1900242	regulation of synaptic vesicle endocytosis	3/94	17/18866	7.74332e-05	0.0147278	0.0128784	LRRK2/PPP3CC/SYT7	3
GO:0050870	positive regulation of T cell activation	7/94	214/18866	9.72466e-05	0.0168148	0.0147033	CORO1A/IL15/KLRC4-KLRK1/KLRK1/LGALS9/SOCS1/TNFSF13B	7
GO:0002429	immune response-activating cell surface receptor signaling pathway	10/94	481/18866	0.000140886	0.0206126	0.0180242	CMKLR1/HLA-DRB1/ICAM3/KLRC4-KLRK1/KLRK1/MS4A1/MUC16/MYO1G/PAX5/PRKD2	10
GO:0002757	immune response-activating signal transduction	10/94	481/18866	0.000140886	0.0206126	0.0180242	CMKLR1/HLA-DRB1/ICAM3/KLRC4-KLRK1/KLRK1/MS4A1/MUC16/MYO1G/PAX5/PRKD2	10
GO:0032649	regulation of interferon-gamma production	5/94	104/18866	0.000171915	0.021372	0.0186882	HLA-DRB1/IRF8/KLRC4-KLRK1/KLRK1/LGALS9	5
GO:0007342	fusion of sperm to egg plasma membrane involved in single fertilization	3/94	22/18866	0.000172224	0.021372	0.0186882	FOLR2/FOLR3/SPACA3	3
GO:0002696	positive regulation of leukocyte activation	9/94	406/18866	0.000191973	0.021372	0.0186882	CORO1A/IL15/KLRC4-KLRK1/KLRK1/LGALS9/LRRK2/SOCS1/SPACA3/TNFSF13B	9
GO:0001909	leukocyte mediated cytotoxicity	5/94	108/18866	0.000205146	0.021372	0.0186882	CD1E/CORO1A/KLRC4-KLRK1/KLRK1/LGALS9	5
GO:0042267	natural killer cell mediated cytotoxicity	4/94	61/18866	0.000242688	0.021372	0.0186882	CORO1A/KLRC4-KLRK1/KLRK1/LGALS9	4
GO:0050867	positive regulation of cell activation	9/94	421/18866	0.000251164	0.021372	0.0186882	CORO1A/IL15/KLRC4-KLRK1/KLRK1/LGALS9/LRRK2/SOCS1/SPACA3/TNFSF13B	9
GO:0050863	regulation of T cell activation	8/94	332/18866	0.000253012	0.021372	0.0186882	CORO1A/HLA-DRB1/IL15/KLRC4-KLRK1/KLRK1/LGALS9/SOCS1/TNFSF13B	8
GO:1903421	regulation of synaptic vesicle recycling	3/94	25/18866	0.000254447	0.021372	0.0186882	LRRK2/PPP3CC/SYT7	3
GO:0048488	synaptic vesicle endocytosis	4/94	62/18866	0.000258442	0.021372	0.0186882	LRRK2/PPP3CC/RAB27B/SYT7	4
GO:0140238	presynaptic endocytosis	4/94	62/18866	0.000258442	0.021372	0.0186882	LRRK2/PPP3CC/RAB27B/SYT7	4
GO:0032609	interferon-gamma production	5/94	115/18866	0.00027483	0.0217776	0.0190429	HLA-DRB1/IRF8/KLRC4-KLRK1/KLRK1/LGALS9	5
GO:0045026	plasma membrane fusion	3/94	26/18866	0.000286599	0.0217776	0.0190429	FOLR2/FOLR3/SPACA3	3
GO:0072676	lymphocyte migration	5/94	117/18866	0.000297696	0.0217776	0.0190429	ITGA4/ITGAL/KLRC4-KLRK1/KLRK1/MYO1G	5
GO:0032729	positive regulation of interferon-gamma production	4/94	65/18866	0.00031011	0.0218456	0.0191023	IRF8/KLRC4-KLRK1/KLRK1/LGALS9	4
GO:0002228	natural killer cell mediated immunity	4/94	66/18866	0.000328867	0.0223394	0.0195342	CORO1A/KLRC4-KLRK1/KLRK1/LGALS9	4
GO:0009615	response to virus	8/94	349/18866	0.000353647	0.0231944	0.0202818	BIRC3/IFI44/IL15/LGALS9/OAS2/OAS3/STAT2/TRIM22	8
GO:0036465	synaptic vesicle recycling	4/94	74/18866	0.000509337	0.032292	0.0282369	LRRK2/PPP3CC/RAB27B/SYT7	4
GO:0001910	regulation of leukocyte mediated cytotoxicity	4/94	75/18866	0.000535996	0.0328859	0.0287563	CD1E/KLRC4-KLRK1/KLRK1/LGALS9	4
GO:0006909	phagocytosis	8/94	382/18866	0.000642025	0.0381604	0.0333684	CORO1A/ICAM3/IL15/IRF8/ITGAL/MYO1G/SPACA3/SYT7	8
GO:0042110	T cell activation	9/94	483/18866	0.000679766	0.0391792	0.0342593	CORO1A/HLA-DRB1/IL15/ITGAL/KLRC4-KLRK1/KLRK1/LGALS9/SOCS1/TNFSF13B	9
GO:0030101	natural killer cell activation	4/94	85/18866	0.000859699	0.0453706	0.0396732	CORO1A/IL15/KLRC4-KLRK1/KLRK1	4
GO:0045088	regulation of innate immune response	7/94	307/18866	0.0008625	0.0453706	0.0396732	BIRC3/ICAM3/KLRC4-KLRK1/KLRK1/LGALS9/MUC16/SOCS1	7
GO:0046596	regulation of viral entry into host cell	3/94	38/18866	0.000890548	0.0453706	0.0396732	HLA-DRB1/LGALS9/TRIM22	3
GO:0001776	leukocyte homeostasis	4/94	86/18866	0.000898228	0.0453706	0.0396732	CORO1A/LGALS9/SH2B3/TNFSF13B	4
GO:0060326	cell chemotaxis	7/94	311/18866	0.000930103	0.0453706	0.0396732	CMKLR1/CORO1A/CSF3R/KLRC4-KLRK1/KLRK1/LGALS9/PRKD2	7
GO:0002831	regulation of response to biotic stimulus	8/94	409/18866	0.000998983	0.0453706	0.0396732	BIRC3/ICAM3/IL15/KLRC4-KLRK1/KLRK1/LGALS9/MUC16/SOCS1	8
GO:0030595	leukocyte chemotaxis	6/94	232/18866	0.00107208	0.0453706	0.0396732	CMKLR1/CORO1A/CSF3R/KLRC4-KLRK1/KLRK1/LGALS9	6
GO:0002291	T cell activation via T cell receptor contact with antigen bound to MHC molecule on antigen presenting cell	2/94	10/18866	0.00107693	0.0453706	0.0396732	ITGAL/LGALS9	2
GO:0046598	positive regulation of viral entry into host cell	2/94	10/18866	0.00107693	0.0453706	0.0396732	HLA-DRB1/LGALS9	2
GO:0075294	positive regulation by symbiont of entry into host	2/94	10/18866	0.00107693	0.0453706	0.0396732	HLA-DRB1/LGALS9	2
GO:1901725	regulation of histone deacetylase activity	2/94	10/18866	0.00107693	0.0453706	0.0396732	LRRK2/PRKD2	2
GO:0042269	regulation of natural killer cell mediated cytotoxicity	3/94	41/18866	0.00111324	0.0453706	0.0396732	KLRC4-KLRK1/KLRK1/LGALS9	3
GO:1903900	regulation of viral life cycle	5/94	157/18866	0.00113305	0.0453706	0.0396732	HLA-DRB1/LGALS9/OAS2/OAS3/TRIM22	5
GO:0031341	regulation of cell killing	4/94	92/18866	0.00115534	0.0453706	0.0396732	CD1E/KLRC4-KLRK1/KLRK1/LGALS9	4
GO:0060337	type I interferon signaling pathway	4/94	95/18866	0.0013015	0.0453706	0.0396732	IRF8/OAS2/OAS3/STAT2	4
GO:0071357	cellular response to type I interferon	4/94	95/18866	0.0013015	0.0453706	0.0396732	IRF8/OAS2/OAS3/STAT2	4
GO:0006558	L-phenylalanine metabolic process	2/94	11/18866	0.00131198	0.0453706	0.0396732	FAH/PAH	2
GO:0006559	L-phenylalanine catabolic process	2/94	11/18866	0.00131198	0.0453706	0.0396732	FAH/PAH	2
GO:0006570	tyrosine metabolic process	2/94	11/18866	0.00131198	0.0453706	0.0396732	FAH/PAH	2
GO:0035747	natural killer cell chemotaxis	2/94	11/18866	0.00131198	0.0453706	0.0396732	KLRC4-KLRK1/KLRK1	2
GO:1902221	erythrose 4-phosphate/phosphoenolpyruvate family amino acid metabolic process	2/94	11/18866	0.00131198	0.0453706	0.0396732	FAH/PAH	2
GO:1902222	erythrose 4-phosphate/phosphoenolpyruvate family amino acid catabolic process	2/94	11/18866	0.00131198	0.0453706	0.0396732	FAH/PAH	2
GO:0007259	receptor signaling pathway via JAK-STAT	5/94	164/18866	0.00137511	0.0467045	0.0408396	IL10RA/IL15/SH2B3/SOCS1/STAT2	5
GO:0032496	response to lipopolysaccharide	7/94	334/18866	0.00140419	0.0468554	0.0409716	IL10RA/IRF8/KLRC4-KLRK1/KLRK1/LGALS9/PTGER2/TNIP3	7
GO:0002715	regulation of natural killer cell mediated immunity	3/94	45/18866	0.00146073	0.0470899	0.0411766	KLRC4-KLRK1/KLRK1/LGALS9	3
GO:0052372	modulation by symbiont of entry into host	3/94	45/18866	0.00146073	0.0470899	0.0411766	HLA-DRB1/LGALS9/TRIM22	3
GO:0042129	regulation of T cell proliferation	5/94	167/18866	0.00148975	0.0472251	0.0412948	CORO1A/HLA-DRB1/IL15/LGALS9/TNFSF13B	5
GO:0034340	response to type I interferon	4/94	99/18866	0.00151585	0.0472648	0.0413296	IRF8/OAS2/OAS3/STAT2	4
GO:0150065	regulation of deacetylase activity	2/94	12/18866	0.00156927	0.0473989	0.0414469	LRRK2/PRKD2	2
GO:0061025	membrane fusion	5/94	169/18866	0.00157	0.0473989	0.0414469	CORO1A/FOLR2/FOLR3/SPACA3/SYT7	5
GO:0042102	positive regulation of T cell proliferation	4/94	101/18866	0.00163175	0.0484935	0.042404	CORO1A/IL15/LGALS9/TNFSF13B	4
GO:0001906	cell killing	5/94	172/18866	0.00169627	0.0496355	0.0434026	CD1E/CORO1A/KLRC4-KLRK1/KLRK1/LGALS9	5
GO:0001819	positive regulation of cytokine production	8/94	447/18866	0.0017544	0.0499136	0.0436457	BIRC3/IL15/IRF8/KLRC4-KLRK1/KLRK1/LGALS9/NODAL/PRKD2	8
GO:0007033	vacuole organization	5/94	174/18866	0.0017845	0.0499136	0.0436457	CORO1A/LRRK2/MAN2A1/PIP4K2A/SYT7	5
GO:0097696	receptor signaling pathway via STAT	5/94	174/18866	0.0017845	0.0499136	0.0436457	IL10RA/IL15/SH2B3/SOCS1/STAT2	5
GO:0051607	defense response to virus	6/94	258/18866	0.00184142	0.0507592	0.0443852	BIRC3/IL15/OAS2/OAS3/STAT2/TRIM22	6
GO:0034260	negative regulation of GTPase activity	3/94	49/18866	0.00186952	0.0507975	0.0444187	KLRC4-KLRK1/KLRK1/LRRK2	3
GO:0002237	response to molecule of bacterial origin	7/94	356/18866	0.00201733	0.0540418	0.0472555	IL10RA/IRF8/KLRC4-KLRK1/KLRK1/LGALS9/PTGER2/TNIP3	7
GO:0051251	positive regulation of lymphocyte activation	7/94	357/18866	0.00204946	0.0541398	0.0473412	CORO1A/IL15/KLRC4-KLRK1/KLRK1/LGALS9/SOCS1/TNFSF13B	7
GO:0045591	positive regulation of regulatory T cell differentiation	2/94	14/18866	0.0021497	0.05601	0.0489766	LGALS9/SOCS1	2
GO:0001912	positive regulation of leukocyte mediated cytotoxicity	3/94	52/18866	0.00221851	0.0570217	0.0498613	CD1E/KLRC4-KLRK1/KLRK1	3
GO:0002449	lymphocyte mediated immunity	7/94	366/18866	0.00235676	0.0597673	0.0522621	CD1E/CORO1A/HLA-DRB1/KLRC4-KLRK1/KLRK1/LGALS9/MYO1G	7
GO:0002223	stimulatory C-type lectin receptor signaling pathway	4/94	113/18866	0.00245926	0.0602884	0.0527177	ICAM3/KLRC4-KLRK1/KLRK1/MUC16	4
GO:0001845	phagolysosome assembly	2/94	15/18866	0.00247239	0.0602884	0.0527177	CORO1A/SYT7	2
GO:2000402	negative regulation of lymphocyte migration	2/94	15/18866	0.00247239	0.0602884	0.0527177	KLRC4-KLRK1/KLRK1	2
GO:0032655	regulation of interleukin-12 production	3/94	55/18866	0.00260541	0.0627278	0.0548508	CMKLR1/IRF8/LGALS9	3
GO:0002220	innate immune response activating cell surface receptor signaling pathway	4/94	116/18866	0.00270407	0.0630222	0.0551083	ICAM3/KLRC4-KLRK1/KLRK1/MUC16	4
GO:0031295	T cell costimulation	3/94	56/18866	0.00274303	0.0630222	0.0551083	KLRC4-KLRK1/KLRK1/TNFSF13B	3
GO:0002758	innate immune response-activating signal transduction	4/94	117/18866	0.00278925	0.0630222	0.0551083	ICAM3/KLRC4-KLRK1/KLRK1/MUC16	4
GO:0042074	cell migration involved in gastrulation	2/94	16/18866	0.00281645	0.0630222	0.0551083	CRB2/NODAL	2
GO:0042532	negative regulation of tyrosine phosphorylation of STAT protein	2/94	16/18866	0.00281645	0.0630222	0.0551083	SH2B3/SOCS1	2
GO:0071380	cellular response to prostaglandin E stimulus	2/94	16/18866	0.00281645	0.0630222	0.0551083	GNG2/PTGER2	2
GO:0032615	interleukin-12 production	3/94	57/18866	0.00288506	0.0632372	0.0552962	CMKLR1/IRF8/LGALS9	3
GO:0046651	lymphocyte proliferation	6/94	283/18866	0.00292055	0.0632372	0.0552962	CORO1A/HLA-DRB1/IL15/LGALS9/MS4A1/TNFSF13B	6
GO:0042098	T cell proliferation	5/94	195/18866	0.0029258	0.0632372	0.0552962	CORO1A/HLA-DRB1/IL15/LGALS9/TNFSF13B	5
GO:0031294	lymphocyte costimulation	3/94	58/18866	0.00303155	0.0647865	0.056651	KLRC4-KLRK1/KLRK1/TNFSF13B	3
GO:0032943	mononuclear cell proliferation	6/94	286/18866	0.00307636	0.0650137	0.0568496	CORO1A/HLA-DRB1/IL15/LGALS9/MS4A1/TNFSF13B	6
GO:0031065	positive regulation of histone deacetylation	2/94	17/18866	0.00318165	0.0657772	0.0575173	LRRK2/PRKD2	2
GO:0035855	megakaryocyte development	2/94	17/18866	0.00318165	0.0657772	0.0575173	PIP4K2A/SH2B3	2
GO:0035036	sperm-egg recognition	3/94	60/18866	0.00333804	0.0682684	0.0596956	FOLR2/FOLR3/SPACA3	3
GO:0002688	regulation of leukocyte chemotaxis	4/94	124/18866	0.0034376	0.0695565	0.060822	CMKLR1/KLRC4-KLRK1/KLRK1/LGALS9	4
GO:0031343	positive regulation of cell killing	3/94	61/18866	0.00349815	0.0700366	0.0612418	CD1E/KLRC4-KLRK1/KLRK1	3
GO:0002260	lymphocyte homeostasis	3/94	62/18866	0.00366288	0.0725708	0.0634578	CORO1A/LGALS9/TNFSF13B	3
GO:0050866	negative regulation of cell activation	5/94	207/18866	0.00377588	0.0740383	0.064741	BANK1/HLA-DRB1/LGALS9/SH2B3/SOCS1	5
GO:0045947	negative regulation of translational initiation	2/94	19/18866	0.00397464	0.0769711	0.0673055	BANK1/EIF4EBP3	2
GO:2000401	regulation of lymphocyte migration	3/94	64/18866	0.00400638	0.0769711	0.0673055	ITGA4/KLRC4-KLRK1/KLRK1	3
GO:0002685	regulation of leukocyte migration	5/94	212/18866	0.00417763	0.0794586	0.0694807	CMKLR1/ITGA4/KLRC4-KLRK1/KLRK1/LGALS9	5
GO:0002689	negative regulation of leukocyte chemotaxis	2/94	20/18866	0.004402	0.082897	0.0724873	KLRC4-KLRK1/KLRK1	2
GO:0007040	lysosome organization	3/94	67/18866	0.00455733	0.0833466	0.0728804	CORO1A/LRRK2/SYT7	3
GO:0072678	T cell migration	3/94	67/18866	0.00455733	0.0833466	0.0728804	ITGA4/ITGAL/MYO1G	3
GO:0080171	lytic vacuole organization	3/94	67/18866	0.00455733	0.0833466	0.0728804	CORO1A/LRRK2/SYT7	3
GO:0050792	regulation of viral process	5/94	217/18866	0.0046091	0.0834905	0.0730062	HLA-DRB1/LGALS9/OAS2/OAS3/TRIM22	5
GO:0070661	leukocyte proliferation	6/94	313/18866	0.00477302	0.0843618	0.0737681	CORO1A/HLA-DRB1/IL15/LGALS9/MS4A1/TNFSF13B	6
GO:0050671	positive regulation of lymphocyte proliferation	4/94	136/18866	0.00477525	0.0843618	0.0737681	CORO1A/IL15/LGALS9/TNFSF13B	4
GO:0050670	regulation of lymphocyte proliferation	5/94	219/18866	0.00479026	0.0843618	0.0737681	CORO1A/HLA-DRB1/IL15/LGALS9/TNFSF13B	5
GO:0090312	positive regulation of protein deacetylation	2/94	21/18866	0.00484965	0.0846242	0.0739976	LRRK2/PRKD2	2
GO:0032946	positive regulation of mononuclear cell proliferation	4/94	137/18866	0.00490041	0.0847325	0.0740923	CORO1A/IL15/LGALS9/TNFSF13B	4
GO:0032944	regulation of mononuclear cell proliferation	5/94	221/18866	0.00497644	0.0852719	0.0745639	CORO1A/HLA-DRB1/IL15/LGALS9/TNFSF13B	5
GO:0032069	regulation of nuclease activity	2/94	22/18866	0.0053174	0.0895016	0.0782625	OAS2/OAS3	2
GO:0071379	cellular response to prostaglandin stimulus	2/94	22/18866	0.0053174	0.0895016	0.0782625	GNG2/PTGER2	2
GO:0046425	regulation of receptor signaling pathway via JAK-STAT	4/94	142/18866	0.00555932	0.0921758	0.0806009	IL10RA/IL15/SH2B3/SOCS1	4
GO:0046834	lipid phosphorylation	3/94	72/18866	0.0055732	0.0921758	0.0806009	CERKL/PIP4K2A/SOCS1	3
GO:0050920	regulation of chemotaxis	5/94	229/18866	0.00577276	0.0933207	0.081602	CMKLR1/KLRC4-KLRK1/KLRK1/LGALS9/PRKD2	5
GO:0002218	activation of innate immune response	4/94	144/18866	0.00583867	0.0933207	0.081602	ICAM3/KLRC4-KLRK1/KLRK1/MUC16	4
GO:0106106	cold-induced thermogenesis	4/94	144/18866	0.00583867	0.0933207	0.081602	CMKLR1/IL15/LNPEP/ZNF516	4
GO:0120161	regulation of cold-induced thermogenesis	4/94	144/18866	0.00583867	0.0933207	0.081602	CMKLR1/IL15/LNPEP/ZNF516	4
GO:0043903	regulation of symbiotic process	5/94	231/18866	0.00598511	0.094864	0.0829515	HLA-DRB1/LGALS9/OAS2/OAS3/TRIM22	5
GO:0034695	response to prostaglandin E	2/94	24/18866	0.00631232	0.0984101	0.0860523	GNG2/PTGER2	2
GO:0045954	positive regulation of natural killer cell mediated cytotoxicity	2/94	24/18866	0.00631232	0.0984101	0.0860523	KLRC4-KLRK1/KLRK1	2
GO:0070665	positive regulation of leukocyte proliferation	4/94	150/18866	0.00673256	0.104108	0.0910351	CORO1A/IL15/LGALS9/TNFSF13B	4
GO:1904892	regulation of receptor signaling pathway via STAT	4/94	151/18866	0.00688986	0.105682	0.0924106	IL10RA/IL15/SH2B3/SOCS1	4
GO:0060395	SMAD protein signal transduction	3/94	78/18866	0.00695841	0.105806	0.0925194	LNPEP/NODAL/VEPH1	3
GO:0070663	regulation of leukocyte proliferation	5/94	240/18866	0.00700922	0.105806	0.0925194	CORO1A/HLA-DRB1/IL15/LGALS9/TNFSF13B	5
GO:0002706	regulation of lymphocyte mediated immunity	4/94	154/18866	0.0073763	0.10805	0.0944818	CD1E/KLRC4-KLRK1/KLRK1/LGALS9	4
GO:0051250	negative regulation of lymphocyte activation	4/94	154/18866	0.0073763	0.10805	0.0944818	BANK1/HLA-DRB1/LGALS9/SOCS1	4
GO:0060390	regulation of SMAD protein signal transduction	2/94	26/18866	0.00738513	0.10805	0.0944818	NODAL/VEPH1	2
GO:0140058	neuron projection arborization	2/94	26/18866	0.00738513	0.10805	0.0944818	LRRK2/PHACTR1	2
GO:0009988	cell-cell recognition	3/94	80/18866	0.00746147	0.108334	0.0947297	FOLR2/FOLR3/SPACA3	3
GO:1990845	adaptive thermogenesis	4/94	155/18866	0.00754335	0.108693	0.0950438	CMKLR1/IL15/LNPEP/ZNF516	4
GO:0001702	gastrulation with mouth forming second	2/94	27/18866	0.00795024	0.110375	0.0965146	CRB2/NODAL	2
GO:0046426	negative regulation of receptor signaling pathway via JAK-STAT	2/94	27/18866	0.00795024	0.110375	0.0965146	SH2B3/SOCS1	2
GO:0072337	modified amino acid transport	2/94	27/18866	0.00795024	0.110375	0.0965146	FOLR2/FOLR3	2
GO:0090140	regulation of mitochondrial fission	2/94	27/18866	0.00795024	0.110375	0.0965146	LRRK2/STAT2	2
GO:1901623	regulation of lymphocyte chemotaxis	2/94	27/18866	0.00795024	0.110375	0.0965146	KLRC4-KLRK1/KLRK1	2
GO:1902107	positive regulation of leukocyte differentiation	4/94	159/18866	0.00823648	0.112964	0.0987786	HLA-DRB1/IL15/LGALS9/SOCS1	4
GO:0071277	cellular response to calcium ion	3/94	83/18866	0.00825551	0.112964	0.0987786	CRHBP/RYR1/SYT7	3
GO:0009074	aromatic amino acid family catabolic process	2/94	28/18866	0.00853422	0.115439	0.100942	FAH/PAH	2
GO:0043122	regulation of I-kappaB kinase/NF-kappaB signaling	5/94	252/18866	0.00855775	0.115439	0.100942	BIRC3/HLA-DRB1/LGALS9/TNIP3/TRIM22	5
GO:0042509	regulation of tyrosine phosphorylation of STAT protein	3/94	86/18866	0.00909748	0.119851	0.1048	IL15/SH2B3/SOCS1	3
GO:0002717	positive regulation of natural killer cell mediated immunity	2/94	29/18866	0.00913687	0.119851	0.1048	KLRC4-KLRK1/KLRK1	2
GO:0031063	regulation of histone deacetylation	2/94	29/18866	0.00913687	0.119851	0.1048	LRRK2/PRKD2	2
GO:0043032	positive regulation of macrophage activation	2/94	29/18866	0.00913687	0.119851	0.1048	LRRK2/SPACA3	2
GO:0051262	protein tetramerization	3/94	87/18866	0.0093889	0.122313	0.106954	HLA-DRB1/MS4A1/RYR1	3
GO:0043372	positive regulation of CD4-positive, alpha-beta T cell differentiation	2/94	30/18866	0.00975799	0.126256	0.110402	LGALS9/SOCS1	2
GO:0007260	tyrosine phosphorylation of STAT protein	3/94	89/18866	0.00998797	0.128359	0.11224	IL15/SH2B3/SOCS1	3
GO:0046427	positive regulation of receptor signaling pathway via JAK-STAT	3/94	90/18866	0.0102957	0.131425	0.114922	IL10RA/IL15/SOCS1	3
GO:0031338	regulation of vesicle fusion	2/94	31/18866	0.0103974	0.131839	0.115283	CORO1A/SYT7	2
GO:0032673	regulation of interleukin-4 production	2/94	32/18866	0.0110549	0.136535	0.11939	HLA-DRB1/LGALS9	2
GO:0034694	response to prostaglandin	2/94	32/18866	0.0110549	0.136535	0.11939	GNG2/PTGER2	2
GO:0045589	regulation of regulatory T cell differentiation	2/94	32/18866	0.0110549	0.136535	0.11939	LGALS9/SOCS1	2
GO:0071295	cellular response to vitamin	2/94	32/18866	0.0110549	0.136535	0.11939	FOLR2/IL15	2
GO:0001659	temperature homeostasis	4/94	174/18866	0.0112045	0.137184	0.119957	CMKLR1/IL15/LNPEP/ZNF516	4
GO:1904894	positive regulation of receptor signaling pathway via STAT	3/94	93/18866	0.0112517	0.137184	0.119957	IL10RA/IL15/SOCS1	3
GO:0010955	negative regulation of protein processing	2/94	33/18866	0.0117303	0.140321	0.1227	BIRC3/LRRK2	2
GO:1903318	negative regulation of protein maturation	2/94	33/18866	0.0117303	0.140321	0.1227	BIRC3/LRRK2	2
GO:1904893	negative regulation of receptor signaling pathway via STAT	2/94	33/18866	0.0117303	0.140321	0.1227	SH2B3/SOCS1	2
GO:0002756	MyD88-independent toll-like receptor signaling pathway	2/94	34/18866	0.0124234	0.147068	0.1286	BIRC3/TNIP3	2
GO:0031349	positive regulation of defense response	6/94	385/18866	0.0125651	0.147068	0.1286	ICAM3/IL15/KLRC4-KLRK1/KLRK1/LRRK2/MUC16	6
GO:0048704	embryonic skeletal system morphogenesis	3/94	97/18866	0.0126036	0.147068	0.1286	HOXC4/NODAL/PAX5	3
GO:0050764	regulation of phagocytosis	3/94	97/18866	0.0126036	0.147068	0.1286	IL15/SPACA3/SYT7	3
GO:0006471	protein ADP-ribosylation	2/94	35/18866	0.013134	0.147815	0.129254	PARP12/PARP15	2
GO:0032633	interleukin-4 production	2/94	35/18866	0.013134	0.147815	0.129254	HLA-DRB1/LGALS9	2
GO:0032735	positive regulation of interleukin-12 production	2/94	35/18866	0.013134	0.147815	0.129254	IRF8/LGALS9	2
GO:0045066	regulatory T cell differentiation	2/94	35/18866	0.013134	0.147815	0.129254	LGALS9/SOCS1	2
GO:0071312	cellular response to alkaloid	2/94	35/18866	0.013134	0.147815	0.129254	CRHBP/RYR1	2
GO:0098751	bone cell development	2/94	35/18866	0.013134	0.147815	0.129254	PIP4K2A/SH2B3	2
GO:0002695	negative regulation of leukocyte activation	4/94	184/18866	0.0135226	0.151293	0.132295	BANK1/HLA-DRB1/LGALS9/SOCS1	4
GO:0046633	alpha-beta T cell proliferation	2/94	36/18866	0.0138619	0.153287	0.134038	IL15/LGALS9	2
GO:2000516	positive regulation of CD4-positive, alpha-beta T cell activation	2/94	36/18866	0.0138619	0.153287	0.134038	LGALS9/SOCS1	2
GO:0007249	I-kappaB kinase/NF-kappaB signaling	5/94	286/18866	0.0142023	0.156143	0.136536	BIRC3/HLA-DRB1/LGALS9/TNIP3/TRIM22	5
GO:0043123	positive regulation of I-kappaB kinase/NF-kappaB signaling	4/94	188/18866	0.0145291	0.158757	0.138821	BIRC3/HLA-DRB1/LGALS9/TRIM22	4
GO:2000785	regulation of autophagosome assembly	2/94	37/18866	0.014607	0.158757	0.138821	LRRK2/PIP4K2A	2
GO:0022408	negative regulation of cell-cell adhesion	4/94	191/18866	0.0153144	0.164224	0.143601	HLA-DRB1/LGALS9/SH2B3/SOCS1	4
GO:0032689	negative regulation of interferon-gamma production	2/94	38/18866	0.015369	0.164224	0.143601	HLA-DRB1/LGALS9	2
GO:0043029	T cell homeostasis	2/94	38/18866	0.015369	0.164224	0.143601	CORO1A/LGALS9	2
GO:0045621	positive regulation of lymphocyte differentiation	3/94	105/18866	0.015576	0.164649	0.143974	IL15/LGALS9/SOCS1	3
GO:0006413	translational initiation	4/94	192/18866	0.015582	0.164649	0.143974	BANK1/EIF4EBP3/RPL36/RPL5	4
GO:0071248	cellular response to metal ion	4/94	193/18866	0.0158525	0.166014	0.145167	CRHBP/LRRK2/RYR1/SYT7	4
GO:0002708	positive regulation of lymphocyte mediated immunity	3/94	106/18866	0.0159729	0.166014	0.145167	CD1E/KLRC4-KLRK1/KLRK1	3
GO:0006493	protein O-linked glycosylation	3/94	106/18866	0.0159729	0.166014	0.145167	GALNT1/IL15/MUC16	3
GO:0007565	female pregnancy	4/94	196/18866	0.0166818	0.172331	0.150691	CRHBP/LGALS9/LNPEP/NODAL	4
GO:0009072	aromatic amino acid family metabolic process	2/94	40/18866	0.0169432	0.172331	0.150691	FAH/PAH	2
GO:0034142	toll-like receptor 4 signaling pathway	2/94	40/18866	0.0169432	0.172331	0.150691	PIK3AP1/TNIP3	2
GO:0046636	negative regulation of alpha-beta T cell activation	2/94	40/18866	0.0169432	0.172331	0.150691	LGALS9/SOCS1	2
GO:0099504	synaptic vesicle cycle	4/94	199/18866	0.017538	0.177432	0.155151	LRRK2/PPP3CC/RAB27B/SYT7	4
GO:0007212	dopamine receptor signaling pathway	2/94	41/18866	0.0177549	0.177736	0.155417	GNG2/LRRK2	2
GO:0051180	vitamin transport	2/94	41/18866	0.0177549	0.177736	0.155417	FOLR2/FOLR3	2
GO:0000266	mitochondrial fission	2/94	42/18866	0.018583	0.185051	0.161814	LRRK2/STAT2	2
GO:1903708	positive regulation of hemopoiesis	4/94	204/18866	0.019025	0.188466	0.1648	HLA-DRB1/IL15/LGALS9/SOCS1	4
GO:0098693	regulation of synaptic vesicle cycle	3/94	114/18866	0.019353	0.190298	0.166401	LRRK2/PPP3CC/SYT7	3
GO:0010470	regulation of gastrulation	2/94	43/18866	0.019427	0.190298	0.166401	CRB2/NODAL	2
GO:0050727	regulation of inflammatory response	6/94	425/18866	0.01951	0.190298	0.166401	BIRC3/HLA-DRB1/IL15/LRRK2/PIK3AP1/PLD3	6
GO:0071222	cellular response to lipopolysaccharide	4/94	208/18866	0.0202693	0.195867	0.171271	IRF8/KLRC4-KLRK1/KLRK1/TNIP3	4
GO:0031670	cellular response to nutrient	2/94	44/18866	0.020287	0.195867	0.171271	FOLR2/IL15	2
GO:0030099	myeloid cell differentiation	6/94	431/18866	0.02074	0.19923	0.174211	CSF3R/HLA-DRB1/IL15/IRF8/PIP4K2A/SH2B3	6
GO:0045429	positive regulation of nitric oxide biosynthetic process	2/94	45/18866	0.0211626	0.199944	0.174836	KLRC4-KLRK1/KLRK1	2
GO:0090311	regulation of protein deacetylation	2/94	45/18866	0.0211626	0.199944	0.174836	LRRK2/PRKD2	2
GO:0050868	negative regulation of T cell activation	3/94	118/18866	0.0211801	0.199944	0.174836	HLA-DRB1/LGALS9/SOCS1	3
GO:0002703	regulation of leukocyte mediated immunity	4/94	211/18866	0.0212349	0.199944	0.174836	CD1E/KLRC4-KLRK1/KLRK1/LGALS9	4
GO:0051650	establishment of vesicle localization	4/94	212/18866	0.0215629	0.202033	0.176662	ITGA4/LRRK2/MYO1G/RAB27B	4
GO:0045089	positive regulation of innate immune response	4/94	213/18866	0.021894	0.203623	0.178053	ICAM3/KLRC4-KLRK1/KLRK1/MUC16	4
GO:0035987	endodermal cell differentiation	2/94	46/18866	0.0220538	0.203623	0.178053	ITGA4/NODAL	2
GO:1904407	positive regulation of nitric oxide metabolic process	2/94	46/18866	0.0220538	0.203623	0.178053	KLRC4-KLRK1/KLRK1	2
GO:0007204	positive regulation of cytosolic calcium ion concentration	5/94	322/18866	0.0224646	0.205026	0.17928	CMKLR1/CORO1A/MS4A1/PTGER2/RYR1	5
GO:0070374	positive regulation of ERK1 and ERK2 cascade	4/94	215/18866	0.0225656	0.205026	0.17928	HLA-DRB1/LGALS9/NODAL/PRKD2	4
GO:0007157	heterophilic cell-cell adhesion via plasma membrane cell adhesion molecules	2/94	47/18866	0.0229603	0.205026	0.17928	CRB2/ITGAL	2
GO:0030225	macrophage differentiation	2/94	47/18866	0.0229603	0.205026	0.17928	HLA-DRB1/IL15	2
GO:0044088	regulation of vacuole organization	2/94	47/18866	0.0229603	0.205026	0.17928	LRRK2/PIP4K2A	2
GO:0046638	positive regulation of alpha-beta T cell differentiation	2/94	47/18866	0.0229603	0.205026	0.17928	LGALS9/SOCS1	2
GO:0120163	negative regulation of cold-induced thermogenesis	2/94	47/18866	0.0229603	0.205026	0.17928	IL15/LNPEP	2
GO:0043370	regulation of CD4-positive, alpha-beta T cell differentiation	2/94	48/18866	0.023882	0.210294	0.183887	LGALS9/SOCS1	2
GO:0048701	embryonic cranial skeleton morphogenesis	2/94	48/18866	0.023882	0.210294	0.183887	NODAL/PAX5	2
GO:0090382	phagosome maturation	2/94	48/18866	0.023882	0.210294	0.183887	CORO1A/SYT7	2
GO:0099003	vesicle-mediated transport in synapse	4/94	220/18866	0.0242993	0.212983	0.186238	LRRK2/PPP3CC/RAB27B/SYT7	4
GO:0071241	cellular response to inorganic substance	4/94	221/18866	0.0246555	0.215114	0.188101	CRHBP/LRRK2/RYR1/SYT7	4
GO:0002686	negative regulation of leukocyte migration	2/94	49/18866	0.0248187	0.215124	0.18811	KLRC4-KLRK1/KLRK1	2
GO:0017157	regulation of exocytosis	4/94	222/18866	0.0250149	0.215124	0.18811	LGALS9/LRRK2/RAB27B/SYT7	4
GO:0071219	cellular response to molecule of bacterial origin	4/94	222/18866	0.0250149	0.215124	0.18811	IRF8/KLRC4-KLRK1/KLRK1/TNIP3	4
GO:0018210	peptidyl-threonine modification	3/94	126/18866	0.0251091	0.215124	0.18811	GALNT1/LRRK2/PRKD2	3
GO:0002699	positive regulation of immune effector process	4/94	223/18866	0.0253774	0.216447	0.189267	CD1E/KLRC4-KLRK1/KLRK1/LGALS9	4
GO:0001704	formation of primary germ layer	3/94	127/18866	0.025626	0.217592	0.190268	CRB2/ITGA4/NODAL	3
GO:0044706	multi-multicellular organism process	4/94	226/18866	0.0264839	0.223877	0.195764	CRHBP/LGALS9/LNPEP/NODAL	4
GO:0048706	embryonic skeletal system development	3/94	130/18866	0.027211	0.229006	0.200248	HOXC4/NODAL/PAX5	3
GO:0051648	vesicle localization	4/94	229/18866	0.0276191	0.231417	0.202357	ITGA4/LRRK2/MYO1G/RAB27B	4
GO:0010508	positive regulation of autophagy	3/94	131/18866	0.0277507	0.231494	0.202425	LRRK2/PIP4K2A/TRIM22	3
GO:0019058	viral life cycle	5/94	341/18866	0.0278718	0.231494	0.202425	HLA-DRB1/LGALS9/OAS2/OAS3/TRIM22	5
GO:0098657	import into cell	4/94	230/18866	0.0280039	0.23158	0.2025	FOLR2/IL10RA/ITGA4/SLC12A9	4
GO:0002683	negative regulation of immune system process	6/94	463/18866	0.0281966	0.232164	0.20301	BANK1/HLA-DRB1/KLRC4-KLRK1/KLRK1/LGALS9/SOCS1	6
GO:0051259	protein complex oligomerization	4/94	231/18866	0.0283919	0.232765	0.203535	HLA-DRB1/MS4A1/RNF213/RYR1	4
GO:0007498	mesoderm development	3/94	134/18866	0.0294042	0.239003	0.208991	CRB2/NODAL/OVOL1	3
GO:0046718	viral entry into host cell	3/94	134/18866	0.0294042	0.239003	0.208991	HLA-DRB1/LGALS9/TRIM22	3
GO:0032757	positive regulation of interleukin-8 production	2/94	54/18866	0.0297214	0.240554	0.210347	LGALS9/PRKD2	2
GO:0045444	fat cell differentiation	4/94	235/18866	0.029976	0.241054	0.210784	CMKLR1/GRK5/SOCS1/ZNF516	4
GO:0002697	regulation of immune effector process	6/94	470/18866	0.0300367	0.241054	0.210784	BIRC3/CD1E/IL15/KLRC4-KLRK1/KLRK1/LGALS9	6
GO:0001706	endoderm formation	2/94	55/18866	0.0307447	0.245502	0.214673	ITGA4/NODAL	2
GO:0051346	negative regulation of hydrolase activity	6/94	473/18866	0.0308491	0.245502	0.214673	BIRC3/CRB2/KLRC4-KLRK1/KLRK1/LRRK2/PHACTR1	6
GO:1903038	negative regulation of leukocyte cell-cell adhesion	3/94	137/18866	0.0311089	0.246538	0.215579	HLA-DRB1/LGALS9/SOCS1	3
GO:0002705	positive regulation of leukocyte mediated immunity	3/94	138/18866	0.0316884	0.248761	0.217523	CD1E/KLRC4-KLRK1/KLRK1	3
GO:0043113	receptor clustering	2/94	56/18866	0.0317818	0.248761	0.217523	ITGA4/ITGAL	2
GO:0050732	negative regulation of peptidyl-tyrosine phosphorylation	2/94	56/18866	0.0317818	0.248761	0.217523	SH2B3/SOCS1	2
GO:0046854	phosphatidylinositol phosphorylation	2/94	57/18866	0.0328326	0.254888	0.222881	PIP4K2A/SOCS1	2
GO:0071398	cellular response to fatty acid	2/94	57/18866	0.0328326	0.254888	0.222881	GNG2/PTGER2	2
GO:0051480	regulation of cytosolic calcium ion concentration	5/94	357/18866	0.0330192	0.255295	0.223236	CMKLR1/CORO1A/MS4A1/PTGER2/RYR1	5
GO:0031589	cell-substrate adhesion	5/94	359/18866	0.0337016	0.259516	0.226928	CORO1A/HSD17B12/ITGA4/ITGAL/MYO1G	5
GO:0002687	positive regulation of leukocyte migration	3/94	142/18866	0.0340634	0.261244	0.228438	CMKLR1/ITGA4/LGALS9	3
GO:0071216	cellular response to biotic stimulus	4/94	246/18866	0.0345987	0.264284	0.231097	IRF8/KLRC4-KLRK1/KLRK1/TNIP3	4
GO:0043030	regulation of macrophage activation	2/94	59/18866	0.0349746	0.266087	0.232673	LRRK2/SPACA3	2
GO:0050921	positive regulation of chemotaxis	3/94	144/18866	0.0352846	0.267376	0.233801	CMKLR1/LGALS9/PRKD2	3
GO:0032653	regulation of interleukin-10 production	2/94	60/18866	0.0360655	0.267613	0.234008	HLA-DRB1/LGALS9	2
GO:1903428	positive regulation of reactive oxygen species biosynthetic process	2/94	60/18866	0.0360655	0.267613	0.234008	KLRC4-KLRK1/KLRK1	2
GO:2000242	negative regulation of reproductive process	2/94	60/18866	0.0360655	0.267613	0.234008	NODAL/OVOL1	2
GO:0046631	alpha-beta T cell activation	3/94	146/18866	0.0365284	0.267613	0.234008	IL15/LGALS9/SOCS1	3
GO:0048813	dendrite morphogenesis	3/94	146/18866	0.0365284	0.267613	0.234008	CUX1/LRRK2/PHACTR1	3
GO:0002833	positive regulation of response to biotic stimulus	4/94	251/18866	0.0368298	0.267613	0.234008	ICAM3/KLRC4-KLRK1/KLRK1/MUC16	4
GO:0030098	lymphocyte differentiation	5/94	368/18866	0.0368817	0.267613	0.234008	IL15/ITGA4/LGALS9/MS4A1/SOCS1	5
GO:0044409	entry into host	3/94	147/18866	0.0371587	0.267613	0.234008	HLA-DRB1/LGALS9/TRIM22	3
GO:0051592	response to calcium ion	3/94	147/18866	0.0371587	0.267613	0.234008	CRHBP/RYR1/SYT7	3
GO:0016266	O-glycan processing	2/94	61/18866	0.0371695	0.267613	0.234008	GALNT1/MUC16	2
GO:0045071	negative regulation of viral genome replication	2/94	61/18866	0.0371695	0.267613	0.234008	OAS2/OAS3	2
GO:1903902	positive regulation of viral life cycle	2/94	61/18866	0.0371695	0.267613	0.234008	HLA-DRB1/LGALS9	2
GO:0006486	protein glycosylation	4/94	252/18866	0.0372858	0.267613	0.234008	GALNT1/IL15/MAN2A1/MUC16	4
GO:0043413	macromolecule glycosylation	4/94	252/18866	0.0372858	0.267613	0.234008	GALNT1/IL15/MAN2A1/MUC16	4
GO:0031668	cellular response to extracellular stimulus	4/94	253/18866	0.037745	0.269891	0.236	FOLR2/IL15/ITGA4/LRRK2	4
GO:2000351	regulation of endothelial cell apoptotic process	2/94	62/18866	0.0382864	0.272737	0.238488	ITGA4/KRIT1	2
GO:0031056	regulation of histone modification	3/94	149/18866	0.038436	0.272781	0.238527	LRRK2/PAX5/PRKD2	3
GO:0045580	regulation of T cell differentiation	3/94	150/18866	0.039083	0.274613	0.240128	IL15/LGALS9/SOCS1	3
GO:0048872	homeostasis of number of cells	4/94	256/18866	0.0391424	0.274613	0.240128	CORO1A/LGALS9/SH2B3/TNFSF13B	4
GO:0032613	interleukin-10 production	2/94	63/18866	0.039416	0.274613	0.240128	HLA-DRB1/LGALS9	2
GO:0046635	positive regulation of alpha-beta T cell activation	2/94	63/18866	0.039416	0.274613	0.240128	LGALS9/SOCS1	2
GO:2000514	regulation of CD4-positive, alpha-beta T cell activation	2/94	63/18866	0.039416	0.274613	0.240128	LGALS9/SOCS1	2
GO:0002224	toll-like receptor signaling pathway	3/94	152/18866	0.0403937	0.276494	0.241774	BIRC3/PIK3AP1/TNIP3	3
GO:0070972	protein localization to endoplasmic reticulum	3/94	152/18866	0.0403937	0.276494	0.241774	LRRK2/RPL36/RPL5	3
GO:0042130	negative regulation of T cell proliferation	2/94	64/18866	0.0405583	0.276494	0.241774	HLA-DRB1/LGALS9	2
GO:0046637	regulation of alpha-beta T cell differentiation	2/94	64/18866	0.0405583	0.276494	0.241774	LGALS9/SOCS1	2
GO:0051898	negative regulation of protein kinase B signaling	2/94	64/18866	0.0405583	0.276494	0.241774	BANK1/SH2B3	2
GO:0060135	maternal process involved in female pregnancy	2/94	64/18866	0.0405583	0.276494	0.241774	LGALS9/NODAL	2
GO:0048247	lymphocyte chemotaxis	2/94	65/18866	0.041713	0.282342	0.246887	KLRC4-KLRK1/KLRK1	2
GO:0098586	cellular response to virus	2/94	65/18866	0.041713	0.282342	0.246887	BIRC3/LGALS9	2
GO:0050730	regulation of peptidyl-tyrosine phosphorylation	4/94	263/18866	0.0425173	0.286766	0.250755	BANK1/IL15/SH2B3/SOCS1	4
GO:0050922	negative regulation of chemotaxis	2/94	66/18866	0.04288	0.28819	0.252001	KLRC4-KLRK1/KLRK1	2
GO:0008360	regulation of cell shape	3/94	156/18866	0.0430813	0.288523	0.252292	ARAP1/CORO1A/EPB41L3	3
GO:0070085	glycosylation	4/94	265/18866	0.043511	0.289663	0.253289	GALNT1/IL15/MAN2A1/MUC16	4
GO:0045123	cellular extravasation	2/94	67/18866	0.0440591	0.289663	0.253289	ITGA4/ITGAL	2
GO:0070613	regulation of protein processing	2/94	67/18866	0.0440591	0.289663	0.253289	BIRC3/LRRK2	2
GO:0060402	calcium ion transport into cytosol	3/94	158/18866	0.044458	0.289663	0.253289	CORO1A/MS4A1/RYR1	3
GO:0051092	positive regulation of NF-kappaB transcription factor activity	3/94	159/18866	0.0451546	0.289663	0.253289	LGALS9/PRKD2/TRIM22	3
GO:0045428	regulation of nitric oxide biosynthetic process	2/94	68/18866	0.0452503	0.289663	0.253289	KLRC4-KLRK1/KLRK1	2
GO:0050766	positive regulation of phagocytosis	2/94	68/18866	0.0452503	0.289663	0.253289	IL15/SPACA3	2
GO:0072577	endothelial cell apoptotic process	2/94	68/18866	0.0452503	0.289663	0.253289	ITGA4/KRIT1	2
GO:0098840	protein transport along microtubule	2/94	68/18866	0.0452503	0.289663	0.253289	IFT74/RAB27B	2
GO:0099118	microtubule-based protein transport	2/94	68/18866	0.0452503	0.289663	0.253289	IFT74/RAB27B	2
GO:1904888	cranial skeletal system development	2/94	68/18866	0.0452503	0.289663	0.253289	NODAL/PAX5	2
GO:0051091	positive regulation of DNA-binding transcription factor activity	4/94	270/18866	0.0460524	0.289663	0.253289	LGALS9/NODAL/PRKD2/TRIM22	4
GO:0050854	regulation of antigen receptor-mediated signaling pathway	2/94	69/18866	0.0464533	0.289663	0.253289	PAX5/PRKD2	2
GO:1903317	regulation of protein maturation	2/94	69/18866	0.0464533	0.289663	0.253289	BIRC3/LRRK2	2
GO:0007338	single fertilization	3/94	162/18866	0.0472769	0.289663	0.253289	FOLR2/FOLR3/SPACA3	3
GO:1903305	regulation of regulated secretory pathway	3/94	162/18866	0.0472769	0.289663	0.253289	LGALS9/LRRK2/SYT7	3
GO:0050678	regulation of epithelial cell proliferation	5/94	395/18866	0.047506	0.289663	0.253289	IFT74/ITGA4/KRIT1/NODAL/PRKD2	5
GO:0002887	negative regulation of myeloid leukocyte mediated immunity	1/94	10/18866	0.048734	0.289663	0.253289	LGALS9	1
GO:0014041	regulation of neuron maturation	1/94	10/18866	0.048734	0.289663	0.253289	LRRK2	1
GO:0018242	protein O-linked glycosylation via serine	1/94	10/18866	0.048734	0.289663	0.253289	GALNT1	1
GO:0032817	regulation of natural killer cell proliferation	1/94	10/18866	0.048734	0.289663	0.253289	IL15	1
GO:0034154	toll-like receptor 7 signaling pathway	1/94	10/18866	0.048734	0.289663	0.253289	PIK3AP1	1
GO:0042117	monocyte activation	1/94	10/18866	0.048734	0.289663	0.253289	SPACA3	1
GO:0048570	notochord morphogenesis	1/94	10/18866	0.048734	0.289663	0.253289	CRB2	1
GO:0048755	branching morphogenesis of a nerve	1/94	10/18866	0.048734	0.289663	0.253289	LRRK2	1
GO:0070091	glucagon secretion	1/94	10/18866	0.048734	0.289663	0.253289	SYT7	1
GO:0070092	regulation of glucagon secretion	1/94	10/18866	0.048734	0.289663	0.253289	SYT7	1
GO:0070099	regulation of chemokine-mediated signaling pathway	1/94	10/18866	0.048734	0.289663	0.253289	SH2B3	1
GO:0070424	regulation of nucleotide-binding oligomerization domain containing signaling pathway	1/94	10/18866	0.048734	0.289663	0.253289	BIRC3	1
GO:0071313	cellular response to caffeine	1/94	10/18866	0.048734	0.289663	0.253289	RYR1	1
GO:0090009	primitive streak formation	1/94	10/18866	0.048734	0.289663	0.253289	NODAL	1
GO:0090385	phagosome-lysosome fusion	1/94	10/18866	0.048734	0.289663	0.253289	SYT7	1
GO:0090527	actin filament reorganization	1/94	10/18866	0.048734	0.289663	0.253289	ARAP1	1
GO:0099612	protein localization to axon	1/94	10/18866	0.048734	0.289663	0.253289	EPB41L3	1
GO:2000382	positive regulation of mesoderm development	1/94	10/18866	0.048734	0.289663	0.253289	NODAL	1
GO:2000786	positive regulation of autophagosome assembly	1/94	10/18866	0.048734	0.289663	0.253289	PIP4K2A	1
GO:0033627	cell adhesion mediated by integrin	2/94	71/18866	0.0488944	0.289711	0.253331	IFT74/ITGA4	2
GO:0016482	cytosolic transport	3/94	165/18866	0.0494478	0.29208	0.255402	CORO1A/LRRK2/SYT7	3

## Sheet: turquoise
The GO items enrichement in turquoise module
ID	Description	GeneRatio	BgRatio	pvalue	p.adjust	qvalue	geneID	Count
GO:0051056	regulation of small GTPase mediated signal transduction	13/181	323/18866	1.50114e-05	0.0302958	0.0290387	AKAP13/ARHGAP21/ARHGAP26/ARHGAP42/ARHGEF11/ARHGEF18/ARRB1/CYTH1/DAB2IP/EPS8/FAM13A/KRAS/RHOT1	13
GO:0009070	serine family amino acid biosynthetic process	4/181	18/18866	2.25751e-05	0.0302958	0.0290387	MTHFD1/PHGDH/PSPH/SHMT2	4
GO:0006563	L-serine metabolic process	3/181	12/18866	0.000179285	0.127029	0.121758	PHGDH/PSPH/SHMT2	3
GO:0050746	regulation of lipoprotein metabolic process	3/181	15/18866	0.00036301	0.127029	0.121758	DGAT2/GBA/LIPG	3
GO:0008202	steroid metabolic process	11/181	332/18866	0.000374749	0.127029	0.121758	ACAT1/AKR1C4/CLN6/CYP2C19/DGAT2/DHCR7/GBA/HSD3B2/PCSK9/SMPD1/SQLE	11
GO:0006631	fatty acid metabolic process	12/181	396/18866	0.000456526	0.127029	0.121758	ACAD10/ACAT1/ACSM1/AKR1C4/CYP2C19/DGAT2/ECH1/ETFA/LIPG/MGLL/MLXIPL/PDP1	12
GO:0044242	cellular lipid catabolic process	9/181	236/18866	0.000469876	0.127029	0.121758	ACAD10/ACAT1/ECH1/ETFA/FABP2/GBA/LIPG/MGLL/SMPD1	9
GO:0007265	Ras protein signal transduction	11/181	346/18866	0.000529625	0.127029	0.121758	AKAP13/ARHGAP42/ARHGEF11/ARHGEF18/ARRB1/CYTH1/DAB2IP/DNMT1/EPS8/KRAS/RAB15	11
GO:2001267	regulation of cysteine-type endopeptidase activity involved in apoptotic signaling pathway	3/181	17/18866	0.000534911	0.127029	0.121758	GSN/NLE1/TFAP4	3
GO:0019395	fatty acid oxidation	6/181	106/18866	0.000553845	0.127029	0.121758	ACAD10/ACAT1/ACSM1/DGAT2/ECH1/ETFA	6
GO:0009069	serine family amino acid metabolic process	4/181	40/18866	0.000571876	0.127029	0.121758	MTHFD1/PHGDH/PSPH/SHMT2	4
GO:0046578	regulation of Ras protein signal transduction	8/181	194/18866	0.000581436	0.127029	0.121758	AKAP13/ARHGAP42/ARHGEF18/ARRB1/CYTH1/DAB2IP/EPS8/KRAS	8
GO:0008203	cholesterol metabolic process	7/181	153/18866	0.000696489	0.127029	0.121758	CLN6/DGAT2/DHCR7/GBA/PCSK9/SMPD1/SQLE	7
GO:0034440	lipid oxidation	6/181	111/18866	0.000706737	0.127029	0.121758	ACAD10/ACAT1/ACSM1/DGAT2/ECH1/ETFA	6
GO:1901654	response to ketone	8/181	200/18866	0.000709921	0.127029	0.121758	ADCY3/GBA/HSD3B2/KIF1B/OXTR/PSPH/TFAP4/YAP1	8
GO:1902652	secondary alcohol metabolic process	7/181	162/18866	0.000974708	0.163507	0.156723	CLN6/DGAT2/DHCR7/GBA/PCSK9/SMPD1/SQLE	7
GO:0021782	glial cell development	6/181	122/18866	0.00115711	0.174377	0.167141	ERCC2/GSN/KRAS/NSUN5/PHGDH/SH3TC2	6
GO:0006312	mitotic recombination	3/181	22/18866	0.00116944	0.174377	0.167141	ERCC2/RAD54B/TEP1	3
GO:0016125	sterol metabolic process	7/181	169/18866	0.00124629	0.176055	0.16875	CLN6/DGAT2/DHCR7/GBA/PCSK9/SMPD1/SQLE	7
GO:0006767	water-soluble vitamin metabolic process	5/181	85/18866	0.00135747	0.182172	0.174613	MTHFD1/PC/SHMT2/SLC23A1/TPK1	5
GO:0035023	regulation of Rho protein signal transduction	5/181	86/18866	0.00143023	0.182797	0.175212	AKAP13/ARHGAP42/ARHGEF18/ARRB1/EPS8	5
GO:0002092	positive regulation of receptor internalization	3/181	25/18866	0.00171007	0.208629	0.199972	ARRB1/PCSK9/SCYL2	3
GO:0048545	response to steroid hormone	10/181	346/18866	0.00192189	0.215121	0.206195	AKAP13/DDX54/GBA/HSD3B2/KRAS/NR3C2/OXTR/PPARGC1B/TFAP4/YAP1	10
GO:0043547	positive regulation of GTPase activity	11/181	406/18866	0.00192358	0.215121	0.206195	AGFG2/ARHGAP21/ARHGAP26/ARHGAP42/ARHGEF11/ARRB1/DAB2IP/DOCK1/FAM13A/PKP4/TBC1D16	11
GO:0007266	Rho protein signal transduction	6/181	140/18866	0.00233193	0.250356	0.239968	AKAP13/ARHGAP42/ARHGEF11/ARHGEF18/ARRB1/EPS8	6
GO:0022613	ribonucleoprotein complex biogenesis	12/181	482/18866	0.00244746	0.252654	0.24217	AATF/ATR/CLNS1A/DDX54/EIF4B/ERCC2/EXOSC3/NLE1/NSUN5/POP7/STRAP/USP36	12
GO:0060441	epithelial tube branching involved in lung morphogenesis	3/181	29/18866	0.00264147	0.262582	0.251686	CTSH/KRAS/YAP1	3
GO:0006884	cell volume homeostasis	3/181	30/18866	0.00291443	0.266062	0.255023	CLNS1A/SCTR/SLC12A6	3
GO:0055081	anion homeostasis	4/181	62/18866	0.00296399	0.266062	0.255023	DGAT2/LIPG/MLXIPL/SLC12A6	4
GO:0051384	response to glucocorticoid	6/181	147/18866	0.00297387	0.266062	0.255023	AKAP13/GBA/HSD3B2/KRAS/PPARGC1B/TFAP4	6
GO:0071901	negative regulation of protein serine/threonine kinase activity	6/181	148/18866	0.00307537	0.266268	0.255219	DAB2IP/GBA/INCA1/PKIB/SMPD1/TFAP4	6
GO:0002082	regulation of oxidative phosphorylation	3/181	32/18866	0.00351088	0.294475	0.282256	MLXIPL/SHMT2/SLC25A23	3
GO:1901607	alpha-amino acid biosynthetic process	4/181	66/18866	0.00371761	0.302366	0.28982	MTHFD1/PHGDH/PSPH/SHMT2	4
GO:0035999	tetrahydrofolate interconversion	2/181	10/18866	0.00391595	0.303359	0.290771	MTHFD1/SHMT2	2
GO:0006066	alcohol metabolic process	10/181	385/18866	0.00412316	0.303359	0.290771	AKR1C4/CLN6/DGAT2/DHCR7/GBA/GPD2/IMPA2/PCSK9/SMPD1/SQLE	10
GO:0010765	positive regulation of sodium ion transport	3/181	34/18866	0.00417675	0.303359	0.290771	ANK3/PKP2/TESC	3
GO:0006641	triglyceride metabolic process	5/181	110/18866	0.00418192	0.303359	0.290771	DGAT2/FABP2/LIPG/MGLL/PCSK9	5
GO:0030258	lipid modification	8/181	271/18866	0.00473015	0.319132	0.30589	ACAD10/ACAT1/ACSM1/DGAT2/ECH1/ETFA/GBA/IMPA2	8
GO:0046501	protoporphyrinogen IX metabolic process	2/181	11/18866	0.00475607	0.319132	0.30589	HMBS/PPOX	2
GO:2001269	positive regulation of cysteine-type endopeptidase activity involved in apoptotic signaling pathway	2/181	11/18866	0.00475607	0.319132	0.30589	GSN/TFAP4	2
GO:0031960	response to corticosteroid	6/181	164/18866	0.00507573	0.326971	0.313404	AKAP13/GBA/HSD3B2/KRAS/PPARGC1B/TFAP4	6
GO:0140053	mitochondrial gene expression	6/181	165/18866	0.00522633	0.326971	0.313404	MRPL16/MRPS12/MRPS33/PPARGC1B/SARS2/SHMT2	6
GO:0006635	fatty acid beta-oxidation	4/181	74/18866	0.00559436	0.326971	0.313404	ACAD10/ACAT1/ECH1/ETFA	4
GO:0045760	positive regulation of action potential	2/181	12/18866	0.00567142	0.326971	0.313404	ANK3/GBA	2
GO:0071472	cellular response to salt stress	2/181	12/18866	0.00567142	0.326971	0.313404	SLC12A6/SLC25A23	2
GO:0060249	anatomical structure homeostasis	11/181	469/18866	0.00571541	0.326971	0.313404	ATR/CCNE1/CTSH/DEF8/KRAS/PKIB/PPARGC1B/STRAP/TEP1/TJP3/YAP1	11
GO:0019433	triglyceride catabolic process	3/181	38/18866	0.00572564	0.326971	0.313404	FABP2/LIPG/MGLL	3
GO:0016042	lipid catabolic process	9/181	343/18866	0.0059901	0.334946	0.321048	ACAD10/ACAT1/ECH1/ETFA/FABP2/GBA/LIPG/MGLL/SMPD1	9
GO:0018206	peptidyl-methionine modification	2/181	13/18866	0.00666052	0.357536	0.342701	NAA15/NAA16	2
GO:0051764	actin crosslink formation	2/181	13/18866	0.00666052	0.357536	0.342701	EPS8/GAS2	2
GO:0043087	regulation of GTPase activity	11/181	481/18866	0.00686147	0.361102	0.346119	AGFG2/ARHGAP21/ARHGAP26/ARHGAP42/ARHGEF11/ARRB1/DAB2IP/DOCK1/FAM13A/PKP4/TBC1D16	11
GO:0045006	DNA deamination	2/181	14/18866	0.00772186	0.383805	0.367879	CDADC1/EXOSC3	2
GO:0046462	monoacylglycerol metabolic process	2/181	14/18866	0.00772186	0.383805	0.367879	DGAT2/MGLL	2
GO:0090128	regulation of synapse maturation	2/181	14/18866	0.00772186	0.383805	0.367879	CLSTN1/DAB2IP	2
GO:0006766	vitamin metabolic process	5/181	131/18866	0.00866422	0.399533	0.382955	MTHFD1/PC/SHMT2/SLC23A1/TPK1	5
GO:0008652	cellular amino acid biosynthetic process	4/181	84/18866	0.00871468	0.399533	0.382955	MTHFD1/PHGDH/PSPH/SHMT2	4
GO:1900029	positive regulation of ruffle assembly	2/181	15/18866	0.00885399	0.399533	0.382955	DEF8/EPS8	2
GO:0046394	carboxylic acid biosynthetic process	9/181	367/18866	0.00913483	0.399533	0.382955	ACSM1/AKR1C4/LIPG/MGLL/MLXIPL/MTHFD1/PHGDH/PSPH/SHMT2	9
GO:0016053	organic acid biosynthetic process	9/181	368/18866	0.00928867	0.399533	0.382955	ACSM1/AKR1C4/LIPG/MGLL/MLXIPL/MTHFD1/PHGDH/PSPH/SHMT2	9
GO:0006469	negative regulation of protein kinase activity	7/181	246/18866	0.00974794	0.399533	0.382955	DAB2IP/GBA/INCA1/PKIB/SMPD1/TESC/TFAP4	7
GO:0006790	sulfur compound metabolic process	9/181	371/18866	0.00976198	0.399533	0.382955	ACAT1/ACSM1/DGAT2/MTHFD1/PC/PDP1/PHGDH/TPK1/XYLT1	9
GO:0032543	mitochondrial translation	5/181	135/18866	0.00979134	0.399533	0.382955	MRPL16/MRPS12/MRPS33/SARS2/SHMT2	5
GO:0006367	transcription initiation from RNA polymerase II promoter	6/181	189/18866	0.0099095	0.399533	0.382955	ERCC2/MAML3/MED6/NR3C2/TAF2/YAP1	6
GO:0006544	glycine metabolic process	2/181	16/18866	0.0100555	0.399533	0.382955	PHGDH/SHMT2	2
GO:2000651	positive regulation of sodium ion transmembrane transporter activity	2/181	16/18866	0.0100555	0.399533	0.382955	ANK3/TESC	2
GO:0002028	regulation of sodium ion transport	4/181	88/18866	0.0102268	0.399533	0.382955	ANK3/PCSK9/PKP2/TESC	4
GO:0042254	ribosome biogenesis	8/181	310/18866	0.0102862	0.399533	0.382955	AATF/DDX54/ERCC2/EXOSC3/NLE1/NSUN5/POP7/USP36	8
GO:0014003	oligodendrocyte development	3/181	47/18866	0.0103355	0.399533	0.382955	ERCC2/GSN/NSUN5	3
GO:0006638	neutral lipid metabolic process	5/181	138/18866	0.0107001	0.399533	0.382955	DGAT2/FABP2/LIPG/MGLL/PCSK9	5
GO:0006639	acylglycerol metabolic process	5/181	138/18866	0.0107001	0.399533	0.382955	DGAT2/FABP2/LIPG/MGLL/PCSK9	5
GO:0001933	negative regulation of protein phosphorylation	10/181	444/18866	0.0107897	0.399533	0.382955	ARRB1/DAB2IP/GBA/INCA1/MLXIPL/PKIB/SMPD1/STRAP/TESC/TFAP4	10
GO:0046461	neutral lipid catabolic process	3/181	48/18866	0.0109481	0.399533	0.382955	FABP2/LIPG/MGLL	3
GO:0046464	acylglycerol catabolic process	3/181	48/18866	0.0109481	0.399533	0.382955	FABP2/LIPG/MGLL	3
GO:0043401	steroid hormone mediated signaling pathway	5/181	139/18866	0.0110154	0.399533	0.382955	AKAP13/DDX54/NR3C2/PPARGC1B/YAP1	5
GO:0006474	N-terminal protein amino acid acetylation	2/181	17/18866	0.0113249	0.399947	0.383352	NAA15/NAA16	2
GO:0055089	fatty acid homeostasis	2/181	17/18866	0.0113249	0.399947	0.383352	DGAT2/MLXIPL	2
GO:0007586	digestion	5/181	141/18866	0.011665	0.401396	0.384741	FABP2/GCNT3/MGAM/OXTR/STRAP	5
GO:0030010	establishment of cell polarity	5/181	141/18866	0.011665	0.401396	0.384741	ARHGEF11/CYTH1/GSN/MYO18A/NEK3	5
GO:0030705	cytoskeleton-dependent intracellular transport	6/181	200/18866	0.012833	0.435262	0.417201	ARHGAP21/KIF1B/MYO1E/MYO7B/RHOT1/SPG11	6
GO:0001894	tissue homeostasis	7/181	261/18866	0.0131725	0.435262	0.417201	CTSH/DEF8/KRAS/PPARGC1B/STRAP/TJP3/YAP1	7
GO:0048260	positive regulation of receptor-mediated endocytosis	3/181	52/18866	0.0136052	0.435262	0.417201	ARRB1/PCSK9/SCYL2	3
GO:0060425	lung morphogenesis	3/181	52/18866	0.0136052	0.435262	0.417201	CTSH/KRAS/YAP1	3
GO:0030050	vesicle transport along actin filament	2/181	19/18866	0.0140619	0.435262	0.417201	MYO1E/MYO7B	2
GO:0045780	positive regulation of bone resorption	2/181	19/18866	0.0140619	0.435262	0.417201	DEF8/PPARGC1B	2
GO:0046653	tetrahydrofolate metabolic process	2/181	19/18866	0.0140619	0.435262	0.417201	MTHFD1/SHMT2	2
GO:0046852	positive regulation of bone remodeling	2/181	19/18866	0.0140619	0.435262	0.417201	DEF8/PPARGC1B	2
GO:0070085	glycosylation	7/181	265/18866	0.0142157	0.435262	0.417201	ALG8/FUT3/GBA/GCNT3/MUC12/TMTC4/UGGT2	7
GO:0071383	cellular response to steroid hormone stimulus	6/181	206/18866	0.0146599	0.435262	0.417201	AKAP13/DDX54/NR3C2/PPARGC1B/TFAP4/YAP1	6
GO:0033673	negative regulation of kinase activity	7/181	268/18866	0.015036	0.435262	0.417201	DAB2IP/GBA/INCA1/PKIB/SMPD1/TESC/TFAP4	7
GO:0006346	DNA methylation-dependent heterochromatin assembly	2/181	20/18866	0.0155268	0.435262	0.417201	DNMT1/HELLS	2
GO:0046655	folic acid metabolic process	2/181	20/18866	0.0155268	0.435262	0.417201	MTHFD1/SHMT2	2
GO:0072234	metanephric nephron tubule development	2/181	20/18866	0.0155268	0.435262	0.417201	ACAT1/YAP1	2
GO:0006672	ceramide metabolic process	4/181	100/18866	0.0157482	0.435262	0.417201	CLN6/FUT3/GBA/SMPD1	4
GO:2000649	regulation of sodium ion transmembrane transporter activity	3/181	55/18866	0.015818	0.435262	0.417201	ANK3/PCSK9/TESC	3
GO:0042632	cholesterol homeostasis	4/181	101/18866	0.0162781	0.435262	0.417201	ACSM1/DGAT2/LIPG/PCSK9	4
GO:0034508	centromere complex assembly	3/181	56/18866	0.0165979	0.435262	0.417201	CENPE/HELLS/ITGB3BP	3
GO:0022600	digestive system process	4/181	102/18866	0.016819	0.435262	0.417201	FABP2/GCNT3/OXTR/STRAP	4
GO:0055092	sterol homeostasis	4/181	102/18866	0.016819	0.435262	0.417201	ACSM1/DGAT2/LIPG/PCSK9	4
GO:0016137	glycoside metabolic process	2/181	21/18866	0.0170541	0.435262	0.417201	AKR1C4/GBA	2
GO:0099515	actin filament-based transport	2/181	21/18866	0.0170541	0.435262	0.417201	MYO1E/MYO7B	2
GO:1902307	positive regulation of sodium ion transmembrane transport	2/181	21/18866	0.0170541	0.435262	0.417201	ANK3/TESC	2
GO:0002090	regulation of receptor internalization	3/181	57/18866	0.017399	0.435262	0.417201	ARRB1/PCSK9/SCYL2	3
GO:0030520	intracellular estrogen receptor signaling pathway	3/181	57/18866	0.017399	0.435262	0.417201	DDX54/PPARGC1B/YAP1	3
GO:0046148	pigment biosynthetic process	3/181	57/18866	0.017399	0.435262	0.417201	HMBS/PPOX/SHMT2	3
GO:0098900	regulation of action potential	3/181	57/18866	0.017399	0.435262	0.417201	ANK3/GBA/PKP2	3
GO:0009101	glycoprotein biosynthetic process	8/181	342/18866	0.0176435	0.435262	0.417201	AATF/ALG8/FUT3/GCNT3/MUC12/TMTC4/UGGT2/XYLT1	8
GO:0043281	regulation of cysteine-type endopeptidase activity involved in apoptotic process	6/181	215/18866	0.0177285	0.435262	0.417201	ARRB1/BIRC5/CTSH/GSN/NLE1/TFAP4	6
GO:0006637	acyl-CoA metabolic process	4/181	104/18866	0.0179343	0.435262	0.417201	ACAT1/ACSM1/DGAT2/PDP1	4
GO:0035383	thioester metabolic process	4/181	104/18866	0.0179343	0.435262	0.417201	ACAT1/ACSM1/DGAT2/PDP1	4
GO:0035306	positive regulation of dephosphorylation	3/181	58/18866	0.0182213	0.435262	0.417201	GBA/PPARGC1B/SMPD1	3
GO:2001233	regulation of apoptotic signaling pathway	9/181	413/18866	0.0184676	0.435262	0.417201	AATF/CREB3L1/CTSH/DAB2IP/GSN/INCA1/NLE1/TFAP4/YAP1	9
GO:0006071	glycerol metabolic process	2/181	22/18866	0.0186426	0.435262	0.417201	DGAT2/GPD2	2
GO:0006085	acetyl-CoA biosynthetic process	2/181	22/18866	0.0186426	0.435262	0.417201	ACAT1/PDP1	2
GO:0071157	negative regulation of cell cycle arrest	2/181	22/18866	0.0186426	0.435262	0.417201	MLXIPL/TFAP4	2
GO:0042326	negative regulation of phosphorylation	10/181	484/18866	0.0186494	0.435262	0.417201	ARRB1/DAB2IP/GBA/INCA1/MLXIPL/PKIB/SMPD1/STRAP/TESC/TFAP4	10
GO:0001822	kidney development	7/181	283/18866	0.0196493	0.442135	0.42379	ACAT1/CTSH/GCNT3/MYO1E/NLE1/PCSK9/YAP1	7
GO:0001919	regulation of receptor recycling	2/181	23/18866	0.0202909	0.442135	0.42379	PCSK9/TBC1D16	2
GO:0006783	heme biosynthetic process	2/181	23/18866	0.0202909	0.442135	0.42379	HMBS/PPOX	2
GO:0034643	establishment of mitochondrion localization, microtubule-mediated	2/181	23/18866	0.0202909	0.442135	0.42379	KIF1B/RHOT1	2
GO:0047497	mitochondrion transport along microtubule	2/181	23/18866	0.0202909	0.442135	0.42379	KIF1B/RHOT1	2
GO:0072170	metanephric tubule development	2/181	23/18866	0.0202909	0.442135	0.42379	ACAT1/YAP1	2
GO:0072243	metanephric nephron epithelium development	2/181	23/18866	0.0202909	0.442135	0.42379	ACAT1/YAP1	2
GO:0008593	regulation of Notch signaling pathway	4/181	108/18866	0.0203005	0.442135	0.42379	ARRB1/GAS2/MAML3/YAP1	4
GO:0051494	negative regulation of cytoskeleton organization	5/181	163/18866	0.0205913	0.442135	0.42379	ARHGEF18/CKAP2/EPS8/GSN/TMEM67	5
GO:0055088	lipid homeostasis	5/181	163/18866	0.0205913	0.442135	0.42379	ACSM1/DGAT2/LIPG/MLXIPL/PCSK9	5
GO:0034660	ncRNA metabolic process	10/181	493/18866	0.0208857	0.444898	0.426437	DDX54/DUS3L/ERCC2/EXOSC3/INTS8/NSUN5/POP7/SARS2/SND1/USP36	10
GO:0043624	cellular protein complex disassembly	6/181	224/18866	0.0212123	0.448299	0.429697	CKAP2/EPS8/GSN/MRPL16/MRPS12/MRPS33	6
GO:0006364	rRNA processing	6/181	227/18866	0.0224698	0.471163	0.451613	DDX54/ERCC2/EXOSC3/NSUN5/POP7/USP36	6
GO:0072001	renal system development	7/181	292/18866	0.0228498	0.472169	0.452577	ACAT1/CTSH/GCNT3/MYO1E/NLE1/PCSK9/YAP1	7
GO:0019400	alditol metabolic process	2/181	25/18866	0.0237619	0.472169	0.452577	DGAT2/GPD2	2
GO:0060575	intestinal epithelial cell differentiation	2/181	25/18866	0.0237619	0.472169	0.452577	PYY/YAP1	2
GO:0010001	glial cell differentiation	6/181	230/18866	0.0237766	0.472169	0.452577	ERCC2/GSN/KRAS/NSUN5/PHGDH/SH3TC2	6
GO:0009062	fatty acid catabolic process	4/181	114/18866	0.0241951	0.472169	0.452577	ACAD10/ACAT1/ECH1/ETFA	4
GO:0031647	regulation of protein stability	7/181	296/18866	0.0243818	0.472169	0.452577	CTSH/GSN/KRAS/NAA15/NAA16/TESC/USP36	7
GO:0051348	negative regulation of transferase activity	7/181	296/18866	0.0243818	0.472169	0.452577	DAB2IP/GBA/INCA1/PKIB/SMPD1/TESC/TFAP4	7
GO:0006687	glycosphingolipid metabolic process	3/181	65/18866	0.0245757	0.472169	0.452577	CLN6/GBA/SMPD1	3
GO:0090181	regulation of cholesterol metabolic process	3/181	65/18866	0.0245757	0.472169	0.452577	DGAT2/DHCR7/SQLE	3
GO:1902305	regulation of sodium ion transmembrane transport	3/181	65/18866	0.0245757	0.472169	0.452577	ANK3/PCSK9/TESC	3
GO:0046174	polyol catabolic process	2/181	26/18866	0.0255821	0.472169	0.452577	GPD2/IMPA2	2
GO:0051016	barbed-end actin filament capping	2/181	26/18866	0.0255821	0.472169	0.452577	EPS8/GSN	2
GO:0051654	establishment of mitochondrion localization	2/181	26/18866	0.0255821	0.472169	0.452577	KIF1B/RHOT1	2
GO:0060074	synapse maturation	2/181	26/18866	0.0255821	0.472169	0.452577	CLSTN1/DAB2IP	2
GO:0071377	cellular response to glucagon stimulus	2/181	26/18866	0.0255821	0.472169	0.452577	ADCY3/GLP2R	2
GO:0097066	response to thyroid hormone	2/181	26/18866	0.0255821	0.472169	0.452577	CTSH/GBA	2
GO:0030518	intracellular steroid hormone receptor signaling pathway	4/181	116/18866	0.0255869	0.472169	0.452577	DDX54/NR3C2/PPARGC1B/YAP1	4
GO:0035725	sodium ion transmembrane transport	5/181	174/18866	0.0263764	0.472169	0.452577	ANK3/PCSK9/SLC23A1/SLC3A2/TESC	5
GO:0007040	lysosome organization	3/181	67/18866	0.0265835	0.472169	0.452577	CLN6/GBA/SPG11	3
GO:0080171	lytic vacuole organization	3/181	67/18866	0.0265835	0.472169	0.452577	CLN6/GBA/SPG11	3
GO:1901568	fatty acid derivative metabolic process	5/181	175/18866	0.0269487	0.472169	0.452577	ACAT1/AKR1C4/CYP2C19/DGAT2/MGLL	5
GO:0006779	porphyrin-containing compound biosynthetic process	2/181	27/18866	0.0274571	0.472169	0.452577	HMBS/PPOX	2
GO:0009651	response to salt stress	2/181	27/18866	0.0274571	0.472169	0.452577	SLC12A6/SLC25A23	2
GO:0033014	tetrapyrrole biosynthetic process	2/181	27/18866	0.0274571	0.472169	0.452577	HMBS/PPOX	2
GO:0033081	regulation of T cell differentiation in thymus	2/181	27/18866	0.0274571	0.472169	0.452577	FOXN1/ZC3H8	2
GO:0072207	metanephric epithelium development	2/181	27/18866	0.0274571	0.472169	0.452577	ACAT1/YAP1	2
GO:0016072	rRNA metabolic process	6/181	238/18866	0.0275083	0.472169	0.452577	DDX54/ERCC2/EXOSC3/NSUN5/POP7/USP36	6
GO:0034381	plasma lipoprotein particle clearance	3/181	68/18866	0.0276194	0.472169	0.452577	DGAT2/LIPG/PCSK9	3
GO:0071479	cellular response to ionizing radiation	3/181	68/18866	0.0276194	0.472169	0.452577	ATR/RAD51AP1/YAP1	3
GO:2000116	regulation of cysteine-type endopeptidase activity	6/181	239/18866	0.0280005	0.474628	0.454934	ARRB1/BIRC5/CTSH/GSN/NLE1/TFAP4	6
GO:0030324	lung development	5/181	177/18866	0.028117	0.474628	0.454934	CTSH/DHCR7/KRAS/SLC23A1/YAP1	5
GO:0006304	DNA modification	4/181	120/18866	0.0285128	0.477558	0.457742	CDADC1/DNMT1/EXOSC3/HELLS	4
GO:0042698	ovulation cycle	3/181	69/18866	0.0286766	0.477558	0.457742	ARRB1/GAS2/OXTR	3
GO:0042063	gliogenesis	7/181	307/18866	0.028956	0.477558	0.457742	DAB2IP/ERCC2/GSN/KRAS/NSUN5/PHGDH/SH3TC2	7
GO:0006814	sodium ion transport	6/181	241/18866	0.0290022	0.477558	0.457742	ANK3/PCSK9/PKP2/SLC23A1/SLC3A2/TESC	6
GO:0006760	folic acid-containing compound metabolic process	2/181	28/18866	0.0293857	0.478008	0.458173	MTHFD1/SHMT2	2
GO:0021846	cell proliferation in forebrain	2/181	28/18866	0.0293857	0.478008	0.458173	AKNA/RRM1	2
GO:0043244	regulation of protein-containing complex disassembly	4/181	122/18866	0.0300473	0.485825	0.465667	CKAP2/EPS8/GBA/GSN	4
GO:0008361	regulation of cell size	5/181	181/18866	0.0305489	0.486638	0.466446	CLNS1A/SCTR/SEMA4B/SLC12A6/TMEM123	5
GO:0030323	respiratory tube development	5/181	181/18866	0.0305489	0.486638	0.466446	CTSH/DHCR7/KRAS/SLC23A1/YAP1	5
GO:0046579	positive regulation of Ras protein signal transduction	3/181	71/18866	0.0308547	0.486638	0.466446	AKAP13/ARRB1/KRAS	3
GO:1901880	negative regulation of protein depolymerization	3/181	71/18866	0.0308547	0.486638	0.466446	CKAP2/EPS8/GSN	3
GO:0008209	androgen metabolic process	2/181	29/18866	0.0313668	0.486638	0.466446	AKR1C4/HSD3B2	2
GO:0031365	N-terminal protein amino acid modification	2/181	29/18866	0.0313668	0.486638	0.466446	NAA15/NAA16	2
GO:0042634	regulation of hair cycle	2/181	29/18866	0.0313668	0.486638	0.466446	FOXN1/TRPV3	2
GO:2001235	positive regulation of apoptotic signaling pathway	5/181	183/18866	0.0318129	0.490412	0.470063	CTSH/DAB2IP/GSN/INCA1/TFAP4	5
GO:0042440	pigment metabolic process	3/181	72/18866	0.0319755	0.490412	0.470063	HMBS/PPOX/SHMT2	3
GO:0006352	DNA-templated transcription, initiation	6/181	249/18866	0.0332445	0.495266	0.474716	ERCC2/MAML3/MED6/NR3C2/TAF2/YAP1	6
GO:0018279	protein N-linked glycosylation via asparagine	2/181	30/18866	0.0333991	0.495266	0.474716	ALG8/UGGT2	2
GO:0043457	regulation of cellular respiration	2/181	30/18866	0.0333991	0.495266	0.474716	SHMT2/SLC25A23	2
GO:0071480	cellular response to gamma radiation	2/181	30/18866	0.0333991	0.495266	0.474716	ATR/YAP1	2
GO:0090162	establishment of epithelial cell polarity	2/181	30/18866	0.0333991	0.495266	0.474716	CYTH1/MYO18A	2
GO:1900027	regulation of ruffle assembly	2/181	30/18866	0.0333991	0.495266	0.474716	DEF8/EPS8	2
GO:0046503	glycerolipid catabolic process	3/181	74/18866	0.0342803	0.501223	0.480425	FABP2/LIPG/MGLL	3
GO:0006486	protein glycosylation	6/181	252/18866	0.0349339	0.501223	0.480425	ALG8/FUT3/GCNT3/MUC12/TMTC4/UGGT2	6
GO:0043413	macromolecule glycosylation	6/181	252/18866	0.0349339	0.501223	0.480425	ALG8/FUT3/GCNT3/MUC12/TMTC4/UGGT2	6
GO:0032418	lysosome localization	3/181	75/18866	0.0354642	0.501223	0.480425	DEF8/GAB2/KIF1B	3
GO:0099518	vesicle cytoskeletal trafficking	3/181	75/18866	0.0354642	0.501223	0.480425	KIF1B/MYO1E/MYO7B	3
GO:0010644	cell communication by electrical coupling	2/181	31/18866	0.0354815	0.501223	0.480425	ANK3/PKP2	2
GO:0018196	peptidyl-asparagine modification	2/181	31/18866	0.0354815	0.501223	0.480425	ALG8/UGGT2	2
GO:0034472	snRNA 3'-end processing	2/181	31/18866	0.0354815	0.501223	0.480425	EXOSC3/INTS8	2
GO:0043171	peptide catabolic process	2/181	31/18866	0.0354815	0.501223	0.480425	CTSH/TRHDE	2
GO:0006278	RNA-dependent DNA biosynthetic process	3/181	76/18866	0.0366691	0.515287	0.493906	ATR/PKIB/TEP1	3
GO:0048872	homeostasis of number of cells	6/181	256/18866	0.0372715	0.520376	0.498784	ERCC2/FOXN1/KLF13/KRAS/NLE1/ZC3H8	6
GO:0042168	heme metabolic process	2/181	32/18866	0.0376129	0.520376	0.498784	HMBS/PPOX	2
GO:0051385	response to mineralocorticoid	2/181	32/18866	0.0376129	0.520376	0.498784	HSD3B2/KRAS	2
GO:0044272	sulfur compound biosynthetic process	5/181	192/18866	0.0379042	0.521375	0.499741	ACAT1/MTHFD1/PDP1/TPK1/XYLT1	5
GO:0019751	polyol metabolic process	4/181	132/18866	0.0384435	0.521375	0.499741	DGAT2/GBA/GPD2/IMPA2	4
GO:0051057	positive regulation of small GTPase mediated signal transduction	3/181	78/18866	0.0391412	0.521375	0.499741	AKAP13/ARRB1/KRAS	3
GO:0034470	ncRNA processing	8/181	400/18866	0.0394995	0.521375	0.499741	DDX54/DUS3L/ERCC2/EXOSC3/INTS8/NSUN5/POP7/USP36	8
GO:0010984	regulation of lipoprotein particle clearance	2/181	33/18866	0.0397921	0.521375	0.499741	LIPG/PCSK9	2
GO:0030149	sphingolipid catabolic process	2/181	33/18866	0.0397921	0.521375	0.499741	GBA/SMPD1	2
GO:0035025	positive regulation of Rho protein signal transduction	2/181	33/18866	0.0397921	0.521375	0.499741	AKAP13/ARRB1	2
GO:0045736	negative regulation of cyclin-dependent protein serine/threonine kinase activity	2/181	33/18866	0.0397921	0.521375	0.499741	INCA1/TFAP4	2
GO:0007219	Notch signaling pathway	5/181	195/18866	0.0400828	0.521375	0.499741	ARRB1/GAS2/MAML3/NLE1/YAP1	5
GO:0043280	positive regulation of cysteine-type endopeptidase activity involved in apoptotic process	4/181	134/18866	0.0402682	0.521375	0.499741	ARRB1/CTSH/GSN/TFAP4	4
GO:0001655	urogenital system development	7/181	330/18866	0.0403226	0.521375	0.499741	ACAT1/CTSH/GCNT3/MYO1E/NLE1/PCSK9/YAP1	7
GO:0032984	protein-containing complex disassembly	7/181	330/18866	0.0403226	0.521375	0.499741	CKAP2/EPS8/GBA/GSN/MRPL16/MRPS12/MRPS33	7
GO:0030104	water homeostasis	3/181	79/18866	0.0404083	0.521375	0.499741	ADCY3/GBA/SCTR	3
GO:0043407	negative regulation of MAP kinase activity	3/181	79/18866	0.0404083	0.521375	0.499741	DAB2IP/GBA/SMPD1	3
GO:0042157	lipoprotein metabolic process	4/181	135/18866	0.0411988	0.521375	0.499741	DGAT2/GBA/LIPG/PCSK9	4
GO:0001881	receptor recycling	2/181	34/18866	0.042018	0.521375	0.499741	PCSK9/TBC1D16	2
GO:0008156	negative regulation of DNA replication	2/181	34/18866	0.042018	0.521375	0.499741	ATR/LIG3	2
GO:0019228	neuronal action potential	2/181	34/18866	0.042018	0.521375	0.499741	ANK3/GBA	2
GO:0032212	positive regulation of telomere maintenance via telomerase	2/181	34/18866	0.042018	0.521375	0.499741	ATR/PKIB	2
GO:0042558	pteridine-containing compound metabolic process	2/181	34/18866	0.042018	0.521375	0.499741	MTHFD1/SHMT2	2
GO:0098901	regulation of cardiac muscle cell action potential	2/181	34/18866	0.042018	0.521375	0.499741	ANK3/PKP2	2
GO:1904030	negative regulation of cyclin-dependent protein kinase activity	2/181	34/18866	0.042018	0.521375	0.499741	INCA1/TFAP4	2
GO:0043242	negative regulation of protein-containing complex disassembly	3/181	81/18866	0.0430043	0.521375	0.499741	CKAP2/EPS8/GSN	3
GO:0009165	nucleotide biosynthetic process	6/181	266/18866	0.0435465	0.521375	0.499741	ACAT1/ADCY3/MTHFD1/NMNAT1/PDP1/RRM1	6
GO:0009755	hormone-mediated signaling pathway	5/181	200/18866	0.0438802	0.521375	0.499741	AKAP13/DDX54/NR3C2/PPARGC1B/YAP1	5
GO:0031032	actomyosin structure organization	5/181	200/18866	0.0438802	0.521375	0.499741	AKAP13/ARHGEF18/ARRB1/EPB41L4A/MYO18A	5
GO:0033865	nucleoside bisphosphate metabolic process	4/181	138/18866	0.0440635	0.521375	0.499741	ACAT1/ACSM1/DGAT2/PDP1	4
GO:0033875	ribonucleoside bisphosphate metabolic process	4/181	138/18866	0.0440635	0.521375	0.499741	ACAT1/ACSM1/DGAT2/PDP1	4
GO:0034032	purine nucleoside bisphosphate metabolic process	4/181	138/18866	0.0440635	0.521375	0.499741	ACAT1/ACSM1/DGAT2/PDP1	4
GO:0072329	monocarboxylic acid catabolic process	4/181	138/18866	0.0440635	0.521375	0.499741	ACAD10/ACAT1/ECH1/ETFA	4
GO:0009112	nucleobase metabolic process	2/181	35/18866	0.0442896	0.521375	0.499741	RRM1/SHMT2	2
GO:0032228	regulation of synaptic transmission, GABAergic	2/181	35/18866	0.0442896	0.521375	0.499741	KRAS/OXTR	2
GO:0034390	smooth muscle cell apoptotic process	2/181	35/18866	0.0442896	0.521375	0.499741	ARRB1/DNMT1	2
GO:0034391	regulation of smooth muscle cell apoptotic process	2/181	35/18866	0.0442896	0.521375	0.499741	ARRB1/DNMT1	2
GO:1901605	alpha-amino acid metabolic process	5/181	202/18866	0.0454576	0.531557	0.509501	ACAT1/MTHFD1/PHGDH/PSPH/SHMT2	5
GO:1901293	nucleoside phosphate biosynthetic process	6/181	269/18866	0.0455507	0.531557	0.509501	ACAT1/ADCY3/MTHFD1/NMNAT1/PDP1/RRM1	6
GO:0016180	snRNA processing	2/181	36/18866	0.0466058	0.539181	0.516809	EXOSC3/INTS8	2
GO:0033762	response to glucagon	2/181	36/18866	0.0466058	0.539181	0.516809	ADCY3/GLP2R	2
GO:0060541	respiratory system development	5/181	204/18866	0.0470687	0.541813	0.519331	CTSH/DHCR7/KRAS/SLC23A1/YAP1	5
GO:0009100	glycoprotein metabolic process	8/181	415/18866	0.047237	0.541813	0.519331	AATF/ALG8/FUT3/GCNT3/MUC12/TMTC4/UGGT2/XYLT1	8
GO:0043154	negative regulation of cysteine-type endopeptidase activity involved in apoptotic process	3/181	85/18866	0.0484403	0.548581	0.525818	ARRB1/BIRC5/NLE1	3
GO:0072384	organelle transport along microtubule	3/181	85/18866	0.0484403	0.548581	0.525818	ARHGAP21/KIF1B/RHOT1	3
GO:0072527	pyrimidine-containing compound metabolic process	3/181	85/18866	0.0484403	0.548581	0.525818	CDADC1/RRM1/TPK1	3
GO:0097502	mannosylation	2/181	37/18866	0.0489656	0.549889	0.527073	ALG8/TMTC4	2
GO:1904358	positive regulation of telomere maintenance via telomere lengthening	2/181	37/18866	0.0489656	0.549889	0.527073	ATR/PKIB	2
GO:0009791	post-embryonic development	3/181	86/18866	0.0498495	0.555883	0.532817	DHCR7/ERCC2/MYO1E	3

## Sheet: yellow
The GO items enrichement in yellow module
ID	Description	GeneRatio	BgRatio	pvalue	p.adjust	qvalue	geneID	Count
GO:0001503	ossification	9/66	412/18866	1.27457e-05	0.0116403	0.00982078	BMP1/BMPR1B/CLEC5A/COL1A1/IGFBP3/ITGA11/LEF1/TGFB3/TWIST1	9
GO:0001649	osteoblast differentiation	7/66	231/18866	1.58804e-05	0.0116403	0.00982078	BMPR1B/CLEC5A/COL1A1/IGFBP3/ITGA11/LEF1/TWIST1	7
GO:0010718	positive regulation of epithelial to mesenchymal transition	4/66	50/18866	2.78719e-05	0.0136201	0.0114911	COL1A1/LEF1/TGFB3/TWIST1	4
GO:0060485	mesenchyme development	7/66	290/18866	6.76548e-05	0.0170122	0.0143529	COL1A1/LEF1/ROBO1/S100A4/SEMA6B/TGFB3/TWIST1	7
GO:0030198	extracellular matrix organization	8/66	395/18866	6.84081e-05	0.0170122	0.0143529	ADAMTS4/ADAMTS7/BMP1/COL1A1/EGFLAM/ITGA11/NID2/SULF1	8
GO:0043062	extracellular structure organization	8/66	396/18866	6.9627e-05	0.0170122	0.0143529	ADAMTS4/ADAMTS7/BMP1/COL1A1/EGFLAM/ITGA11/NID2/SULF1	8
GO:0006929	substrate-dependent cell migration	3/66	28/18866	0.000125841	0.0263546	0.022235	ITGA11/MYH10/ROBO1	3
GO:0048762	mesenchymal cell differentiation	6/66	229/18866	0.000148223	0.0271619	0.0229161	COL1A1/LEF1/S100A4/SEMA6B/TGFB3/TWIST1	6
GO:0060325	face morphogenesis	3/66	31/18866	0.000171376	0.0279153	0.0235517	COL1A1/LEF1/TGFB3	3
GO:0001837	epithelial to mesenchymal transition	5/66	152/18866	0.000191214	0.028032	0.0236502	COL1A1/LEF1/S100A4/TGFB3/TWIST1	5
GO:0060323	head morphogenesis	3/66	36/18866	0.00026884	0.0318405	0.0268633	COL1A1/LEF1/TGFB3	3
GO:0006029	proteoglycan metabolic process	4/66	90/18866	0.000278459	0.0318405	0.0268633	BMPR1B/CHSY3/EGFLAM/SULF1	4
GO:0071772	response to BMP	5/66	168/18866	0.00030407	0.0318405	0.0268633	ADAMTS7/BMPR1B/LEF1/SULF1/TGFB3	5
GO:0071773	cellular response to BMP stimulus	5/66	168/18866	0.00030407	0.0318405	0.0268633	ADAMTS7/BMPR1B/LEF1/SULF1/TGFB3	5
GO:0060349	bone morphogenesis	4/66	94/18866	0.000328867	0.0321412	0.0271171	BMPR1B/COL1A1/TGFB3/TWIST1	4
GO:0010717	regulation of epithelial to mesenchymal transition	4/66	99/18866	0.000400685	0.0367128	0.030974	COL1A1/LEF1/TGFB3/TWIST1	4
GO:0017144	drug metabolic process	3/66	46/18866	0.000557476	0.0463274	0.0390857	CYP2J2/FMO1/NR1I2	3
GO:0050919	negative chemotaxis	3/66	47/18866	0.000594003	0.0463274	0.0390857	PLXNA4/ROBO1/SEMA6B	3
GO:0051216	cartilage development	5/66	197/18866	0.000629304	0.0463274	0.0390857	ADAMTS7/BMP1/BMPR1B/COL1A1/SULF1	5
GO:0060324	face development	3/66	48/18866	0.000632025	0.0463274	0.0390857	COL1A1/LEF1/TGFB3	3
GO:0010171	body morphogenesis	3/66	49/18866	0.000671567	0.0468818	0.0395534	COL1A1/LEF1/TGFB3	3
GO:0060348	bone development	5/66	204/18866	0.000736722	0.0488396	0.0412053	BMPR1B/COL1A1/SULF1/TGFB3/TWIST1	5
GO:0001778	plasma membrane repair	2/66	12/18866	0.000777752	0.0488396	0.0412053	DYSF/MYH10	2
GO:0072132	mesenchyme morphogenesis	3/66	52/18866	0.000799557	0.0488396	0.0412053	LEF1/ROBO1/TWIST1	3
GO:0048706	embryonic skeletal system development	4/66	130/18866	0.00111499	0.0603439	0.0509112	COL1A1/SULF1/TGFB3/TWIST1	4
GO:0042476	odontogenesis	4/66	132/18866	0.00117987	0.0603439	0.0509112	COL1A1/LEF1/TGFB3/TWIST1	4
GO:0048705	skeletal system morphogenesis	5/66	228/18866	0.00121114	0.0603439	0.0509112	BMP1/BMPR1B/COL1A1/TGFB3/TWIST1	5
GO:0038065	collagen-activated signaling pathway	2/66	15/18866	0.00122898	0.0603439	0.0509112	COL1A1/ITGA11	2
GO:1902043	positive regulation of extrinsic apoptotic signaling pathway via death domain receptors	2/66	15/18866	0.00122898	0.0603439	0.0509112	BMPR1B/PEA15	2
GO:0050920	regulation of chemotaxis	5/66	229/18866	0.00123487	0.0603439	0.0509112	DYSF/PGF/PLXNA4/ROBO1/SEMA6B	5
GO:0031589	cell-substrate adhesion	6/66	359/18866	0.00158301	0.0725969	0.0612489	COL1A1/EGFLAM/ITGA11/MAP4K4/NID2/SPOCK1	6
GO:0097094	craniofacial suture morphogenesis	2/66	17/18866	0.00158465	0.0725969	0.0612489	TGFB3/TWIST1	2
GO:0010812	negative regulation of cell-substrate adhesion	3/66	68/18866	0.00174234	0.0774021	0.065303	COL1A1/MAP4K4/SPOCK1	3
GO:0032011	ARF protein signal transduction	2/66	19/18866	0.0019835	0.0807724	0.0681465	CYTH3/MAP4K4	2
GO:0032012	regulation of ARF protein signal transduction	2/66	19/18866	0.0019835	0.0807724	0.0681465	CYTH3/MAP4K4	2
GO:0150146	cell junction disassembly	2/66	19/18866	0.0019835	0.0807724	0.0681465	MAP4K4/TGFB3	2
GO:0061035	regulation of cartilage development	3/66	72/18866	0.00205293	0.0813405	0.0686258	ADAMTS7/BMP1/BMPR1B	3
GO:0030509	BMP signaling pathway	4/66	155/18866	0.00212719	0.0820646	0.0692367	BMPR1B/LEF1/SULF1/TGFB3	4
GO:0061448	connective tissue development	5/66	262/18866	0.0022287	0.0830131	0.0700369	ADAMTS7/BMP1/BMPR1B/COL1A1/SULF1	5
GO:0030203	glycosaminoglycan metabolic process	4/66	158/18866	0.00228054	0.0830131	0.0700369	CHSY3/EGFLAM/GPC6/SLC35D2	4
GO:0001502	cartilage condensation	2/66	21/18866	0.00242491	0.0830131	0.0700369	BMP1/BMPR1B	2
GO:0043651	linoleic acid metabolic process	2/66	21/18866	0.00242491	0.0830131	0.0700369	CYP2J2/FADS2	2
GO:0030500	regulation of bone mineralization	3/66	77/18866	0.00248688	0.0830131	0.0700369	BMPR1B/TGFB3/TWIST1	3
GO:0031214	biomineral tissue development	4/66	163/18866	0.00255282	0.0830131	0.0700369	BMPR1B/COL1A1/TGFB3/TWIST1	4
GO:0110148	biomineralization	4/66	163/18866	0.00255282	0.0830131	0.0700369	BMPR1B/COL1A1/TGFB3/TWIST1	4
GO:0001764	neuron migration	4/66	164/18866	0.00260984	0.0830131	0.0700369	MDGA1/MYH10/SPOCK1/TWIST1	4
GO:0009083	branched-chain amino acid catabolic process	2/66	22/18866	0.0026614	0.0830131	0.0700369	AUH/BCAT1	2
GO:0016054	organic acid catabolic process	5/66	282/18866	0.00306045	0.0853538	0.0720117	ALDH1L2/AUH/BCAT1/TDO2/TWIST1	5
GO:0046395	carboxylic acid catabolic process	5/66	282/18866	0.00306045	0.0853538	0.0720117	ALDH1L2/AUH/BCAT1/TDO2/TWIST1	5
GO:0006022	aminoglycan metabolic process	4/66	172/18866	0.00309786	0.0853538	0.0720117	CHSY3/EGFLAM/GPC6/SLC35D2	4
GO:0007411	axon guidance	5/66	284/18866	0.00315445	0.0853538	0.0720117	BMPR1B/MYH10/PLXNA4/ROBO1/SEMA6B	5
GO:0042738	exogenous drug catabolic process	2/66	24/18866	0.00316556	0.0853538	0.0720117	CYP2J2/NR1I2	2
GO:0062009	secondary palate development	2/66	24/18866	0.00316556	0.0853538	0.0720117	LEF1/TGFB3	2
GO:0098743	cell aggregation	2/66	24/18866	0.00316556	0.0853538	0.0720117	BMP1/BMPR1B	2
GO:0097485	neuron projection guidance	5/66	285/18866	0.00320222	0.0853538	0.0720117	BMPR1B/MYH10/PLXNA4/ROBO1/SEMA6B	5
GO:0009081	branched-chain amino acid metabolic process	2/66	25/18866	0.00343309	0.0898733	0.0758247	AUH/BCAT1	2
GO:0042737	drug catabolic process	2/66	26/18866	0.00371081	0.0954395	0.0805208	CYP2J2/NR1I2	2
GO:0060021	roof of mouth development	3/66	91/18866	0.00398909	0.100828	0.0850669	LEF1/TGFB3/TWIST1	3
GO:0050770	regulation of axonogenesis	4/66	186/18866	0.00409592	0.101773	0.0858644	LINGO1/PLXNA4/ROBO1/SEMA6B	4
GO:0003180	aortic valve morphogenesis	2/66	28/18866	0.00429658	0.103259	0.0871178	ROBO1/TWIST1	2
GO:0099560	synaptic membrane adhesion	2/66	28/18866	0.00429658	0.103259	0.0871178	GPC6/MDGA1	2
GO:0070167	regulation of biomineral tissue development	3/66	95/18866	0.00450017	0.104718	0.0883492	BMPR1B/TGFB3/TWIST1	3
GO:0110149	regulation of biomineralization	3/66	95/18866	0.00450017	0.104718	0.0883492	BMPR1B/TGFB3/TWIST1	3
GO:0021953	central nervous system neuron differentiation	4/66	192/18866	0.00458331	0.104987	0.0885755	MDGA1/PLXNA4/ROBO1/SPOCK1	4
GO:0046578	regulation of Ras protein signal transduction	4/66	194/18866	0.0047541	0.107223	0.0904625	CYTH3/MAP4K4/RASGRF2/ROBO1	4
GO:0050673	epithelial cell proliferation	6/66	453/18866	0.00499675	0.110988	0.0936392	DYSF/IGFBP3/PGF/ROBO1/SULF1/TWIST1	6
GO:0001763	morphogenesis of a branching structure	4/66	201/18866	0.00538553	0.115367	0.0973333	ERMN/LEF1/PGF/SULF1	4
GO:0002063	chondrocyte development	2/66	32/18866	0.00558734	0.115367	0.0973333	BMPR1B/SULF1	2
GO:0003176	aortic valve development	2/66	32/18866	0.00558734	0.115367	0.0973333	ROBO1/TWIST1	2
GO:0048841	regulation of axon extension involved in axon guidance	2/66	32/18866	0.00558734	0.115367	0.0973333	PLXNA4/SEMA6B	2
GO:0061036	positive regulation of cartilage development	2/66	32/18866	0.00558734	0.115367	0.0973333	BMP1/BMPR1B	2
GO:0002062	chondrocyte differentiation	3/66	108/18866	0.00642732	0.129075	0.108898	ADAMTS7/BMPR1B/SULF1	3
GO:0006024	glycosaminoglycan biosynthetic process	3/66	108/18866	0.00642732	0.129075	0.108898	CHSY3/GPC6/SLC35D2	3
GO:0003203	endocardial cushion morphogenesis	2/66	35/18866	0.00665753	0.129571	0.109317	ROBO1/TWIST1	2
GO:1905606	regulation of presynapse assembly	2/66	35/18866	0.00665753	0.129571	0.109317	GPC6/MDGA1	2
GO:0007409	axonogenesis	6/66	482/18866	0.00671721	0.129571	0.109317	BMPR1B/LINGO1/MYH10/PLXNA4/ROBO1/SEMA6B	6
GO:0099174	regulation of presynapse organization	2/66	36/18866	0.00703333	0.132212	0.111545	GPC6/MDGA1	2
GO:0010810	regulation of cell-substrate adhesion	4/66	217/18866	0.00703448	0.132212	0.111545	COL1A1/EGFLAM/MAP4K4/SPOCK1	4
GO:1903510	mucopolysaccharide metabolic process	3/66	113/18866	0.00728059	0.132629	0.111897	CHSY3/EGFLAM/SLC35D2	3
GO:0048846	axon extension involved in axon guidance	2/66	37/18866	0.00741856	0.132629	0.111897	PLXNA4/SEMA6B	2
GO:1902284	neuron projection extension involved in neuron projection guidance	2/66	37/18866	0.00741856	0.132629	0.111897	PLXNA4/SEMA6B	2
GO:1905314	semi-lunar valve development	2/66	37/18866	0.00741856	0.132629	0.111897	ROBO1/TWIST1	2
GO:0006023	aminoglycan biosynthetic process	3/66	115/18866	0.0076398	0.134939	0.113846	CHSY3/GPC6/SLC35D2	3
GO:0003156	regulation of animal organ formation	2/66	38/18866	0.00781315	0.136358	0.115043	ROBO1/SULF1	2
GO:0022604	regulation of cell morphogenesis	6/66	499/18866	0.00790716	0.136375	0.115058	ERMN/LINGO1/MYH10/PLXNA4/ROBO1/SEMA6B	6
GO:0030282	bone mineralization	3/66	117/18866	0.00800933	0.136531	0.115189	BMPR1B/TGFB3/TWIST1	3
GO:0006805	xenobiotic metabolic process	3/66	118/18866	0.008198	0.136888	0.11549	CYP2J2/FMO1/NR1I2	3
GO:0030204	chondroitin sulfate metabolic process	2/66	39/18866	0.00821702	0.136888	0.11549	CHSY3/EGFLAM	2
GO:0030501	positive regulation of bone mineralization	2/66	40/18866	0.00863011	0.140575	0.118601	BMPR1B/TGFB3	2
GO:0071526	semaphorin-plexin signaling pathway	2/66	40/18866	0.00863011	0.140575	0.118601	PLXNA4/SEMA6B	2
GO:2000826	regulation of heart morphogenesis	2/66	41/18866	0.00905235	0.145832	0.123037	ROBO1/TWIST1	2
GO:0071466	cellular response to xenobiotic stimulus	3/66	123/18866	0.00918059	0.146291	0.123423	CYP2J2/FMO1/NR1I2	3
GO:0009063	cellular amino acid catabolic process	3/66	124/18866	0.00938501	0.14794	0.124815	AUH/BCAT1/TDO2	3
GO:0006790	sulfur compound metabolic process	5/66	371/18866	0.00959879	0.1497	0.1263	ACSM3/CHSY3/EGFLAM/SLC35D2/TDO2	5
GO:0034763	negative regulation of transmembrane transport	3/66	128/18866	0.0102293	0.156776	0.13227	DYSF/PEA15/TWIST1	3
GO:0050654	chondroitin sulfate proteoglycan metabolic process	2/66	44/18866	0.0103733	0.156776	0.13227	CHSY3/EGFLAM	2
GO:1902667	regulation of axon guidance	2/66	44/18866	0.0103733	0.156776	0.13227	PLXNA4/SEMA6B	2
GO:0009410	response to xenobiotic stimulus	3/66	130/18866	0.0106675	0.159577	0.134633	CYP2J2/FMO1/NR1I2	3
GO:0003197	endocardial cushion development	2/66	45/18866	0.0108315	0.160394	0.135322	ROBO1/TWIST1	2
GO:0022602	ovulation cycle process	2/66	47/18866	0.0117742	0.170926	0.144208	BMPR1B/TGFB3	2
GO:2000027	regulation of animal organ morphogenesis	4/66	254/18866	0.0120483	0.170926	0.144208	GPC6/ROBO1/SULF1/TWIST1	4
GO:0048701	embryonic cranial skeleton morphogenesis	2/66	48/18866	0.0122587	0.170926	0.144208	TGFB3/TWIST1	2
GO:0070169	positive regulation of biomineral tissue development	2/66	48/18866	0.0122587	0.170926	0.144208	BMPR1B/TGFB3	2
GO:0110151	positive regulation of biomineralization	2/66	48/18866	0.0122587	0.170926	0.144208	BMPR1B/TGFB3	2
GO:0050678	regulation of epithelial cell proliferation	5/66	395/18866	0.0123418	0.170926	0.144208	DYSF/PGF/ROBO1/SULF1/TWIST1	5
GO:0006631	fatty acid metabolic process	5/66	396/18866	0.0124666	0.170926	0.144208	ACSM3/AUH/CYP2J2/FADS2/TWIST1	5
GO:0040013	negative regulation of locomotion	5/66	397/18866	0.0125921	0.170926	0.144208	IGFBP3/OSBPL8/ROBO1/SEMA6B/SULF1	5
GO:0042493	response to drug	5/66	397/18866	0.0125921	0.170926	0.144208	COL1A1/CYP2J2/NR1I2/PGF/TDO2	5
GO:0021537	telencephalon development	4/66	259/18866	0.0128642	0.172908	0.14588	LEF1/MYH10/PLXNA4/ROBO1	4
GO:0051271	negative regulation of cellular component movement	5/66	400/18866	0.012974	0.172908	0.14588	IGFBP3/OSBPL8/ROBO1/SEMA6B/SULF1	5
GO:0099054	presynapse assembly	2/66	50/18866	0.0132534	0.17504	0.147679	GPC6/MDGA1	2
GO:0030879	mammary gland development	3/66	142/18866	0.0135243	0.177024	0.149353	LEF1/ROBO1/TGFB3	3
GO:0038084	vascular endothelial growth factor signaling pathway	2/66	51/18866	0.0137635	0.17856	0.150649	PGF/ROBO1	2
GO:0003179	heart valve morphogenesis	2/66	52/18866	0.0142821	0.180496	0.152282	ROBO1/TWIST1	2
GO:0032330	regulation of chondrocyte differentiation	2/66	52/18866	0.0142821	0.180496	0.152282	ADAMTS7/BMPR1B	2
GO:2001238	positive regulation of extrinsic apoptotic signaling pathway	2/66	52/18866	0.0142821	0.180496	0.152282	BMPR1B/PEA15	2
GO:0044344	cellular response to fibroblast growth factor stimulus	3/66	146/18866	0.0145643	0.182437	0.153919	COL1A1/ESRP1/SULF1	3
GO:0032964	collagen biosynthetic process	2/66	53/18866	0.014809	0.182437	0.153919	COL1A1/TGFB3	2
GO:0099172	presynapse organization	2/66	53/18866	0.014809	0.182437	0.153919	GPC6/MDGA1	2
GO:0009100	glycoprotein metabolic process	5/66	415/18866	0.0150017	0.183271	0.154623	BMPR1B/CHSY3/EGFLAM/MANBA/SULF1	5
GO:0035107	appendage morphogenesis	3/66	150/18866	0.0156485	0.186786	0.157589	BMPR1B/LEF1/TWIST1	3
GO:0035108	limb morphogenesis	3/66	150/18866	0.0156485	0.186786	0.157589	BMPR1B/LEF1/TWIST1	3
GO:0001558	regulation of cell growth	5/66	420/18866	0.0157224	0.186786	0.157589	IGFBP3/LEF1/PLXNA4/SEMA6B/SPOCK1	5
GO:0060350	endochondral bone morphogenesis	2/66	55/18866	0.0158877	0.186786	0.157589	BMPR1B/COL1A1	2
GO:0008643	carbohydrate transport	3/66	151/18866	0.0159265	0.186786	0.157589	OSBPL8/PEA15/SLC35D2	3
GO:0098742	cell-cell adhesion via plasma-membrane adhesion molecules	4/66	277/18866	0.0160915	0.187223	0.157958	CDH6/GPC6/MDGA1/ROBO1	4
GO:0001755	neural crest cell migration	2/66	56/18866	0.0164394	0.187408	0.158113	SEMA6B/TWIST1	2
GO:0060688	regulation of morphogenesis of a branching structure	2/66	56/18866	0.0164394	0.187408	0.158113	PGF/SULF1	2
GO:0071774	response to fibroblast growth factor	3/66	153/18866	0.0164908	0.187408	0.158113	COL1A1/ESRP1/SULF1	3
GO:0010977	negative regulation of neuron projection development	3/66	154/18866	0.0167772	0.189195	0.159621	LINGO1/SEMA6B/SPOCK1	3
GO:0045785	positive regulation of cell adhesion	5/66	428/18866	0.0169233	0.189386	0.159782	CYTH3/DYSF/EGFLAM/LEF1/MAP4K4	5
GO:0008360	regulation of cell shape	3/66	156/18866	0.0173583	0.192782	0.162647	ERMN/MYH10/PLXNA4	3
GO:0035904	aorta development	2/66	60/18866	0.0187266	0.205221	0.173142	MYH10/ROBO1	2
GO:0003170	heart valve development	2/66	61/18866	0.0193182	0.205221	0.173142	ROBO1/TWIST1	2
GO:0021872	forebrain generation of neurons	2/66	61/18866	0.0193182	0.205221	0.173142	LEF1/ROBO1	2
GO:0045843	negative regulation of striated muscle tissue development	2/66	61/18866	0.0193182	0.205221	0.173142	LEF1/TWIST1	2
GO:0046324	regulation of glucose import	2/66	61/18866	0.0193182	0.205221	0.173142	OSBPL8/PEA15	2
GO:1902041	regulation of extrinsic apoptotic signaling pathway via death domain receptors	2/66	61/18866	0.0193182	0.205221	0.173142	BMPR1B/PEA15	2
GO:0048635	negative regulation of muscle organ development	2/66	62/18866	0.0199177	0.210067	0.17723	LEF1/TWIST1	2
GO:0044282	small molecule catabolic process	5/66	452/18866	0.0208893	0.21672	0.182843	ALDH1L2/AUH/BCAT1/TDO2/TWIST1	5
GO:0007162	negative regulation of cell adhesion	4/66	301/18866	0.0211284	0.21672	0.182843	COL1A1/MAP4K4/PLXNA4/SPOCK1	4
GO:0030166	proteoglycan biosynthetic process	2/66	64/18866	0.0211398	0.21672	0.182843	BMPR1B/CHSY3	2
GO:1901862	negative regulation of muscle tissue development	2/66	64/18866	0.0211398	0.21672	0.182843	LEF1/TWIST1	2
GO:0048645	animal organ formation	2/66	65/18866	0.0217623	0.221552	0.18692	ROBO1/SULF1	2
GO:0050922	negative regulation of chemotaxis	2/66	66/18866	0.0223924	0.225027	0.189852	ROBO1/SEMA6B	2
GO:0050714	positive regulation of protein secretion	3/66	172/18866	0.0224106	0.225027	0.189852	CLEC5A/MYH10/TGFB3	3
GO:0010769	regulation of cell morphogenesis involved in differentiation	4/66	310/18866	0.0232409	0.231777	0.195546	LINGO1/PLXNA4/ROBO1/SEMA6B	4
GO:1904888	cranial skeletal system development	2/66	68/18866	0.0236751	0.234512	0.197854	TGFB3/TWIST1	2
GO:0042698	ovulation cycle	2/66	69/18866	0.0243276	0.237762	0.200596	BMPR1B/TGFB3	2
GO:0048662	negative regulation of smooth muscle cell proliferation	2/66	69/18866	0.0243276	0.237762	0.200596	IGFBP3/TGFB3	2
GO:0050771	negative regulation of axonogenesis	2/66	70/18866	0.0249874	0.242266	0.204397	LINGO1/SEMA6B	2
GO:0048736	appendage development	3/66	181/18866	0.0255689	0.242266	0.204397	BMPR1B/LEF1/TWIST1	3
GO:0060173	limb development	3/66	181/18866	0.0255689	0.242266	0.204397	BMPR1B/LEF1/TWIST1	3
GO:0046579	positive regulation of Ras protein signal transduction	2/66	71/18866	0.0256545	0.242266	0.204397	MAP4K4/ROBO1	2
GO:0050663	cytokine secretion	2/66	72/18866	0.0263289	0.242266	0.204397	CLEC5A/DYSF	2
GO:0051056	regulation of small GTPase mediated signal transduction	4/66	323/18866	0.0265131	0.242266	0.204397	CYTH3/MAP4K4/RASGRF2/ROBO1	4
GO:0001936	regulation of endothelial cell proliferation	3/66	184/18866	0.0266723	0.242266	0.204397	DYSF/PGF/SULF1	3
GO:0006635	fatty acid beta-oxidation	2/66	74/18866	0.027699	0.242266	0.204397	AUH/TWIST1	2
GO:0061138	morphogenesis of a branching epithelium	3/66	187/18866	0.027801	0.242266	0.204397	LEF1/PGF/SULF1	3
GO:0031345	negative regulation of cell projection organization	3/66	188/18866	0.0281828	0.242266	0.204397	LINGO1/SEMA6B/SPOCK1	3
GO:0016049	cell growth	5/66	490/18866	0.028339	0.242266	0.204397	IGFBP3/LEF1/PLXNA4/SEMA6B/SPOCK1	5
GO:0035924	cellular response to vascular endothelial growth factor stimulus	2/66	75/18866	0.0283947	0.242266	0.204397	PGF/ROBO1	2
GO:0046323	glucose import	2/66	75/18866	0.0283947	0.242266	0.204397	OSBPL8/PEA15	2
GO:0032147	activation of protein kinase activity	4/66	331/18866	0.028658	0.242266	0.204397	MAP4K4/OSBPL8/PEA15/TGFB3	4
GO:0002793	positive regulation of peptide secretion	3/66	193/18866	0.0301341	0.242266	0.204397	CLEC5A/MYH10/TGFB3	3
GO:0051057	positive regulation of small GTPase mediated signal transduction	2/66	78/18866	0.0305234	0.242266	0.204397	MAP4K4/ROBO1	2
GO:0010827	regulation of glucose transmembrane transport	2/66	79/18866	0.0312468	0.242266	0.204397	OSBPL8/PEA15	2
GO:0021675	nerve development	2/66	79/18866	0.0312468	0.242266	0.204397	PLXNA4/SULF1	2
GO:0002040	sprouting angiogenesis	3/66	196/18866	0.0313384	0.242266	0.204397	LEF1/PGF/ROBO1	3
GO:0003151	outflow tract morphogenesis	2/66	80/18866	0.0319769	0.242266	0.204397	ROBO1/TWIST1	2
GO:0014032	neural crest cell development	2/66	80/18866	0.0319769	0.242266	0.204397	SEMA6B/TWIST1	2
GO:0001935	endothelial cell proliferation	3/66	199/18866	0.0325678	0.242266	0.204397	DYSF/PGF/SULF1	3
GO:0019915	lipid storage	2/66	81/18866	0.0327137	0.242266	0.204397	DYSF/OSBPL8	2
GO:0007265	Ras protein signal transduction	4/66	346/18866	0.0329526	0.242266	0.204397	CYTH3/MAP4K4/RASGRF2/ROBO1	4
GO:1901888	regulation of cell junction assembly	3/66	200/18866	0.0329831	0.242266	0.204397	GPC6/MAP4K4/MDGA1	3
GO:0021954	central nervous system neuron development	2/66	82/18866	0.0334572	0.242266	0.204397	PLXNA4/ROBO1	2
GO:0022617	extracellular matrix disassembly	2/66	82/18866	0.0334572	0.242266	0.204397	ADAMTS4/BMP1	2
GO:1901605	alpha-amino acid metabolic process	3/66	202/18866	0.0338222	0.242266	0.204397	AUH/BCAT1/TDO2	3
GO:0030336	negative regulation of cell migration	4/66	350/18866	0.0341584	0.242266	0.204397	IGFBP3/OSBPL8/ROBO1/SULF1	4
GO:0003129	heart induction	1/66	10/18866	0.034446	0.242266	0.204397	ROBO1	1
GO:0003183	mitral valve morphogenesis	1/66	10/18866	0.034446	0.242266	0.204397	TWIST1	1
GO:0006569	tryptophan catabolic process	1/66	10/18866	0.034446	0.242266	0.204397	TDO2	1
GO:0006930	substrate-dependent cell migration, cell extension	1/66	10/18866	0.034446	0.242266	0.204397	MYH10	1
GO:0016559	peroxisome fission	1/66	10/18866	0.034446	0.242266	0.204397	PEX11G	1
GO:0021932	hindbrain radial glia guided cell migration	1/66	10/18866	0.034446	0.242266	0.204397	LEF1	1
GO:0032000	positive regulation of fatty acid beta-oxidation	1/66	10/18866	0.034446	0.242266	0.204397	TWIST1	1
GO:0032836	glomerular basement membrane development	1/66	10/18866	0.034446	0.242266	0.204397	SULF1	1
GO:0035860	glial cell-derived neurotrophic factor receptor signaling pathway	1/66	10/18866	0.034446	0.242266	0.204397	SULF1	1
GO:0042117	monocyte activation	1/66	10/18866	0.034446	0.242266	0.204397	DYSF	1
GO:0042436	indole-containing compound catabolic process	1/66	10/18866	0.034446	0.242266	0.204397	TDO2	1
GO:0046218	indolalkylamine catabolic process	1/66	10/18866	0.034446	0.242266	0.204397	TDO2	1
GO:0048340	paraxial mesoderm morphogenesis	1/66	10/18866	0.034446	0.242266	0.204397	LEF1	1
GO:0060346	bone trabecula formation	1/66	10/18866	0.034446	0.242266	0.204397	COL1A1	1
GO:0060513	prostatic bud formation	1/66	10/18866	0.034446	0.242266	0.204397	SULF1	1
GO:0070099	regulation of chemokine-mediated signaling pathway	1/66	10/18866	0.034446	0.242266	0.204397	ROBO1	1
GO:0071863	regulation of cell proliferation in bone marrow	1/66	10/18866	0.034446	0.242266	0.204397	LEF1	1
GO:1904779	regulation of protein localization to centrosome	1/66	10/18866	0.034446	0.242266	0.204397	MARK4	1
GO:0014031	mesenchymal cell development	2/66	84/18866	0.034964	0.242266	0.204397	SEMA6B/TWIST1	2
GO:0048864	stem cell development	2/66	84/18866	0.034964	0.242266	0.204397	SEMA6B/TWIST1	2
GO:0006970	response to osmotic stress	2/66	85/18866	0.0357272	0.242266	0.204397	DYSF/FMO1	2
GO:0110110	positive regulation of animal organ morphogenesis	2/66	85/18866	0.0357272	0.242266	0.204397	ROBO1/TWIST1	2
GO:0035023	regulation of Rho protein signal transduction	2/66	86/18866	0.0364968	0.242266	0.204397	RASGRF2/ROBO1	2
GO:0050772	positive regulation of axonogenesis	2/66	86/18866	0.0364968	0.242266	0.204397	PLXNA4/ROBO1	2
GO:0007178	transmembrane receptor protein serine/threonine kinase signaling pathway	4/66	359/18866	0.0369651	0.242266	0.204397	BMPR1B/LEF1/SULF1/TGFB3	4
GO:0006890	retrograde vesicle-mediated transport, Golgi to endoplasmic reticulum	2/66	87/18866	0.0372729	0.242266	0.204397	KIF3C/KLC1	2
GO:0051781	positive regulation of cell division	2/66	87/18866	0.0372729	0.242266	0.204397	PGF/TGFB3	2
GO:0050679	positive regulation of epithelial cell proliferation	3/66	211/18866	0.037735	0.242266	0.204397	DYSF/PGF/TWIST1	3
GO:0003174	mitral valve development	1/66	11/18866	0.0378257	0.242266	0.204397	TWIST1	1
GO:0021561	facial nerve development	1/66	11/18866	0.0378257	0.242266	0.204397	PLXNA4	1
GO:0021604	cranial nerve structural organization	1/66	11/18866	0.0378257	0.242266	0.204397	PLXNA4	1
GO:0021610	facial nerve morphogenesis	1/66	11/18866	0.0378257	0.242266	0.204397	PLXNA4	1
GO:0033197	response to vitamin E	1/66	11/18866	0.0378257	0.242266	0.204397	COL1A1	1
GO:0043589	skin morphogenesis	1/66	11/18866	0.0378257	0.242266	0.204397	COL1A1	1
GO:0046643	regulation of gamma-delta T cell activation	1/66	11/18866	0.0378257	0.242266	0.204397	LEF1	1
GO:0048642	negative regulation of skeletal muscle tissue development	1/66	11/18866	0.0378257	0.242266	0.204397	TWIST1	1
GO:0061307	cardiac neural crest cell differentiation involved in heart development	1/66	11/18866	0.0378257	0.242266	0.204397	TWIST1	1
GO:0061308	cardiac neural crest cell development involved in heart development	1/66	11/18866	0.0378257	0.242266	0.204397	TWIST1	1
GO:0070189	kynurenine metabolic process	1/66	11/18866	0.0378257	0.242266	0.204397	TDO2	1
GO:0071838	cell proliferation in bone marrow	1/66	11/18866	0.0378257	0.242266	0.204397	LEF1	1
GO:0090481	pyrimidine nucleotide-sugar transmembrane transport	1/66	11/18866	0.0378257	0.242266	0.204397	SLC35D2	1
GO:1902915	negative regulation of protein polyubiquitination	1/66	11/18866	0.0378257	0.242266	0.204397	DYSF	1
GO:0032410	negative regulation of transporter activity	2/66	88/18866	0.0380553	0.242266	0.204397	DYSF/TWIST1	2
GO:0030278	regulation of ossification	3/66	212/18866	0.0381835	0.242266	0.204397	BMPR1B/TGFB3/TWIST1	3
GO:0008625	extrinsic apoptotic signaling pathway via death domain receptors	2/66	89/18866	0.0388439	0.242266	0.204397	BMPR1B/PEA15	2
GO:0014033	neural crest cell differentiation	2/66	89/18866	0.0388439	0.242266	0.204397	SEMA6B/TWIST1	2
GO:2000146	negative regulation of cell motility	4/66	365/18866	0.0389085	0.242266	0.204397	IGFBP3/OSBPL8/ROBO1/SULF1	4
GO:1904063	negative regulation of cation transmembrane transport	2/66	91/18866	0.04044	0.242266	0.204397	DYSF/TWIST1	2
GO:0002551	mast cell chemotaxis	1/66	12/18866	0.0411937	0.242266	0.204397	PGF	1
GO:0006568	tryptophan metabolic process	1/66	12/18866	0.0411937	0.242266	0.204397	TDO2	1
GO:0014831	gastro-intestinal system smooth muscle contraction	1/66	12/18866	0.0411937	0.242266	0.204397	SULF1	1
GO:0015780	nucleotide-sugar transmembrane transport	1/66	12/18866	0.0411937	0.242266	0.204397	SLC35D2	1
GO:0021559	trigeminal nerve development	1/66	12/18866	0.0411937	0.242266	0.204397	PLXNA4	1
GO:0021670	lateral ventricle development	1/66	12/18866	0.0411937	0.242266	0.204397	MYH10	1
GO:0021889	olfactory bulb interneuron differentiation	1/66	12/18866	0.0411937	0.242266	0.204397	ROBO1	1
GO:0038063	collagen-activated tyrosine kinase receptor signaling pathway	1/66	12/18866	0.0411937	0.242266	0.204397	COL1A1	1
GO:0042492	gamma-delta T cell differentiation	1/66	12/18866	0.0411937	0.242266	0.204397	LEF1	1
GO:0051549	positive regulation of keratinocyte migration	1/66	12/18866	0.0411937	0.242266	0.204397	MAP4K4	1
GO:0055015	ventricular cardiac muscle cell development	1/66	12/18866	0.0411937	0.242266	0.204397	MYH10	1
GO:0060019	radial glial cell differentiation	1/66	12/18866	0.0411937	0.242266	0.204397	LEF1	1
GO:0060900	embryonic camera-type eye formation	1/66	12/18866	0.0411937	0.242266	0.204397	TWIST1	1
GO:0071639	positive regulation of monocyte chemotactic protein-1 production	1/66	12/18866	0.0411937	0.242266	0.204397	TWIST1	1
GO:0098885	modification of postsynaptic actin cytoskeleton	1/66	12/18866	0.0411937	0.242266	0.204397	MYH10	1
GO:1902287	semaphorin-plexin signaling pathway involved in axon guidance	1/66	12/18866	0.0411937	0.242266	0.204397	PLXNA4	1
GO:1903332	regulation of protein folding	1/66	12/18866	0.0411937	0.242266	0.204397	SGTB	1
GO:0048193	Golgi vesicle transport	4/66	374/18866	0.0419323	0.242266	0.204397	CYTH3/KIF3C/KLC1/RAB31	4
GO:0045778	positive regulation of ossification	2/66	94/18866	0.04288	0.242266	0.204397	BMPR1B/TGFB3	2
GO:0043583	ear development	3/66	224/18866	0.0437787	0.242266	0.204397	ESRP1/TGFB3/TWIST1	3
GO:0045665	negative regulation of neuron differentiation	3/66	225/18866	0.0442625	0.242266	0.204397	LINGO1/SEMA6B/SPOCK1	3
GO:0002690	positive regulation of leukocyte chemotaxis	2/66	96/18866	0.0445367	0.242266	0.204397	DYSF/PGF	2
GO:0006620	posttranslational protein targeting to endoplasmic reticulum membrane	1/66	13/18866	0.04455	0.242266	0.204397	SGTB	1
GO:0009313	oligosaccharide catabolic process	1/66	13/18866	0.04455	0.242266	0.204397	MANBA	1
GO:0033127	regulation of histone phosphorylation	1/66	13/18866	0.04455	0.242266	0.204397	TWIST1	1
