# Supplementary material for: Reduction of H3K27cr Modification During DNA Damage in Colon Cancer
Source: Front Oncol. 2022 Jul 22;12:924061. doi: 10.3389/fonc.2022.924061 (PMC9353715; doi:10.3389/fonc.2022.924061)
Supplement: Supplementary file 5 [file Table_5.xlsx]

## Sheet: Sheet1
Table S5. The members of each gene sets
members of "H3K27cr ChIP" gene sets	members of "H3K18cr ChIP (GSE96035)" gene sets	members of "H3K9cr ChIP (GSE124540)" gene sets	members of "Histone-Kcr ChIP (GSE124540, MS-275 plus)" gene sets	members of "Histone-Kcr ChIP (GSE124540)" gene sets	members of "Histone-Kcr ChIP (GSE124540, crotonate plus)" gene sets	members of "crotonate vs control (GSE124540)" gene sets
CDRT4	RDH1	PPFIA4	PLEKHM3	LOC112694756	BCAP29	ACTG2
1700031M16RIK	NULL	STUM	SPATA3	MEF2C-AS2	LOC112694756	ADRB2
H2AFB1	ABI3	CLUH	2810459M11RIK	SMIM38	CSNKA2IP	AFP
CPA5	RBM10	NR2F1	MIR135B	SCTR-AS1	ZNF761	ALOX15
ZDHHC25	HDAC8	SV2C	GPR37L1	LINC01780	MEF2C-AS2	ANG
LYZL4	NULL	GPR84	TNNT2	CLCA4-AS1	LINC02465	AOAH
PMFBP1	U2	MSH2	BC034090	LINC02619	SMIM38	AQP5
MAS1	DLG3	DIAPH1	DNAJB12	TRABD2A	SCTR-AS1	PHOX2A
KCTD16	TSPYL2	PCDH1	APAF1	LINC02383	MIR4432HG	ATP12A
ACPT	NYX	1500015A07RIK	CLUH	LOC105370586	FAM242F	ATP1A4
1700106J16RIK	HUWE1	SMAD7	MIR7235	LINC01331	CLCA4-AS1	BDKRB1
BC048507	U2	SLC22A12	TEDC1	BIRC6-AS2	LINC02619	C5AR1
GM17611	GABRE	TRPM6	EGFLAM	LINC02588	TRABD2A	C8A
1700018C11RIK	GPC4	MIR146B	ELFN2	LINC01905	LINC02383	CACNA1S
1700001K19RIK	FAM199X	TBR1	FAIM2	SCN1A-AS1	LINC02251	CD5
FAM209	ZFP618	H13	DIAPH1	CT45A10	LOC105370586	CD19
ANKRD53	GM9312	VSTM2L	PCDH1	MIR7702	LINC01331	CD28
WBSCR28	BCOR	ZBTB7B	GPR151	MIR7153	LINC01044	CDH3
1700025C18RIK	FGFR1OP	DMRTA2	1500015A07RIK	MIR6770-1	BIRC6-AS2	CFTR
PCDHGC5	UBL4	A430078I02RIK	H13	MIR6503	LINC01048	CHAT
ALDOART2	BRCC3	FGF23	VSTM2L	SCN1A-AS1	LINC02588	ABCC2
TMEM156	BTNL4	NR2F2	CSF1	LOC101929583	LOC102723838	CNGA2
GLRP1	GM20388	DCTPP1	VAV3	DISC1FP1	LINC02056	COL17A1
FABP12	BCOR	MARVELD3	LZIC	LOC101928844	MIR7975	COMP
SAMD4	NULL	EXOSC6	RITA1	LOC101928737	MIR7702	CRX
GM3002	CTPS2	HEPACAM	CDK2AP1	MRGPRF-AS1	MIR6770-1	CSF3
TCTEX1D1	RALGPS1	KY	CAPG	CASC17	MIR6503	CTSK
SLCO5A1	WDR13	RTL8A	C87436	LINC01572	FBXW7-AS1	CYP4B1
PDZRN4	EMD	MSL3L2	A430078I02RIK	LINC01843	LOC101929583	CYP24A1
DPEP1	UBA1	ZFP873	ST8SIA1	LINC02801	MEF2C-AS1	CYP27A1
FAM196B	BCOR	ZFP938	PLEKHF1	HDAC2-AS2	DISC1FP1	DAO
CLDN13	CDKL5	OLFR311	NTRK3	SRGAP3-AS4	LOC101928844	ELF3
CHRNA9	ELF4	6720489N17RIK	RLBP1	ERICH3-AS1	LINC01978	ESRRB
XKR7	SPNB3	2610042L04RIK	FAM53B	LINC01471	LOC101928737	F2
PROC	1700012A16RIK	4930555G01RIK	1700029H14RIK	LOC101927136	CASC17	F5
GM3752	HCFC1	GM3383	ANGPT2	CHROMR	LINC01572	F12
RTP1	XIAP	LOC100861615	PGPEP1	SPRY4-AS1	LINC01843	FCGR2B
PKNOX2	LIF	GM10406	DDX19A	NUTM2B-AS1	LINC02801	FGF1
1700012B07RIK	SLC25A14	GM5797	SLC38A3	HOXC-AS3	LINC01303	FOXD4
GM8871	TBL1X	GM5458	AFAP1L2	CLDN10-AS1	HDAC2-AS2	MLANA
LMNTD1	ZDHHC15	ATP8A2	GRIN2D	MIR5698	LOC101927708	GDF9
TEX21	ELF4	TRIM55	COL5A3	PYCARD-AS1	LINC01608	GFAP
GM10775	BCOR	HNRNPD	GALK1	MIR1269B	SRGAP3-AS4	GHSR
SEZ6L	NULL	ZFP788	DNAJB2	MIR4803	LINC01782	GJB1
ADIPOQ	FMR1	GM15501	KCNQ4	MIR4475	LINC02353	GNRH1
GM6811	MTMR1	PPP2R3D	NOVA2	MIR4422	LINC01471	CXCL2
MYO18B	NULL	DEF6	APBA2	MIR4724	LOC101927136	H2AC4
OSGIN1	C330007P06RIK	SNX20	SCML4	MIR4653	OMG	FOXA1
A930011G23RIK	NULL	RAPGEF2	H2BC18	TVP23C	CHROMR	HTR1D
SGIP1	MSL3	NANS	PURA	NDUFC2-KCTD14	RDH10-AS1	IGFBP6
DPP6	NULL	PURA	GRIN2C	KLRK1	NUTM2B-AS1	IGHG1
TBX5	G3BP1	BCL11A	BCL11A	MICA	CCDC200	IGKC
GM5591	STAG2	KBTBD11	TRAF4	ZNF571-AS1	OBI1-AS1	IL7
NUTM2	FAM82A1	9330102E08RIK	PDZD2	LOC100507053	STEAP3-AS1	IL12A
CHD5	UTP14A	SOX1	CCDC102A	LOC100506682	MIR5698	IL15
SMAD6	MTM1	RDM1	CRY2	LINC00540	MYZAP	TNFRSF9
STK32B	1810013L24RIK	SLFN14	SRC	LINC02749	PYCARD-AS1	INHBC
FAM3B	L1CAM	MIR704	6430503K07RIK	LOC100505841	MIR1269B	KCNS3
GM10647	RAB14	CLIP4	OACYL	MIR3942	MIR4656	KRT14
RP23-56M18.5	YWHAZ	PARP16	TRIM55	MIR550B1	MIR4803	KRT18
AKNA	ZFP507	MIR7021	ANO1	MIR3913-2	MIR4492	LCN2
HS3ST4	CHN2	ILDR2	4933406K04RIK	MIR4315-1	MIR4475	LIF
ELFN1	NULL	WRB	FGF1	MIR4308	MIR4422	LIPC
AGPAT9	SPNB3	NRG2	JAK1	MIR3170	TVP23C	LMX1B
ATP6V1B1	KCMF1	ZFP982	MIR34A	MIR4320	NDUFC2-KCTD14	LTB
CCDC67	1700030C10RIK	4933438K21RIK	8430423G03RIK	TMED7-TICAM2	CORO7-PAM16	MB
APBB1IP	NFIX	CTSC	RAP1GAPOS	MIR1302-1	KLRK1	MELTF
GM5114	EIF1AX	GM6938	GM13375	MIR1827	SLX1A-SULT1A3	MGST2
WSCD2	SCMH1	SGCD	44630	KCTD21-AS1	NPIPB9	MMP12
ZFP831	CAMSAP3	FAM161A	A530013C23RIK	UBE2Q2P2	MICA	MPL
ADGRL3	ZRSR2	MIR181A-2	TMEM17	LINC01816	ZNF571-AS1	MTNR1A
NEURL1A	HEXIM2	RAI1	GM14486	LINC02171	LOC100507053	MUC3A
PDE4A	UBE2H	MIER3	MPDZ	NPIPB5	LINC00327	MYBPC1
FCRLS	ATP11C	ENKUR	ARHGAP26	EFCAB10	LOC100506682	MYOC
SLC25A48	RP2H	A530013C23RIK	4930522O17RIK	MIR887	LIFR-AS1	OCA2
FAM46C	FOXN1	ASAP2	MOV10L1	ZGLP1	PANTR1	OSM
FAM186A	ZFP661	WDR5	ADA	SNHG8	LOC100506207	PAX4
GM8765	ZFP827	ZFP800	GM8624	CDKN2B-AS1	LINC02749	SERPINB9
PROM1	SAMD4B	RBFOX3	MIR146	CRPPA	LOC100506071	PITX2
TLN2	TAB2	LHX2	HUS1	CCDC61	PPP5D1	PKP1
USP44	ZHX2	4930522O17RIK	GRAMD4	NUTM2B	MAGI2-AS3	PNLIP
DNAJA4	PPP1R3F	NFIA	FAN1	CCDC30	LOC100505841	PPBP
SLC6A6	PDHA1	WNK3	TEAD1	PPIEL	STARD4-AS1	PPP1R3A
KSR2	SHROOM4	44630	RBM20	NUTM2A-AS1	SCHIP1	PTK6
HNF1B	PHF2	BAZ2B	SFRP2	MIR619	CCDC179	RARRES1
CHIT1	EIF2C4	AU041133	A830009L08RIK	MIR615	MIR3942	RP1
GM10600	DZIP3	MIR129-1	DLGAP1	MIR600	MIR550B1	CCL4
PDE9A	NULL	9030624G23RIK	GSE1	MIR550A1	MIR3913-2	CCL7
GALM	NULL	TUBG2	GM9866	NCF1B	MIR3929	SIM2
1700028P14RIK	TLR8	GM3716	4933407L21RIK	OTOAP1	MIR4315-1	SIX1
DCLK1	ELF4	SCNN1A	ZFP704	MZT2A	MIR4308	SLC1A7
1700021F07RIK	TADA2B	MREG	F3	MBD3L3	MIR378B	SSTR5
PPM1H	MGEA5	SKOR1	ELP6	MBD3L4	MIR4330	TECTB
SMPD3	NULL	PECR	ATP8A1	LOC646588	MIR3170	TFAP2B
GPR4	KCNN4	ARMH1	LIMCH1	AZGP1P1	TMED7-TICAM2	TMOD1
NGFR	AC121792.1	SFRP2	KLRB1B	TMEM14EP	MIR1302-1	TNF
PRKAR1B	CDV3	PCDHAC2	MIR7041	PRAMEF19	MIR1827	TNNT2
4930590J08RIK	NCOA6	ZFP324	AAK1	CBWD6	MIR1297	TRPC2
RUNX2	PPP2R5D	ZFP958	ABHD2	LINC00452	MIR1295A	UCP1
AMOTL1	CDK16	MIR3093	PLEKHA7	INSYN2A	KCTD21-AS1	UPK3A
CORO2A	TRAK1	PCMTD1	TRPM1	NPIPB5	GS1-279B7.1	UTY
LMNTD2	MTSS1	ZFP945	DPF1	CYB5RL	SDR42E2	WNT2
EBF2	1600002D24RIK	ZFP41	PDZRN4	MIR520E	UBE2Q2P2	NPHS2
FLT4	SFPQ	RNF7	SLC47A1	LRRC37A2	LINC01816	TFPI2
FBXO2	ZFP280C	MS4A20	FGFR1	CBWD5	LINC02171	MADCAM1
VASP	TCF12	MIR181A-1	A630001O12RIK	CBWD6	NPIPB5	KDM5D
TUBB6	SLC9A1	SLC23A3	HSPA8	IGFL4	ARMCX4	H2AC15
TMEM240	44626	XIRP2	GM20597	EIF3IP1	TSTD1	H2AC4
RASEF	USP9X	TCF20	RASSF3	PTGER4P2-CDK2AP2P2	EFCAB10	H2BC15
CCDC28A	ZFP467	D330050G23RIK	GM20110	AKR1B15	ZSCAN16-AS1	DDO
ZFP169	AL589902.1	PANTR1	ZFP825	NPIPB5	KTN1-AS1	CPZ
PQLC1	TAF4A	CELA3A	4930549C15RIK	NPIPB5	MIR887	BARX2
1700023E05RIK	OGT	ZFP960	1700064M15RIK	LINC00575	ZGLP1	TCAP
DNASE1L3	RICTOR	ZFP619	FIGNL2	LINC00615	SNHG8	DDX3Y
TRP53RKB	CPEB2	ZIC4	TUBB2A	HCG25	CDKN2B-AS1	DYRK4
FAM124A	PHKA1	GM10640	GM5083	MIR31	CRPPA	MGAM
SUFU	EFNB1	COX20	DBPHT2	MIR184	CCDC61	TM4SF5
PALM2	TBC1D10B	OLFR726	ZMIZ1	MIRLET7G	NUTM2B	GPRC5A
POC1B	RPS6KA3	ACBD3	KTN1	DUOXA2	C12ORF71	MAP3K6
ALPPL2	MAP3K1	MIR30A	4930431P22RIK	OR6C68	CCDC30	SLC6A5
CPNE7	NULL	ZDBF2	1700044C05RIK	OR6C65	MS4A18	LRAT
KLF2	NULL	ZBTB42	WAPL	FIGNL2	CNTNAP3B	SLC22A6
RAP1GAP2	SMC3	MIR99AHG	SORBS3	C9ORF152	PPIEL	TSIX
ANKRD60	C330007P06RIK	MN1	MIR29B-1	LOC400627	NUTM2A-AS1	REC8
MYO16	NULL	CXXC4	OLIG2	MYO18A	MIR619	B3GNT3
D16ERTD472E	PWWP2A	BST1	SCARF2	OR4N2	MIR615	GPNMB
EFCAB6	ATP11A	SOX2OT	GM21859	OR51M1	MIR600	HOXB13
ROR2	MID2	MIR701	PIM1	OR52I1	MIR550A1	IFI44
4930470P17RIK	GPBP1	SCN8A	PI16	XKR9	SNORA9	PLAC1
PPM1A	ELF4	PISD	CALM2	ASNSP1	MIR542	PIRB
BAG5	PPARD	KLRB1B	SOX8	RNF207	NCF1B	NPFFR2
ATP2C2	DLG3	ATG7	BTRC	CEACAM22P	OTOAP1	LYVE1
LRP5	E030030I06RIK	DLX6OS1	CXXC5	C3P1	MZT2A	SPACA9
RIN1	EFHA1	CCNE1	1700086O06RIK	INCA1	MBD3L3	QPRT
COL14A1	NULL	MIR9-3HG	TEX43	RAB15	MBD3L4	TSSK2
F13A1	MEF2A	ERCC1	MIR6356	TEX45	LOC646588	RAB38
	GALNT1	4833412C05RIK	PARD6B	HSD11B1L	AZGP1P1	PTPN20
	APOO	MIR344I		PTPRQ	TMEM14EP	EHF
	B230206F22RIK	CRISP4		TMEM179B	SEPTIN7P14	NUPR1
	XK	GM19410		RGSL1	PRAMEF19	FOXD3
	KDM2A	HSD17B12		LCE3A	CBWD6	KCNMB3
	SLC6A8	GM2516		ACSM2B	INSYN2A	MORC1
	GM6787	SLC47A1		OR6V1	TRIM49C	CIDEB
	LPGAT1	NLRP4F		ZNF404	NPIPB5	IL17B
	NULL	AZI2		C16ORF96	CYB5RL	CDH19
	RFX7	PLEKHA4		SLC35F4	MIR515-1	GPR132
	AKTIP	6820431F20RIK		OR6S1	MIR520E	IL21R
	MID1	4930467E23RIK		KLHL38	CLEC18B	NEUROG3
	YIPF6	MIR100HG		STING1	LRRC37A2	PI15
	EFCAB2	1700063D05RIK		CCDC137	CBWD6	C1RL
	WASH	EEF1A1		CHSY3	IGFL4	TLR7
	CFLAR	2010315B03RIK		ADGRE4P	EIF3IP1	MS4A4A
	PTPLB	ZFP868		CRB2	PTGER4P2-CDK2AP2P2	ASB2
	GM20388	HMG20A		LACTB2-AS1	RNF216P1	GPR84
	TUSC1	SORL1		ZNF789	THUMPD3-AS1	HAO1
	CDSN	PRKD1		SNHG15	NPIPB12	KRT20
	DDA1	POMC		FRYL	NPIPB5	CRCT1
	EPC1	GM20125		FAM13A-AS1	NPIPB5	CDHR2
	WAC	5730507C01RIK		RPL34-DT	LINC00575	ARHGEF38
	MSL1	ERAP1		TUSC7	LINC00615	PAQR5
	NULL	C230035I16RIK		LINC01305	HCG25	VRTN
	ADRBK1	2410018L13RIK		ZNF575	MIR31	TEX13B
	GPC4	S1PR3		ZIK1	MIR184	MRAP
	NULL	HPCAL1		ZNF547	MIRLET7G	ANKRD7
	LRRC58	1700030C10RIK		SLC26A11	DUOXA2	BARHL1
	ZFP518A	ZMIZ1		TMEM272	OR6C68	OTOR
	CLCN4-2	H2BC11		KCTD21	OR2A1	NMUR2
	PNRC1	RPS24		LOC283194	FIGNL2	CASS4
	GLOD5	ZFP706		MDGA1	C9ORF152	CD177
	IQSEC2	SORBS3		SHPRH	HACD4	MS4A7
	AC160528.1	4930578M01RIK		ARHGAP30	LRRD1	IL22RA1
	TAF1	CDKL4		HEATR9	MYO18A	TSKS
	UBC	DCPP3		EML3	OR4N5	CDH26
	DYRK1A	SFXN3		NUDT14	OR52I1	HPSE2
	SASH3	MIR6985		PCSK9	ZCCHC13	MYO1G
	NFIL3	INCENP		MIR9-3HG	ASNSP1	DPEP2
	DDX26B	CXXC5		GAS2L2	PLSCR5	CLEC7A
	ST3GAL6	TCF4		CNPY4	RNF207	EPS8L2
	RREB1			SPDYA	ZNF761	MLPH
	NULL			ZNRF2	ZNF888	PLEKHF1
	KCTD3			SLC35F1	CEACAM22P	PRR15L
	ZFP598			FOXK1	C3P1	IRX6
	PAN3			PHACTR1	INCA1	IRX1
	CTTNBP2NL			KIF6	SERP2	ARSJ
	SLC6A4			OPN5	RAB15	ADGB
	STRN3			CPNE2	CERKL	IQCA
	STAG2			ZNF22-AS1	TEX45	GRHL2
	NULL			FAM13C	HSD11B1L	MAP3K19
	RAD51L3			CBWD5	PTPRQ	SLC44A4
	ULK2			LTO1	TMEM179B	RSPH6A
	ERBB2IP			DDIAS	RGSL1	FCRL5
	ANTXR2			GLYATL2	LCE3A	MFRP
	MRPL48			MRPL21	ACSM2B	SLC4A9
	HIVEP1			ENKUR	ANKDD1A	TEX35
	KLF13			PLAC9	CATSPER3	MYPN
	ZFP362			LVRN	OR2A1	TRIM63
	MORF4L2			ARHGAP27	OR6V1	ZSCAN10
	U4			TVP23C	ZNF404	CCDC183
	HIVEP2			DHRS7C	SLC35F4	CCNB3
	RPS6KA3			ALG1L	OR6S1	PLCZ1
	UBE1Y1			ZNF585A	DCDC1	TRIM15
	AMMECR1			CYS1	KLHL38	LHX4
	GM7173			ZNF675	LINC02239	EMILIN3
	GNAS			ZNF800	CCDC190	ATP6V1E2
	GPR64			ADGRA3	CCDC137	DUOXA1
	DUSP8			PARP15	CHSY3	CACNA2D4
	TMEM246			C1QL2	ADGRE4P	CPA5
	NULL			ZNF567	C14ORF39	IL17F
	NULL			ZNF296	CRB2	FAM83F
	SLC4A7			RHBDL3	LACTB2-AS1	ZIM3
	NULL			SLFN5	XKR6	C1QTNF5
	KDM6A			MFSD6L	ZNF789	ARL11
	TLK2			MDGA2	TCAF2	CMTM5
	H1F0			DGKH	SNHG15	DBX1
	FBXW8			TAMALIN	LY86-AS1	FAM186A
	HMGB3			ALDH1L2	FRYL	HSF5
	MAN2B2			FREM1	RPL34-DT	SLC5A10
	SYAP1			TTC39B	TUSC7	NTN5
	TMEM182			RNF217	LINC01305	JSRP1
	ANP32B			CCDC112	ZNF763	LRRC25
	SETBP1			ZMAT2	ZNF575	HMGB4
	ZFP532			CEP120	TMEM145	PIFO
	KLF7			DAB2IP	SLC26A11	FAM83C
	SYNJ2			CMC1	LINC01566	ACMSD
	KIF13A			SLC38A11	FAM98B	LRRC15
	PHF13			ZNF681	TEDC1	TMEM139
	FUBP3			ZNRF4	TSSK4	TMEM71
	TMEM56			NLRP4	TMEM272	DYDC1
	4931408A02RIK			SLC25A52	KCTD21	AMDHD1
	FAM3A			ODF4	LOC283194	SLC38A8
	ETFA			CFAP52	LINC01553	CFAP52
	NULL			TCAM1P	NUTM2E	CCDC42
	RAB2A			ZNF785	MDGA1	KNCN
	MMGT1			FAM81A	SHPRH	GTSF1L
	RNF152			SLC38A6	NEGR1	BPIFB4
	OGDH			PPP1R36	RNF214	PNPLA5
	2610002M06RIK			DNHD1	ARHGAP30	SPINK13
	STK24			ARHGAP42	EML3	IRX2
	PRRC1			MUC17	NUDT14	AK8
	BCOR			RALYL	PCSK9	CCDC63
	NULL			LETM2	MIR9-3HG	FNDC7
	CDR2			NDUFAF6	CNPY4	DAW1
	NEUROD2			C7ORF31	SPDYA	ADGRF3
	TAOK1			SSC4D	ZNRF2	DNAJB8
	NULL			TRIM50	NYAP1	SNX31
	SCAF11			DNAJC21	SLC35F1	TMEM273
	ARRDC3			EGFLAM	BEND7	SPACA4
	SETD3			PPARGC1B	MTURN	MCEMP1
	ZMYM4			TRIM71	FOXK1	SPAG17
	ZHX3			CIB4	SDK1	VWA3B
	FHL1			TRABD2A	POLR1F	DNAH12
	DBNL			KLF17	PHACTR1	TCTE1
	VPS54			TCHHL1	RBM24	HTRA4
	MLLT10			ACER1	C6ORF136	SLC25A43
	VMA21			TTC39C	KIF6	ATOH7
	KCNK6			INO80C	GSTA5	AK9
	ZBTB42			AFMID	CPNE2	SYCP2L
	YIF1B			TBC1D16	SPATA13	CDHR3
	VAMP2			EFCAB13	SPATA13	UNC5CL
	ALDH9A1			SEZ6	NSUN6	FAM217A
	PRDM10			KRBA2	ZNF22-AS1	LRRC43
	CDKL5			SEPTIN12	FAM13C	NAALADL2
	TXNRD2			ANKS3	LTO1	MYADML2
	GM10463			IQCK	DDIAS	WDR72
	CASD1			CEP20	PPP1R32	GPX6
	GDI1			LRRC28	VWCE	TMIE
	UBE2G1			LRRK2	GLYATL2	MAJIN
	MBTPS2			OR56A1	ENKUR	TMEM235
	AKT2			OR56A4	YPEL4	CDRT4
	NULL			OR52W1	PLAC9	PNPLA1
	GPR125			OR51S1	LVRN	LSMEM1
	TXLNG			PDZD8	DNAJC18	FBXO43
	C77080			PIK3AP1	ARHGAP27	H2AC21
	3830406C13RIK			PSTK	TVP23C	ADAMTSL5
	C130071C03RIK			RFFL	DHRS7C	CLEC4G
	GDPD5			TMC1	KRTCAP3	TREML1
	CASP7			ARAP1	CFAP221	FAM183B
	MAP3K15			CNTROB	ZNF585A	OTOG
	C130039O16RIK			TMEM123	SCAMP5	ARHGAP40
	GLP2R			C1QTNF3	CYS1	RSPO4
	DDX26B			OSBPL8	ZNF675	TGM6
	MIRLET7I			GALNT13	ZNF800	AOX2
	FBXO34			CSMD2	DCLK2	SLC10A6
	ERI2			PKD1L2	PARP15	KLRG2
	U5			PRRT2	C1QL2	QRFP
	SERTAD2			H2AZ2	ZNF567	SHISAL2A
	4833418N02RIK			SFXN5	ZNF296	TEX45
	NDRG2			MUC16	TRPV3	IFITM5
	MIB1			FOXP2	RHBDL3	GVIN1
	RBM26			TBCK	SLFN5	C2CD4B
	ATP5G3			TBC1D31	MDGA2	GLTPD2
	MTA3			PEX11G	FAM71D	LDLRAD1
	2900052L18RIK			SHKBP1	DGKH	CDHR4
	PDE8B			GLYATL1	CCDC63	IYD
	AMOT			CAPN13	TAMALIN	MROH5
	MFN2			DAPL1	ALDH1L2	CFAP77
	RCOR1			INTS4	FREM1	LRRC26
	ZFX			MYOZ3	TTC39B	UBE2NL
	ZMYND11			EXOC3L4	VKORC1L1	BSX
	GLS			CHMP7	RNF217	VSIG8
	C230081A13RIK			LONRF1	CCDC112	GDF6
	ZMAT3			ZNF765	ZMAT2	CTXN2
	IGSF9B			PLXNA4	CEP120	FENDRR
	WTIP			NUP210L	DAB2IP	FAM166A
	HSP90AB1			TMEM67	CMC1	APOBEC4
	NULL			CCDC149	SLC38A11	H2BC18
	CDC42BPA			CREB3L1	LINC00905	ODF3B
	MTAP7D1			PAPLN	ZNF681	TMEM89
	ZFP592			NAV2	ZNRF4	GLRA4
	UTP14A			SERPINB11	NLRP4	LRRC18
	RPS6KA6			SERPINB12	IGFL2	RNF222
	ZFP335			DNAJC14	SLC25A52	ARL14EPL
	PRDM2			USP45	LINC02210	CBY3
	1700066M21RIK			MFSD5	ODF4	HRCT1
	NULL			WDR73	CFAP52	PHLDB3
	BRD2			HSH2D	TCAM1P	H2AC19
	HNRNPA0			SPRYD3	ZNF785	TMEM262
	NULL			LINGO1	NRG4	THEGL
	SKIL			LINC00839	FAM81A	ARMH2
	44809			CROCCP2	SLC38A6	JSRP1
	5033414D02RIK			CREB3L3	PPP1R36	AOX3
	IFFO2			MCEE	LINC00239
	KLHL15			ZNF594	DNHD1
	NULL			COL25A1	ARHGAP42
	GM15918			ZC3H8	KRT72
	FAM178B			RAB11FIP4	MYO3B
	MACF1			PRXL2A	MUC17
	BC005537			MFSD14C	SPANXN3
	FAM110C			MEX3B	RALYL
	NULL			ZCCHC7	NDUFAF6
	AQP1			ABRAXAS1	C7ORF31
	EPB4.1			MYCBPAP	SSC4D
	BAHCC1			ADGRV1	DNAJC21
	NULL			LRMDA	EGFLAM
	ATP11B			ANGPTL6	PPARGC1B
	PARD3			MS4A8	TRIM71
	NONO			ZMIZ2	M1AP
	LONRF3			CCM2	SLC66A3
	MFSD6L			ABHD11	CIB4
	ZFP839			QTRT1	TRABD2A
	FAM189A2			RNF146	KLF17
	ARHGEF7			SLCO5A1	TCHHL1
	YPEL5			SHCBP1L	ACER1
	1700022K14RIK			CAB39L	TTC39C
	FAM118B			FIP1L1	INO80C
	NR3C1			MIR600HG	AFMID
	B230120H23RIK			FBXO38	TBC1D16
	SAT1			DCSTAMP	EFCAB13
	NULL			OR4K15	SEZ6
	ACTR10			ACAD10	SPACA3
	NULL			CDK5RAP3	KRBA2
	A030009H04RIK			FAM214B	SEPTIN12
	RPS19			ACSF2	ANKS3
	GBAS			SPG11	IQCK
	FNDC3A			IFT74	CEP20
	HIPK3			NAA15	LRRC28
	FBXL17			ZNF702P	SOCS4
	7SK			DNAJB14	LRRK2
	ANKRD24			JADE1	OR56A4
	ZFP943			TNIP3	OR52W1
	ACOT9			THNSL1	NXPE2
	NULL			CPSF7	OR51S1
	NULL			DNAI4	PDZD8
	MED13L			SLTM	PIK3AP1
	PPAP2C			TTC21B	RFFL
	D15ERTD621E			ARMC5	TMC1
	MYST4			SNIP1	ARAP1
	PPP4R1			ZYG11B	ACSM1
	PAIP1			VEPH1	GINM1
	SCYL3			SH3TC2	SLC25A26
	UTY			OR52N1	ZNF618
	NYX			WDR25	TMEM123
	HNRNPA2B1			NOX5	C1QTNF3
	RAP1GDS1			FSD1	OSBPL9
	GM14549			DERL1	OSBPL8
	MTCP1			METTL22	GALNT13
	HMGA1			SLC25A23	CSMD3
	FGFR2			ALG8	CSMD2
	ZFP36L2			DDX54	PKD1L2
	GM11508			DUSP26	SLC35A4
	TNIK			STK33	RPLP0P2
	UNKL			INTS3	PRRT2
	CD164			NMNAT1	H2AZ2
	ARID1B			PARP12	SFXN5
	SPAG9			RUSF1	MUC16
	DYNLT1A			ALDH8A1	FOXP2
	BC029214			CSMD1	TBCK
	DGKQ			ACTR6	TBC1D31
	5031425E22RIK			MS4A6A	NT5C1B
	ZBTB33			HERPUD2	PEX11G
	DDX3X			EPB41L4A	ADAMTSL1
	TTC7B			MYO1G	UBE2Q2
	BRAF			KIF13A	SHKBP1
	FHL4			DMRTC2	GLYATL1
	KIF11			SMAP1	CAPN13
	C2			CELF5	DAPL1
	TM7SF3			SCPEP1	MYOZ3
	PJA1			ABHD17C	EXOC3L4
	DENND1B			CCDC181	CHMP7
	VSIG8			BRINP2	LONRF1
	DNMT3A			RBAK	SYT12
	NKAP			KIAA1614	ZNF765
	COX7C			RNF213	PLXNA4
	U6			USP28	NUP210L
	GM7461			ARHGAP21	TMEM67
	ZBTB2			RPTOR	CCDC149
	PHC3			ODF2L	DPP9
	FAM160B2			GATAD2B	CREB3L1
	NCOA2			BIRC6	LRRC46
	TATDN2			SNX14	TMEM263
	NRBP2			CEMIP	PAPLN
	44813			SLC44A2	NAV2
	CAMTA1			C12ORF4	SERPINB11
	GPC3			SLC12A9	SERPINB12
	UBE2Q2			SHD	DNAJC14
	GAB2			ANKS1B	USP45
	B230319C09RIK			VTRNA1-3	MFSD5
	HOXA1			MMP26	WDR73
	TMEM57			RNF17	HSH2D
	CUX2			PCDHA6	RITA1
	EFNB1			SMG9	FAM104A
	PCBP1			ECHDC1	TMTC4
	GM15892			BRK1	LINGO1
	CAPRIN1			EMC3	FBH1
	SNORA31			SELENOS	LINC00839
	PLXNA3			VPS11	CROCCP2
	TMEM117			MBD5	USP30
	SLC35D1			WDR11	HDGFL2
	SPATS2			ARHGEF40	MCEE
	NR4A2			SCYL2	DGAT2
	SHOC2			GPATCH2L	ZNF594
	KLF11			PRPF40A	COL25A1
	DYNLT1A			INTS8	CDIN1
	BRD4			SYBU	ZC3H8
	USP9X			SMPD4	PRXL2A
	FOXP1			GOLGA2P5	MFSD14C
	LEPREL4			MCM10	ZCCHC7
	BCL3			FBXW7	ABRAXAS1
	PHF16			ZNF654	MYCBPAP
	CX3CR1			LRRC20	ADGRV1
	DET1			ARHGAP17	TMPRSS13
	PLSCR4			OXR1	LRMDA
	INO80			BANK1	ANGPTL6
	2410004A20RIK			TESC	MS4A8
	BCL2L13			CLN6	FAM167A
	MANBAL			TMEM132A	ZMIZ2
	TEX14			TMEM160	ABHD11
	CNOT2			MRPL16	FCRL5
	DLG5			SARS2	RNF146
	SLC25A23			ANKHD1	SHCBP1L
	SLFN9			ESRP1	CAB39L
	NULL			RNF111	FIP1L1
	BAAT			CNGB3	CDADC1
	MPHOSPH8			RC3H2	FBXO38
	PNPLA2			NLE1	DCSTAMP
	VPS13D			GNG2	RSPH6A
	HNRNPAB			BTBD1	OR4K15
	SIDT1			RSF1	ACAD10
	ZBTB10			HSPB11	AKNA
	ATRX			PPIL1	WDR82
	NULL			OTUD6B	CDK5RAP3
	ADCK1			TDP2	FAM214B
	GPR84			ZNF581	PROSER1
	RBM33			CTDSPL2	SPG11
	ZDHHC23			ACTL6B	IFT74
	ZMAT1			TRAPPC4	NAA15
	NFKB1			AIG1	EDC3
	LY6A			PHF21A	UXS1
	SNTA1			RXFP3	ZNF702P
	PDE8A			PIPOX	TNIP3
	SENP6			MZB1	THNSL1
	NUFIP2			HAO2	CPSF7
	TAGLN2			HSD17B12	NEK11
	OBFC1			TRAPPC12	CFAP69
	JUND			KMT5B	PEAK1
	FBRSL1			TNNI3K	DNAI4
	ARGLU1			MLXIPL	SLTM
	TIMM8A1			MEMO1	TTC21B
	NULL			TVP23C	SNIP1
	LETM2			EXOSC3	ZNF385D
	RNF217			RDH8	GTDC1
	ARHGAP21			SCAPER	IPO4
	KLF6			EHD2	ZYG11B
	FAM101B			PILRA	VEPH1
	NULL			UBQLN1	DYNC2H1
	PHF8			NRBP1	FAM184A
	DEF6			TRHDE	SH3TC2
	NSD1			FAM216A	NDNF
	DDX6			DROSHA	NAA16
	RFX3			METTL5	OR52N1
	NULL			MRPL13	WDR25
	MORF4L2			MRPS18B	NOX5
	4930522L14RIK			AAMDC	IRX1
	PTPRJ			ZNF638	FSD1
	CACNB3			RAB30	DERL1
	RAP1B			IL17B	CARD14
	PTPN14			TJP3	METTL22
	NACC1			MTBP	SLC25A23
	KLHL5			SND1	ALG8
	EFNB1			NPHP3	DDX54
	MAP4K4			DNAI1	ZNF655
	BMP2K			RNVU1-18	PRR14
	RSPH3B			AATF	YIPF2
	TXNDC15			OR12D2	DUSP26
	LUZP1			VPS33B	STK33
	2610528J11RIK			FBXO24	CPLANE1
	NULL			TTLL3	INTS3
	MEX3C			VIRMA	TMEM135
	LAMP2			HEATR5A	TUT1
	PPM1B			CNOT10	YTHDC2
	THAP2			RPL36	FBXL17
	1110038D17RIK			PRKD2	NMNAT1
	MAPRE3			POU2F3	IFT22
	BACH2			HECTD1	PARP12
	NULL			DNAJB5	RUSF1
	NULL			RAD54B	SMURF2
	H47			EML2	ALDH8A1
	ATP2A2			PLD3	CSMD1
	INO80D			BACE1	ACTR6
	MYO7A			ZIM2	SIL1
	DCUN1D1			PPY2P	MS4A6A
	NPAS2			SLC39A14	ATL2
	FAM49B			SPIDR	HERPUD2
	CYTH3			TRAM1	XYLT1
	GM11538			AP4E1	EPB41L4A
	NULL			ITGB3BP	SMOC1
	CLINT1			NUDCD3	MYO1G
	SFMBT1			NCSTN	DMRTC2
	ZFP238			TNS2	CELF5
	PGRMC1			ARHGEF18	ELAC2
	IBTK			ARHGEF12	SCPEP1
	SLC25A43			USP24	ABHD17C
	MYO15B			JADE2	CCDC181
	ARID2			SZT2	BRINP2
	AA474408			WSCD1	MARK4
	TELOMERASE-VERT			MGRN1	RBAK
	EZH2			SCFD1	SPTBN4
	GAB1			SEL1L3	KIAA1614
	5430417L22RIK			ZFR2	CHD8
	ZBTB7A			SULF1	RNF213
	BAZ1A			ACSBG1	USP29
	PVRL2			LPIN1	USP28
	NEO1			COLGALT2	USP36
	MAOA			POGZ	ARHGAP21
	LRCH1			NPIPB3	USP35
	ACVR2B			KIF1B	TBC1D14
	UBE2F			ARHGAP26	RPTOR
	PUS7			ZNF423	STARD9
	ZFP608			GGA2	ODF2L
	SLC35E2			SMG1	RNF150
	SESTD1			SAMD4A	ZNF490
	GM15232			DOP1A	ERMN
	MYO18A			TMCC1	GATAD2B
	NULL			SCMH1	BIRC6
	TOP1			CYP2G1P	NMRAL1
	AES			SHANK2	SNX14
	GM20518			KLRK1	ANKRD50
	FOXN3			ARHGEF15	C12ORF4
	NR2C2			ABLIM3	CABP4
	UBQLN1			CLSTN1	GSN-AS1
	NULL			SEC31A	SLC12A9
	E130308A19RIK			PPP6R1	SHD
	CRIM1			ITGA11	DUS3L
	TXLNG			TFEC	VTRNA1-3
	TOX3			NID2	MMP26
	PAQR5			AKAP13	SMG9
	DACH1			STRAP	BCAP29
	MLL2			FAM107A	ERBIN
	STK35			CORO1A	ECHDC1
	TCTE2			HNRNPUL1	BRK1
	ACTG1			WWP1	EMC3
	PKDCC			ABHD2	SELENOS
	NFX1			CPSF6	VPS11
	ETV6			SLC35D2	UGGT2
	SH2B3			SLC35D2	WDR11
	UBE2Q1			MORF4L1	NSUN5
	UBE2W			BRD8	SCYL2
	PARD3B			ACTL7B	RUFY2
	IRF2BP2			STARD10	IWS1
	PKP3			CCT6B	GPATCH2L
	PKNOX1			CTCF	PRPF40A
	NULL			TRIM3	INTS8
	CUX1			ZNF547	SYBU
	GABPB1			SORBS1	G2E3
	USP15			IFI44	SMPD4
	NULL			SLC19A2	TTC27
	PPP1R9A			ARPC1A	MAML3
	ZFP219			HYOU1	FEM1A
	HNRNPL			SEMA6B	MCM10
	BCOR			NCOA2	FBXW7
	CSK			VAT1	RHOT1
	NULL			UBE2E3	ZNF654
	SETD7			BAIAP2	IMP3
	SPRED2			PPIE	MAP11
	ZFP236			YAP1	ASXL2
	RRBP1			HMG20B	PNMA8A
	XBP1			TRIM22	LRRC1
	TMEM164			SMYD5	RAVER2
	GM10649			POP7	LRRC20
	NULL			AASS	LINS1
	SUV420H1			ARPC3	IFT57
	RELA			GPC6	OXR1
	ARPC5			SNUPN	ENOX1
	RER1			AP1M2	BANK1
	SART3			PDCD6IP	TESC
	NULL			HDAC5	CLN6
	SAP30BP			MED6	TMEM132A
	EAPP			SLC12A6	MRPL16
	PRDM11			SLC23A1	SARS2
	6430527G18RIK			WASHC5	FOCAD
	DYNLT1F			GAB2	ANKHD1
	CEACAM1			TESPA1	WDR55
	PLEKHG1			FAM30A	DEF8
	FURIN			ARHGEF11	ESRP1
	RBM43			PCLAF	ZNF280D
	ATP13A3			SART3	ZNF280D
	YIF1B			DCAF1	RNF111
	NULL			KIAA0408	FNDC8
	ST14			KIAA0100	CNGB3
	GM20716			CEP57	PDP1
	RAI12			SAFB2	SGTB
	CLTC			MARF1	RC3H2
	PHB2			CLCA2	NLE1
	RAP2C			SNCAIP	GNG2
	DMD			SMAD5-AS1	BTBD1
	PWWP2B			CREB5	RSF1
	SNX9			MACROH2A1	NLK
	SUMO1			NPEPPS	MRPS33
	FOXD2			MAP4K4	PPIL1
	GM14207			NTN1	KLF13
	NULL			FADS2	TDP2
	UXT			TM9SF2	ZNF581
	ELOVL6			GLP2R	ETV7
	CD63			BCL7B	CTDSPL2
	PPFIA1			CYTH1	ACTL6B
	RNF220			CYTH3	TRAPPC4
	XYLT2			AIMP1	AIG1
	MSL3			TIAF1	REEP2
	IMMP2L			MTA2	TIMMDC1
	RNF169			ARHGEF2	NRN1
	AGTPBP1			SYT7	ERGIC2
	CENPV			MAP7	RXFP3
	PKN2			PSTPIP1	PIPOX
	FNIP1			ARTN	MZB1
	TNRC18			SEMA5A	ZNF219
	RRP1			MGAM	HAO2
	MECP2			NR1I2	LEF1
	PITX1			PABPC4	SLC45A2
	DIAP2			TNFSF9	HSD17B12
	GTF2IRD1			NOL4	RMDN1
	FLCN			PEA15	KMT5B
	PREX1			EIF4G3	TNNI3K
	MYL7			PDE5A	MLXIPL
	FLNB			SOCS1	MEMO1
	9830001H06RIK			EIF4EBP3	ZNF691
	BCAP31			CGGBP1	ST8SIA3
	USP1			LMO4	TVP23C
	CDKN1B			OGT	EXOSC3
	DAZAP2			FOXN1	RDH8
	ZBTB25			DHX16	ARHGEF4
	MTA1			OR1E3	SCAPER
	GM20427			NME5	PIK3R4
	KDM2A			BRAP	EHD2
	NULL			ACOX3	PILRA
	PTPRF			ACOX2	UBQLN1
	ITGB1			SNN	SCHIP1
	ZMYM2			DYSF	SCHIP1
	NULL			DPF1	NRBP1
	PRRC2C			CLPP	TRHDE
	AGGF1			ALX1	PURG
	TMEM63A			SHOC2	FAM216A
	4931414P19RIK			CCDC6	TFPT
	P2RX3			ALMS1	DROSHA
	ARHGAP29			ZNF207	MRPS18B
	RBBP7			XPO1	KCNMB4
	NEK8			WNT8A	ZNF638
	FAM108C			TXN	NMRK2
	ZFP574			EIPR1	IL17B
	NULL			TPD52L1	TJP3
	OXA1L			TMF1	MTBP
	CDK13			TEP1	PPA2
	4930570N19RIK			TDO2	SND1
	NULL			TCF4	ATP2C1
	A230051G13RIK			MAP3K7	NPHP3
	SPOPL			TAF2	DNAI1
	PHKA2			SYT1	TPK1
	ARHGDIA			SSB	RNVU1-18
	SRSF5			SRPK2	SNORD37
	ADCK3			SQLE	OR2J2
	CHD7			SPOCK1	CKAP2
	NULL			SPG7	AATF
	GM14720			SOS1	OR12D2
	PRKX			SNRPA1	FBXO24
	DLG3			SMPD1	KLHL3
	MSI2			SLCO1A2	PHGDH
	LIPC			SLC9A2	TTLL3
	GM12824			SLC8A1	SENP6
	TMEM184B			SLC3A2	RNF167
	A830035A12RIK			SKP1	HINFP
	AC138214.1			SHMT2	VIRMA
	TSPAN7			SH3GL1	CNOT10
	ADAM10			SFTPD	RPL36
	TM9SF3			ZNF547	PRKD2
	SH3GL1			CCL16	MGAT4C
	NULL			SCTR	POU2F3
	MCOLN2			SCN3A	HECTD1
	TGFBR2			ATXN2	RAD54B
	MBD2			ACSM3	TMEM245
	SMEK1			SAFB	CADM1
	SGPP1			RYR1	PLD3
	CSNK1A1			RRM1	BACE1
	HUWE1			RPL5	ZIM2
	GM2792			ROM1	PYY2
	INHBB			ROBO1	PPY2P
	CD55			RNF6	CLEC5A
	PTPRD			RLBP1	ORC3
	NULL			RFX5	OR52A1
	PICK1			RFX2	SLC39A14
	4933407C03RIK			RCVRN	SPIDR
	NULL			RBMS1	AP4E1
	FAM63B			RASGRF2	ITGB3BP
	PRRC2B			RASGRF1	ZDHHC17
	VPS35			RAP2A	NUDCD3
	CCDC85C			PTPRO	ARHGEF18
	LPP			PTPN2	ARHGEF12
	4930481A15RIK			PTGFR	USP24
	MECOM			PTGER2	JADE2
	CCDC85C			MAP2K2	SYNM
	FGD1			PRCP	SZT2
	UBE2D3			PPP5C	WSCD1
	ZFHX3			PPP3CC	MGRN1
	CAND2			PPM1A	SCFD1
	ESYT2			POMC	SEL1L3
	NULL			PLSCR1	SULF1
	ARMCX5			PLRG1	ACSBG1
	GMPR			PKP2	GANAB
	PDLIM5			PIK3CB	LPIN1
	AU022252			PGF	EPB41L3
	TMEM106B			PCOLCE	POGZ
	ARHGAP17			PCDH9	NPIPB3
	C77370			PCCA	KIF1B
	HHAT			PAX4	ARHGAP26
	INTS6			OXTR	ZNF423
	MAEA			OVOL1	GGA2
	SLC9A2			OGG1	SMG1
	GATA6			OAS3	SAMD4A
	PTGR2			OAS2	DOP1A
	SYT12			NUMA1	KDM4B
	UBE2R2			NT5E	TMCC1
	SLC36A4			YBX1	SNRNP200
	NULL			CNOT2	CNOT1
	NSDHL			NODAL	SCMH1
	ENO1			NFKB1	CYP2G1P
	XYLT1			NEUROD1	SHANK2
	LARGE			NEB	KLRK1
	USP18			NDUFA2	CEP164
	NULL			MYO1E	ABLIM3
	GATAD1			MYH11	CLSTN1
	MCC			MYH1	SEC31A
	ZFP667			MYCL	PPP6R1
	TSPAN17			MYB	ITGA11
	NCOA1			TRIM37	TFEC
	TOLLIP			MTHFD1	NID2
	SLMAP			MAP3K9	MGLL
	ZMYM3			MGST3	SLCO2B1
	CUBN			MEF2C	CYP4F8
	GPC3			ADAM11	NRM
	FAM175A			MXD1	SNF8
	UBE3C			LRCH4	MRPL3
	NULL			IRAG2	AKAP13
	PHF14			LNPEP	ADAMTS7
	NULL			LMO7	STRAP
	GM20388			LIG3	FAM107A
	PHF6			LGALS9	CORO1A
	USP27X			STMN1	POLR3A
	USP11			KTN1	PRDM5
	RNF103			KPNA3	HNRNPUL1
	USF2			KPNA1	WWP1
	SDC1			KIF5C	ABHD2
	PPFIBP1			KIF3C	SLC35D2
	PRKG2			KCNA1	SLC35D2
	PLCB4			ITGAM	RAB31
	FIZ1			ITGAL	MORF4L1
	GM12802			ITGA4	BRD8
	CLDND2			IREB2	ACTL7B
	SEL1L3			IMPA2	STARD10
	CMPK1			ILF3	HBS1L
	ATP2C2			IL15	POLD3
	KLF8			IL10RA	CCT6B
	ESPN			IL5	TNFSF13B
	NULL			IK	CTCF
	CAB39			IGFBP3	RAD51AP1
	BTG3			IGF1R	TRIM3
	SIRT1			IFNA14	SORBS1
	ZC3H4			IFNA13	IFI44
	PCSK5			IRF8	ARPC1A
	TULP4			ICAM3	HYOU1
	A430107O13RIK			IAPP	SEMA4B
	SLC7A6OS			HSPG2	SEMA6B
	PANX1			HSD3B2	NCOA2
	SLC38A1			AGFG2	CARM1
	KCNK3			HPX	VAT1
	NULL			HOXC5	UBE2E3
	CASK			HOXC4	BAIAP2
	ARHGAP6			HOXA9	PPIE
	SMS			HNRNPL	YAP1
	SYNCRIP			HMOX2	HMG20B
	OBSCN			HMBS	TRIM22
	NULL			HLA-DRB1	SMYD5
	CAAA01180111.1			HGF	POP7
	VAMP1			HEXB	GPHN
	DEAF1			HDGF	AASS
	TMCC1			GYG1	FAM13A
	SEMA3C			GUCY1A1	FEM1B
	NULL			GSN	ARPC1B
	3110003A17RIK			GRM8	ARPC3
	AC160109.1			NR3C1	GPC6
	GM20388			GRIK4	SNUPN
	NULL			GRB14	MUC12
	RCBTB2			GRK5	AP1M2
	WDR26			GNL1	SH2B3
	CAPN2			GNAI1	PDCD6IP
	PDK3			CBLIF	HDAC5
	RARG			GABRA2	TANK
	NULL			GABBR1	NAALAD2
	TMEM237			FUT5	MED6
	CLK3			FUT3	SLC12A6
	DNAJC7			FOLR2	SLC23A1
	ZFP644			FMO1	AP5Z1
	ZFP161			FHL3	MAGI2
	ANXA4			FHL2	GAB2
	FGFR2			FDFT1	TESPA1
	TTC32			FAH	FAM30A
	SMARCC2			FABP2	ARHGEF11
	ZFP710			EYA1	MTSS1
	PTPRE			ERCC2	EIF4A3
	CASZ1			EPS8	PCLAF
	BCL2L1			STOM	ZSCAN12
	A230108P19RIK			DMTN	SART3
	AFTPH			ELF2	DCAF1
	DHX35			CELA1	KIAA0408
	ARFGEF1			EIF4B	SAFB2
	VPS26A			EGR2	DZIP3
	ZFP647			EFNA3	MARF1
	ARCN1			PHC1	ZNF516
	TMEM143			DTNB	CLCA2
	SLC38A1			DPYS	SNCAIP
	SH3GL2			DOCK1	GDA
	SMARCE1			DNMT1	SMAD5-AS1
	GM12576			DMPK	CREB5
	PCNX			DHCR7	MACROH2A1
	R3HCC1			CYP2J2	ZNF254
	TGFBR3			CYP2C19	NPEPPS
	HNRNPD			CUX1	ADAMTS4
	EPO			CTSH	HOMER2
	GMFB			CTNND1	MAP4K4
	AI314180			CTNNA2	NTN1
	COBL			CTNNA1	FADS2
	ARL8A			CSTF3	LIPG
	AU019990			CSF3R	NRXN1
	YTHDF3			CRHBP	TM9SF2
	STC2			CREBBP	NRXN3
	NULL			COX6A2	GLP2R
	ITGA5			COX4I1	MMP20
	SOS1			CLPTM1	BCL7B
	LONRF3			CLNS1A	CYTH1
	CUL4B			CHD2	CYTH3
	PTPN13			CFTR	AIMP1
	DIP2C			CENPE	GCNT3
	PDZD11			CDH6	MTA2
	PLP2			CDC27	USP10
	1110032A03RIK			SEPTIN7	SYT7
	NULL			LRBA	MAP7
	ANKRD44			MS4A1	PSTPIP1
	NULL			CD1E	SEMA5A
	USP12			CCNE1	MGAM
	WHSC1L1			CBL	NR1I2
	PPP2CA			CAPS	IL1RL2
	CUL1			CALU	TNFRSF10B
	RAI1			DDR1	PABPC4
	ATP2B1			C1QBP	ADAM7
	SBNO2			BMPR1B	TNFSF9
	TPM4			BMP1	NOL4
	ZFP746			BLK	PEA15
	GTPBP6			CEACAM1	PDE5A
	1700120B22RIK			BCAT1	SOCS1
	PPM1H			ATP2B2	EIF4EBP3
	P2RY6			FXYD2	DNAH17
	TUBA1C			ARF5	PDE8B
	NEK7			BIRC3	PDE8B
	LIMA1			ANXA11	KHSRP
	THADA			ANXA4	CGGBP1
	CMPK2			ANK3	LMO4
	PHF21A			ANGPT1	PKP4
	PDE4D			ALDH1A1	RANBP3
	HINFP			ALCAM	FOXN1
	SPEN			ADCY3	OR1E3
	VDR			ADCY1	BRAP
	SLC38A2			ACTG2	ACOX2
	PIK3CA			ACHE	PICALM
	FPGT			ABCF1	DYSF
	IL15RA				DPF1
	NULL				CLPP
	CNOT7				AKAP1
	LSR				ALX1
	NULL				SHOC2
	HECA				CCDC6
	PPP1CB				SLMAP
	NRF1				ALMS1
	GM15972				ZNF207
	FAM83H				ZBTB16
	HADHA				ZNF33B
	THRA				WNT8A
	HIBADH				WARS1
	IL28RA				VDAC2
	FAM3A				TXN
	COBLL1				TWIST1
	NULL				EIPR1
	TSC22D3				TPP2
	SPECC1				TPD52L1
	CTSL				TMF1
	5730403B10RIK				TGFB3
	NULL				TFAP4
	ZNRF4				TEP1
	HOXB9				TDO2
	SLC25A34				TCF4
	THRB				MAP3K7
	D030028A08RIK				TAF5
	DTX2				TAF2
	TBRG1				STAT2
	DNAJB1				SRPK2
	ASB11				SREBF1
	VPS41				SQLE
	ARHGAP31				SPOCK1
	OCLN				SPG7
	FBXO28				SPAST
	SKIL				SOS1
	FAM100B				SORL1
	PGAP2				SNRPA1
	BAHD1				SMPD1
	HECTD1				HLTF
	5830403L16RIK				SLCO1A2
	FAM50A				SLC3A2
	GM14341				SHMT2
	EPS8				SH3GL1
	EPB4.1L2				SFTPD
	CSNK1D				SRSF5
	DDIT4				CCL16
	SOWAHB				SCTR
	CDC42				SCN3A
	NFE2L2				ATXN7
	8030462N17RIK				ATXN2
	FAM114A1				ACSM3
	NULL				S100A4
	CEP76				RYR1
	BDH1				RRM1
	MYST4				MRPS12
	NR2F6				RPL5
	ARFGAP3				RPL4
	SNX20				ROM1
	PMAIP1				ROBO1
	IPO7				RNU2-1
	HIF3A				RAC1
	PACSIN3				RLBP1
	NULL				RFX5
	ASB11				REL
	SPATA1				RCVRN
	GM20388				RBMS1
	4930597O21RIK				RASGRF2
	TNFSF10				RASGRF1
	MEX3D				RAP2A
	UTY				RAC1
	FAM114A2				RAB27B
	HOOK2				NECTIN1
	HSP90AA1				PTPRO
	NULL				PTPN4
	TARBP2				PTPN2
	TFDP1				PTGFR
	SLC45A3				PTGER2
	NULL				PSPH
	YTHDC1				PYY
	TESK1				MAP2K2
	D4BWG0951E				PKIB
	UBE2E2				PRCP
	GM3625				PPP5C
	B930007M17RIK				PPP3CC
	GSTCD				PPP1R10
	NULL				PPOX
	SP1				PPM1A
	FOXO1				POR
	GM20458				POMC
	USP42				PLSCR1
	HECW2				PLRG1
	CKAP4				PKP2
	GM15232				PIP4K2A
	MIR17HG				PIK3CB
	FAM117B				PGF
	SATB2				PCOLCE
	CLDN2				PCDH9
	OAS1G				PCCA
	IL11RA1				PC
	LCORL				PAX6
	OSBPL5				PAX5
	TBC1D8B				PAX4
	FBXO38				PAK1
	CLEC14A				PAH
	D19ERTD386E				OXTR
	NT5C2				OVOL1
	ZFR				OMG
	SNX13				OAS3
	USE1				OAS2
	BRPF3				NUP98
	NULL				NUMA1
	STIP1				NT5E
	SMAD2				NSF
	BRWD3				YBX1
	PLCL2				NRTN
	RP2H				NPR3
	6530409C15RIK				CNOT2
	PDE5A				NODAL
	ATN1				NMB
	TBL1XR1				NFIA
	GRPR				NEK3
	NEAT1				NDUFS8
	NULL				PPP1R12A
	HIF1A				MYO7B
	PAX8				MYO1E
	FAM20B				MYH10
	1810013L24RIK				MYH1
	IFNAR2				MYCL
	PLEKHA5				MYB
	ZFYVE9				TRIM37
	2810408A11RIK				MUC3A
	MLYCD				MTHFD1
	MAPK8				NR3C2
	GM2792				MAP3K9
	D730003I15RIK				MEF2C
	IL7				MEF2A
	SPATA2				ADAM11
	AL591146.1				MBNL1
					MANBA
					MAN2A1
					LRCH4
					IRAG2
					LNPEP
					LMO7
					LIG4
					LIG3
					LGALS9
					KTN1
					KRAS
					KPNA1
					KLC1
					KIF3C
					KCNA1
					CD82
					ITGAL
					ITGA4
					IREB2
					INPP5B
					IMPA2
					ILF3
					IL15
					IL10RA
					IL5
					IK
					IGFBP3
					IGF1R
					IFNA21
					IFNA14
					IFNA13
					IRF8
					ICAM3
					IARS1
					IAPP
					HSD3B2
					AGFG2
					HPX
					HOXC4
					HOXA9
					HNRNPL
					HMBS
					HLA-DRB1
					HELLS
					GYG1
					GUCY1A1
					GSTP1
					GSN
					GRM8
					GRM4
					NR3C1
					GRB14
					GRK5
					GPD2
					GNL1
					GNAI1
					CBLIF
					GFRA3
					NIPSNAP2
					GBA
					GATA4
					GAS2
					GALNT1
					GABRA2
					GABBR1
					FUT3
					FOLR3
					FOLR2
					FMO1
					FLNB
					FOXO3
					FHL3
					FHL2
					FAH
					FABP2
					EYA1
					ETV4
					ETFA
					ERCC2
					EPS8
					STOM
					DMTN
					ELF2
					CELA1
					EIF4B
					EGF
					EFNA3
					EEF2
					PHC1
					ECH1
					DTNB
					DOCK1
					DNMT3A
					DNMT1
					DMWD
					DMP1
					DLG4
					DLG2
					DHCR7
					CYP2J2
					CYP2C19
					CYP1A1
					CUX1
					CTSH
					CTSG
					CTNND1
					CTNNA2
					CTNNA1
					CSTF3
					CSF3R
					CS
					CRHBP
					CREBBP
					CPD
					CPA2
					COX6A2
					COX4I1
					COL1A1
					CMKLR1
					CLPTM1
					CLNS1A
					CHRNB4
					CHRNA5
					CHN2
					CHN2
					AKR1C4
					CHD2
					CENPE
					CDH6
					CDC27
					SEPTIN7
					LRBA
					MS4A1
					CD1E
					CCNE1
					KRIT1
					CBL
					CAPS
					CALU
					CACNB4
					DDR1
					C1QBP
					BRAF
					BMPR1B
					BMP1
					BCAT1
					BBS1
					AUH
					ATR
					FXYD2
					ATM
					ARRB1
					ARHGAP6
					ARF5
					BIRC5
					BIRC3
					ANXA11
					ANXA4
					ANK3
					ANGPT1
					ALDOA
					ALDH1A1
					ALCAM
					AKT2
					ADCY3
					ACTG2
					ACHE
					ACAT1
					ABCF1
