# Supplementary material for: Reduction of H3K27cr Modification During DNA Damage in Colon Cancer
Source: Front Oncol. 2022 Jul 22;12:924061. doi: 10.3389/fonc.2022.924061 (PMC9353715; doi:10.3389/fonc.2022.924061)
Supplement: Supplementary file 6 [file Table_6.xlsx]

## Sheet: Sheet1
Table S6. The normalized enrichment score of each gene sets
7 gene sets	SPO11_Covalently_Attached_to_double_strand_break_complex	DNA_damage_abstract	Double_strand_break_repair_via_homologous_recombination_abstract	POL_Betabound_DNA_strand_break_containing_gap_left_by_excised_residue_complex	Ku_DNA_double_strand_break_ends_complex	Gamma_H2AX_MDC1NFBD1_complex_at_site_of_DNA_double_strand_break_complex	Response_to_G2M_transition_DNA_damage_checkpoint_signal_abstract	Gamma_H2AX_NBS1_complex_at_the_site_of_double_strand_break_complex	DNA_damage_checkpoint_abstract	Regulation_of_double_strand_break_repair_via_homologous_recombination_abstract	DNA_double_strand_break_ends_MRN_complex_complex	BRCA1_53BP1_complex_at_site_of_DNA_double_strand_break_complex	POL_Beta__APE1bound_DNA_strand_break_containing_incision_5__to_AP_site_complex	POL_Beta__APE1bound_5__incised_DNA_strand_break_containing_first_resynthesized_base_complex	APE1_bound_DNA_strand_break_containing_an_incision_5__to_an_AP_site_complex	LIG3_XRCC1_POL_Beta_DNA_strand_break_containing_replaced_unligated_residue_complex	POL_Delta_APE1bound_5__incised_DNA_strand_break_containing_first_resynthesized_nucleotide_complex	Response_to_DNA_damage_stimulus_abstract
genes enrichment in H3K27cr ChIP		1.823		-1.728								1.526
genes enrichment in H3K18cr ChIP (GSE96035)				-1.735	1.476													1.542
genes enrichment in H3K9cr ChIP (GSE124540)		1.456					1.645		1.447			1.479
genes enrichment in Histone-Kcr ChIP (GSE124540, MS-275 plus)	-1.558	1.768		-1.785									-1.915	-1.84	-1.807	-1.602	-1.527
genes enrichment in Histone-Kcr ChIP (GSE124540)		1.502	-1.408			1.407	1.441	1.386	1.491	1.502	1.55	1.644
genes enrichment in Histone-Kcr ChIP (GSE124540, crotonate plus)		1.459	-1.396	-1.35	1.39	1.434	1.462	1.477	1.483	1.577	1.672	1.678
genes different expression between crotonate and control (GSE124540)	-1.454	1.91
