# Supplementary material for: Reduction of H3K27cr Modification During DNA Damage in Colon Cancer
Source: Front Oncol. 2022 Jul 22;12:924061. doi: 10.3389/fonc.2022.924061 (PMC9353715; doi:10.3389/fonc.2022.924061)
Supplement: Supplementary file 7 [file Table_7.xlsx]

## Sheet: Sheet1
Table S7. The p-value of Fisher’s exact test in each pathway
pathway	H3K18cr-ChIP(GSE96035)	H3K27cr-chip	Histone-Kcr-ChIP(GSE124540)	Histone-Kcr-ChIP(GSE124540,MS-275 plus)	crotonate-vs-control(GSE124540)	Histone-Kcr-ChIP(GSE124540,crotonate plus)	H3K9cr-ChIP(GSE124540)
REACTOME_CD22_MEDIATED_BCR_REGULATION
REACTOME_BASE_EXCISION_REPAIR_AP_SITE_FORMATION
REACTOME_BASE_EXCISION_REPAIR
GOBP_MISMATCH_REPAIR							0.000710847
KYNG_DNA_DAMAGE_UP
GOCC_DNA_REPAIR_COMPLEX							0.00155305
GOMF_MISMATCH_REPAIR_COMPLEX_BINDING							0.00176684
GOCC_NUCLEOTIDE_EXCISION_REPAIR_COMPLEX							0.00176684
GOCC_MISMATCH_REPAIR_COMPLEX							0.00205479
GOBP_TELOMERE_MAINTENANCE_IN_RESPONSE_TO_DNA_DAMAGE							0.0023634
REACTOME_MISMATCH_REPAIR							0.00304183
GOBP_DNA_DAMAGE_RESPONSE_SIGNAL_TRANSDUCTION_BY_P53_CLASS_MEDIATOR	0.00308146
REACTOME_DNA_DAMAGE_TELOMERE_STRESS_INDUCED_SENESCENCE
GOBP_UV_DAMAGE_EXCISION_REPAIR	0.00381443						0.00269248
WP_DNA_MISMATCH_REPAIR							0.00654226
KEGG_MISMATCH_REPAIR							0.00654226
GOBP_MITOTIC_INTRA_S_DNA_DAMAGE_CHECKPOINT_SIGNALING				0.00294573			0.00380051
GOBP_NEGATIVE_REGULATION_OF_RESPONSE_TO_DNA_DAMAGE_STIMULUS							0.0082817
GOBP_PLASMA_MEMBRANE_REPAIR			0.00260409			0.00814007
REACTOME_DISEASES_OF_DNA_REPAIR							0.0132706
KYNG_DNA_DAMAGE_BY_GAMMA_RADIATION	0.013633
MATZUK_MEIOTIC_AND_DNA_REPAIR							0.0170035
GOBP_REGULATION_OF_DNA_DAMAGE_RESPONSE_SIGNAL_TRANSDUCTION_BY_P53_CLASS_MEDIATOR	0.017329
GOBP_NEGATIVE_REGULATION_OF_INTRINSIC_APOPTOTIC_SIGNALING_PATHWAY_IN_RESPONSE_TO_DNA_DAMAGE				0.00824241			0.0105803
REACTOME_INHIBITION_OF_REPLICATION_INITIATION_OF_DAMAGED_DNA_BY_RB1_E2F1	0.0199267
GOBP_POSITIVE_REGULATION_OF_RESPONSE_TO_DNA_DAMAGE_STIMULUS	0.0203568
REACTOME_DNA_DAMAGE_RECOGNITION_IN_GG_NER	0.0209578
KEGG_NUCLEOTIDE_EXCISION_REPAIR							0.0211278
HP_CHROMOSOMAL_BREAKAGE_INDUCED_BY_IONIZING_RADIATION	0.0199267	0.00204375
WP_DNA_REPAIR_PATHWAYS_FULL_NETWORK							0.022711
KYNG_DNA_DAMAGE_BY_GAMMA_AND_UV_RADIATION			0.0232286
WP_DNA_IRDOUBLE_STRAND_BREAKS_AND_CELLULAR_RESPONSE_VIA_ATM				0.0247596
KYNG_DNA_DAMAGE_BY_UV		0.0265927
KAUFFMANN_DNA_REPAIR_GENES							0.0275213
WP_MIRNAS_INVOLVED_IN_DNA_DAMAGE_RESPONSE							0.0265646
GOBP_REGULATION_OF_INTRINSIC_APOPTOTIC_SIGNALING_PATHWAY_IN_RESPONSE_TO_DNA_DAMAGE				0.012679			0.016225
KYNG_DNA_DAMAGE_BY_4NQO_OR_UV				0.0289373			0.0035958
REACTOME_RECOGNITION_OF_DNA_DAMAGE_BY_PCNA_CONTAINING_REPLICATION_COMPLEX	0.0362595
REACTOME_SUMOYLATION_OF_DNA_DAMAGE_RESPONSE_AND_REPAIR_PROTEINS
GOCC_SITE_OF_DOUBLE_STRAND_BREAK				0.040985
HP_CHROMOSOME_BREAKAGE	0.0329294	0.008636
KYNG_DNA_DAMAGE_DN			0.0417967
REACTOME_TP53_REGULATES_TRANSCRIPTION_OF_DNA_REPAIR_GENES							0.0422708
GOMF_DAMAGED_DNA_BINDING				0.037104			0.00523291
REACTOME_G1_S_DNA_DAMAGE_CHECKPOINTS							0.0457427
GOBP_REGULATION_OF_RESPONSE_TO_DNA_DAMAGE_STIMULUS	0.0472427
GOBP_DOUBLE_STRAND_BREAK_REPAIR_VIA_NONHOMOLOGOUS_END_JOINING							0.0481139
GOBP_REGULATION_OF_DNA_DAMAGE_CHECKPOINT						0.0490119
WP_DNA_IRDAMAGE_AND_CELLULAR_RESPONSE_VIA_ATR				0.0491787
WP_DNA_DAMAGE_RESPONSE_ONLY_ATM_DEPENDENT	0.0263217					0.0260079
REACTOME_DISEASES_OF_MISMATCH_REPAIR_MMR		0.0268302		0.025378			0.000484839
GOBP_NUCLEOTIDE_EXCISION_REPAIR				0.0289373			0.0367197
GOBP_SIGNAL_TRANSDUCTION_IN_RESPONSE_TO_DNA_DAMAGE	0.0172403					0.048928
GOBP_REGULATION_OF_DNA_DAMAGE_RESPONSE_SIGNAL_TRANSDUCTION_BY_P53_CLASS_MEDIATOR_RESULTING_IN_TRANSCRIPTION_OF_P21_CLASS_MEDIATOR		0.0268302		0.025378			0.028859
GOBP_PROTEIN_LOCALIZATION_TO_SITE_OF_DOUBLE_STRAND_BREAK		0.0268302		0.025378			0.028859
WP_DNA_DAMAGE_RESPONSE				0.037104			0.0469227
GOBP_POSITIVE_REGULATION_OF_DOUBLE_STRAND_BREAK_REPAIR_VIA_HOMOLOGOUS_RECOMBINATION			0.0485067			0.0365459
GOBP_NUCLEOTIDE_EXCISION_REPAIR_DNA_INCISION		0.0443202	0.00668541	0.0419419			0.00125378
GOBP_DOUBLE_STRAND_BREAK_REPAIR_INVOLVED_IN_MEIOTIC_RECOMBINATION		0.0312322		0.0295453			0.0335881
HP_CHROMOSOMAL_BREAKAGE_INDUCED_BY_CROSSLINKING_AGENTS		0.0486439		0.0460393
GOBP_NUCLEOTIDE_EXCISION_REPAIR_DNA_GAP_FILLING		0.0312322		0.0295453		0.00589346	0.0335881
REACTOME_DISEASES_OF_BASE_EXCISION_REPAIR		0.0268302	0.0212983	0.025378			0.028859
GOBP_PROTEIN_DNA_COVALENT_CROSS_LINKING_REPAIR		0.0356144		0.033695			0.0382943
GOBP_NEGATIVE_REGULATION_OF_DOUBLE_STRAND_BREAK_REPAIR_VIA_NONHOMOLOGOUS_END_JOINING		0.0356144		0.033695			0.0382943
GOBP_DOUBLE_STRAND_BREAK_REPAIR_VIA_SYNTHESIS_DEPENDENT_STRAND_ANNEALING		0.0356144		0.033695			0.0382943
GOBP_DNA_DEALKYLATION_INVOLVED_IN_DNA_REPAIR		0.0356144		0.033695			0.0382943
REACTOME_POLB_DEPENDENT_LONG_PATCH_BASE_EXCISION_REPAIR		0.0399771		0.0378272			0.0429779
REACTOME_DNA_DAMAGE_REVERSAL		0.0399771		0.0378272			0.0429779
GOBP_DNA_DAMAGE_INDUCED_PROTEIN_PHOSPHORYLATION		0.0399771		0.0378272			0.0429779
GOBP_REPLICATION_BORN_DOUBLE_STRAND_BREAK_REPAIR_VIA_SISTER_CHROMATID_EXCHANGE		0.0399771		0.0378272	0.00749453		0.0429779
AMUNDSON_DNA_DAMAGE_RESPONSE_TP53	0.0317618		0.0247249		0.0237506	0.0490119
WP_NIPBL_ROLE_IN_DNA_DAMAGE_CORNELIA_DE_LANGE_SYNDROME		0.0399771		0.0378272		0.010836	0.0429779
GOBP_TRANSCRIPTION_COUPLED_NUCLEOTIDE_EXCISION_REPAIR		0.0443202		0.0419419			0.0476388
REACTOME_SENSING_OF_DNA_DOUBLE_STRAND_BREAKS		0.0312322		0.0295453		0.0456434	0.0335881
GOBP_DOUBLE_STRAND_BREAK_REPAIR_VIA_SINGLE_STRAND_ANNEALING		0.0356144	0.0349181	0.033695			0.0382943
GOBP_POSITIVE_REGULATION_OF_INTRINSIC_APOPTOTIC_SIGNALING_PATHWAY_IN_RESPONSE_TO_DNA_DAMAGE	0.0417272	0.0356144		0.033695			0.0382943
GOBP_MITOCHONDRIAL_DNA_REPAIR		0.0312322	0.0277703	0.0295453		0.0456434	0.0335881
GOBP_DOUBLE_STRAND_BREAK_REPAIR_VIA_CLASSICAL_NONHOMOLOGOUS_END_JOINING	0.0332606	0.0312322		0.0295453		0.0456434	0.0335881
