# Supplementary material for: Reduction of H3K27cr Modification During DNA Damage in Colon Cancer
Source: Front Oncol. 2022 Jul 22;12:924061. doi: 10.3389/fonc.2022.924061 (PMC9353715; doi:10.3389/fonc.2022.924061)
Supplement: Supplementary file 8 [file Table_8.xlsx]

## Sheet: Sheet1
Table S8. The genes induced by IR (fold-change 2)
genes(fold-change >2 ) in GSE76184	genes(fold-change >2 ) in GSE116388	genes(fold-change >2 ) in GSE141790	genes(fold-change >2 ) in GSE153193	genes(fold-change >2 ) in GSE159829	genes(fold-change >2 ) in GSE165220
TMEM40	ZSWIM5	4632419I22RIK	SNORD49B	H19	MYH4
FMR1OS	ZSWIM2	A830082K12RIK	SNORD47	APOH	TNNC2
UCK2	ZP3R	AK019848	RNU73B	NGFR	ACTA1
MRI1	ZP3	APOL9B	SNORD82	WNT3	PVALB
TRMT2B	ZP2	ARXES2	SNORD12	FGF6	MYOZ1
GM29593	ZNRF4	ASTX6	SNORD1C	NALCN	TNNT3
MOBP	ZIM2	AU015336	SCARNA8	TH	ATP2A1
EMX2	ZIM1	AU022252	SNORD88C	SCNN1G	MYOT
RGS5	ZIC5	CLASP2	MIR345	LHX2	MYLPF
GM14410	ZIC3	CLCA2	SNORD67	CLEC2G	MYL1
RP23-173N16.5	ZHX3	CTLA2B	SNORD35B	GLRA1	MYBPC1
RP23-21O1.2	ZHX1	CYP4A31	MIR27A	CDH1	RPL3L
4930412C18RIK	ZG16	DMRTC1C2	MIR762	CDH4	ACTN3
MAL	ZFYVE27	GCAT	MIR34A	CKMT1	PROK2
GPATCH3	ZFY1	GM10338	SNORD7	CLEC10A	GEN1
ATOH1	ZFR	GM10352	SNORA24	WAP	TNNI2
TNC	ZFPM2	GM10406	MIRLET7G	FAP	CKM
CXCL9	ZFP941	GM10409	MIR877	EGFL6	JSRP1
MAFB	ZFP93	GM12669	MIR29C	MYF5	GM21985
TRPC1	ZFP9	GM13043	SNORA36B	SULT5A1	FGB
GM37331	ZFP879	GM13306	SNORA23	KCNN3	METTL21C
CD24A	ZFP827	GM14226	MIR20A	DBH	COL19A1
TMEM132E	ZFP811	GM14474	MIR1199	S100A3	OLFM4
LURAP1L	ZFP783	GM14594	SNORA15	SCN4A	RP23-386P10.11
GM37569	ZFP750	GM14692	SNORA69	C1QL4	KCNU1
OLFR281	ZFP735	GM15023	SNORA3	SEBOX	GM4767
CCDC120	ZFP711	GM16121	MIR196A-1	FTCD	GM5483
GM37320	ZFP697	GM16343	SNORA62	SLC26A3	MPO
GM2238	ZFP618	GM17619	MIR214	LSR	SLC16A14
4930532G15RIK	ZFP616	GM19865	MIR682	SYNC	GRM5
C1QL3	ZFP612	GM19980	MIR7-1	CNN1	S100A7A
RBM6-PS2	ZFP597	GM20515	MIR669A-3	SOST	GM26965
FSD1L	ZFP572	GM20548	PET117	NKX2-1	MYF6
SYNPR	ZFP57	GM21464	SNORA75	IRX2	2810032G03RIK
PQLC3	ZFP54	GM2163	MIR671	COL1A1	4930503B20RIK
ACTA2	ZFP536	GM26532	SCARNA3A	SGCA	TPD52L1
GPR149	ZFP474	GM26572	HIST1H4M,HIST1H4N	DLX3	LRRC30
RBM6-PS1	ZFP467	GM26740	MIR669J	TNK1	MX2
MYO18B	ZFP423	GM26871	MIR215	HOXC13	TCEAL5
TBX22	ZFP42	GM3239	SNORA2B	HOXC8	CPA1
ADH6A	ZFP385B	GM3248	BTG3	MARVELD3	OSTN
WDR77	ZFP383	GM3252	MIR433	DSG4	HOXC10
FGFBP3	ZFP369	GM3264	S100A8	CPA3	ABCB4
CXCL10	ZFP365	GM3269	FABP2	KCNH6	SMCO1
FAM110B	ZFP353-PS	GM3373	1700109G15RIK	GRIA3	NUGGC
TTC30A1	ZFP334	GM3383	RNU12	SRPK3	PLG
ZFP788	ZFP319	GM3424	SNORA26	LTBP2	TRIM58
RP23-7M16.1	ZFP316	GM3448	BANF2	FOXN1	TRDN
A2M	ZFP287	GM3453	ATP6V0C-PS2	PEG3	ECEL1
HSFY2	ZFP264	GM3460	HBA-X	REC8	GABRA4
BC046401	ZFP248	GM3476	1500016L03RIK	NCAN	YIPF7
GM14617	ZFP111	GM3488	FABP1	RGS20	VAX2
DNAH2	ZFHX4	GM3500	APOO-PS	RPL3L	SNURF
RP24-231P10.4	ZFHX3	GM3558	PRSS29	SCIN	SLC6A20B
NEFM	ZFAND3	GM3594	FGF8	PON1	SYNGR3
UBD	ZFAND2A	GM3642	HBB-Y	SHH	BC043934
GM23441	ZEB1	GM3667	OXT	PRKD1	MYH2
RP24-274I18.1	ZDHHC6	GM3685	REG3B	GNMT	VPREB1
CCL22	ZDHHC19	GM3696	PMCH	PLIN4	4930430A15RIK
CCL7	ZDHHC17	GM3739	RAX	BCAM	TMEM255B
THAP3	ZCCHC14	GM5454	D17ERTD648E	KLF4	CML5
HIST3H2A	ZC2HC1C	GM5458	S100A9	EDAR	FAM71B
TMEM115	ZBTB7C	GM5593	APOA4	SULT2B1	PLAC9A
A730036I17RIK	ZBTB26	GM5795	LMX1B	AP1M2	NMRK2
RP24-194J1.1	ZBTB16	GM5796	SPINK3	DLL3	CEACAM10
GM38101	ZBP1	GM5797	GM14851	PHYHIP	GZMK
GM26575	ZBBX	GM5862	DIO3OS	CRHR2	GM21983
GM16023	ZAP70	GM6158	CCNB3	INMT	CYP2B19
PRSS35	YPEL4	GM6253	ALOX12E	CYP17A1	VMN2R57
FNDC7	YES1	GM6337	FBXO41	CALB2	RBM11
PTPMT1	YBX2	GM6676	1700012D14RIK	BRINP2	DIRAS1
PCBP3	YAP1	GM7876	CHST1	CACNA1E	GM1305
SPOCK2	XPO7	GM8159	SLC6A20A	COL26A1	MYOC
ENTHD2	XPA	GM8221	EFHB	CTSE	ADAM30
GM13337	XLR5A	GM8246	LRRC36	CCL24	CASQ1
RP23-374K9.7	WT1OS	GM8279	GM8801	CRABP2	CACNG6
RP23-449F12.6	WSCD2	GM8362	T2	HSPB1	IL17A
SLC24A2	WRNIP1	GM9602	HESX1	FXYD4	PPY
RP24-471B15.3	WNT8B	GSDMCL2	SCARNA6	4930550C14RIK	TRIM63
CYPT3	WNT6	GZME	DEFA24	KLF5	2610044O15RIK8
PUS3	WNT5A	H2-T3-LIKE	GM9895	CORIN	SPEER4F
9030407P20RIK	WNT3A	HEMT1	SPIC	RIPK4	IGFN1
ISG20L2	WNT3	HIST1H2BE	FZD9	PRLR	PAH
GEM	WNT2	HIST1H4B	IGSF9	CADM3	TRY4
RP24-372J8.2	WNT16	HIST3H2BB-PS	EVX1	FCER1A	DNAJB7
TRNP1	WNK2	HN1L	AY761184	CASP14	ART1
D430041D05RIK	WLS	HSPA4L	TFF3	SLC1A3	KCNJ16
SHC3	WISP2	HSPE1-PS2	MAL	MLXIPL	LY6G
MAML3	WIPI1	IGH	LAD1	CYP2A5	MYH1
SERPIND1	WIPF3	IGHG	CYP1A1	ATP4A	1700029H14RIK
GM26981	WIF1	IGHG3	TRPV5	TMOD4	ZFY1
ABCC9	WIBG	IGHM	GLP1R	CABP5	OLFR555
MBP	WFIKKN1	IGH-VJ558	SLC51A	PVALB	4933430I17RIK
GM7895	WFDC5	IGK	CNNM1	GATA6	NANOS2
WBP1	WFDC3	IGKV14-111	FOXA1	TRPV1	CYP2B9
GM37061	WFDC21	IGKV15-103	AF529169	EPHB3	GM21762
SVOP	WEE2	IGKV4-81	FOXI1	PRG4	PIRT
CMC2	WDR96	IGKV6-13	ILDR1	UPK3BL	NDST3
EPB4.1L5	WDR66	IGLV1	DUSP27	CDCP3	GM21974
TERF2IP	WDR63	ISG15	PRKCG	HTRA1	PPEF1
AOX1	WDR48	JAK3	PARP14	CLCNKB	A1CF
D030028A08RIK	WDR38	KLRA22	SYNDIG1	FAM131C	KLHL35
GSPT2	WDR18	KLRA8	1600029D21RIK	HSPB7	GM10638
1700120O09RIK	WDR16	KLRA9	FUT9	ATP6V1B1	4930415O20RIK
HARS2	WBSCR28	LOC100503676	1300017J02RIK	VAX1	GM21887
RP23-184N6.1	WASF3	LOC100505034	LRP2	SUSD2	WFDC16
PLD5	WAPAL	LOC101055754	APOC3	TEK	IGKV4-62
DCAF12L1	VWF	LOC101055956	HIST1H3G	NECTIN4	GPR110
PHRF1	VWC2	LOC102632113	DLX6	ACTN3	ANKRD34B
GM38218	VTN	LOC102632135	CDH15	A530013C23RIK	GM10709
VTN	VTCN1	LOC102632774	GM16532	ITIH3	CATSPER4
GPLD1	VSTM5	LOC102636582	CML2	PRKAG3	LBX1
TPO	VSTM2A	LOC102637138	DEFA4	SLC4A1	GM4076
GM8258	VSNL1	LOC102638110	3425401B19RIK	RUNX1T1	GLDC
ZFP623	VSIG8	LOC102638538	GM15915	KRT23	GM5709
GRIP2	VSIG4	LOC102639067	HIST1H2BM	CHRD	GM10188
AQP4	VSIG10	LOC102639770	SCARNA13	VWA7	GIF
SPATA21	VNN1	LOC102640368	HIST1H4K	ATP1A2	1700008O03RIK
ASF1A	VMN2R-PS54	LOC102641119	HIST1H4B	CASQ1	1700001G17RIK
1700119H24RIK	VMN2R88	LOC102641994	MSX1AS	PCDHA11	GM5082
RP23-114F4.4	VMN2R103	LOC102642204	KCNIP3	MC5R	PSG19
FSIP2	VMN2R10	LOXL2	PATL2	DIO2	PAX1
USP51	VMN1R56	MAP2	4933436C20RIK	TWIST2	CHST9
CNNM4	VMN1R51	MARCKS	KCNG1	TCAP	KCNA4
GRIA1	VMN1R49	MIR214	CDK15	TTC9B	TMED6
KIF3C	VMN1R47	MIR295	TFF2	PHOX2A	RDH7
VASH2	VMN1R47	MIR92-1	ZIC2	FUT1	TSSK6
TMIE	VMN1R46	MORF4L1	MCF2	RAB25	KRT6B
SMS	VMN1R45	MRPL48	SEMA4F	RBFOX1	BHMT2
MROH5	VMN1R43	NEAT1	RHOX4G	CD163	HSD17B1
2410016O06RIK	VMN1R29	NME3	WNK2	BMP7	MYLK4
GM7290	VMN1R25	PAQR9	CPLX4	TBX1	GM20499
GPR162	VMN1R25	PCDHA10	CER1	SPATC1L	NPPC
GM4789	VMN1R172	PDZD2	STFA3	PRR29	GM581
GPR21	VMN1R171	PLAC9A	TRIM67	FAM163B	ZFP92
CHGB	VMN1R15	PPIH	SPN	MPO	AGBL1
RP23-82I13.6	VMN1R14	PRDM10	POU6F2	SLC16A12	STFA2
GM38359	VMN1R13	PRL2C2	GRAP2	MYOD1	NME4
PIRT	VMN1R11	PRND	AQP9	WNT3A	APOA1
YAF2	VLDLR	PRRT2	EOMES	NXF2	GRIN3B
CACNG5	VGLL3	RAD54B	FOXJ1	CACNA2D2	G730046D07RIK
SEC63	VGF	RBM3	SIX2	EPN3	MYBPC2
GM37176	VEPH1	RBM31Y	AADAT	RNF112	ANKRD2
ZFP688	VCAN	RBX1	RASL10B	SLC47A1	1700016C15RIK
ADAMTS12	VCAM1	REN2	ASB2	ACAA1B	GM17231
SULT5A1	UVSSA	REX2	MAPK12	CFAP97D1	4930468A15RIK
RP24-400H4.1	UTY	RMST	SOX3	PANX3	GM8923
SLC12A5	UTF1	RPL31-PS12	CHRD	PINLYP	BC051070
CNNM1	UST	SCARNA13	TMEM28	CRYBG2	1700014D04RIK
UPF3A	USP50	SCHIP1	CCDC162	EHF	SERPINI2
CUBN	USP42	SERPINB3C	THBS3	STEAP4	RASGEF1C
TBC1D16	USP26	SIRPB1A	PTH1R	RETN	HIST1H2BA
RP23-167H23.2	USP17LC	SLC25A37	MSH5	IGLON5	SLC10A1
CYP46A1	USHBP1	SLC35D1	MLPH	SNX31	BC025446
ACPP	USH2A	SNURF	DEFB30	LY6G6E	DEFB40
CD2AP	URAH	SP6	DKK1	CLIP3	CST6
SDF2L1	UPP2	TCRG	SEMA6B	BICC1	GM17359
ATP13A5	UPP1	TCRG-V1	E130018N17RIK	BLK	GM11128
MYO5B	UNC5B	TCRG-V4	EPB4.9	TMBIM7	CYP2A4
CCDC117	UNC45B	TMEM143	TMEM108	CHRNE	RFX4
AW047730	UNC13C	VMN1R48	MGAT3	CEACAM16	4933429H19RIK
GM16168	UNC119B	YJEFN3	MEP1B	DLL1	CACNG1
LYPD1	UMPS	ZBTB38	UOX	CLIC3	SYNB
RP23-336O18.1	ULK4	ZFP64	USP13	PCOLCE2	B4GALNT2
SCEL	UHMK1	ZFP944	FFAR4	ACE2	OSR2
TNFRSF26	UGT3A2	BRIP1OS	TMEM56	GATA3	PPP1R27
HHIPL2	UGT3A1	AK051417	SP8	AWAT1	GM16380
MCTP1	UGT2B1	2610027F03RIK	PIWIL1	TNR	1700011E24RIK
CXCL11	UGT2A1	ABCG8	ADCY5	RXRG	GM10645
ZAN	UCP1	ACSS2	GPR27	FCRLS	UGT3A2
STK31	UCMA	LOC102631953	GHRL	WNT11	SLFNL1
PDZRN4	UBXN10	AGPAT5	PXT1	1700016C15RIK	GPR123
GM26637	UBQLN3	2300009A05RIK	TM4SF5	IL17RB	CCL3
EXOSC5	UBE2V2	CABIN1	PDCL2	CACNA1D	GM7168
PRAMEF12	UBC	CACNA1B	2610027K06RIK	CHDH	1700113H08RIK
D230017M19RIK	UBA1Y	CDC14A	CCDC38	LBP	G6PC2
PRR5	TYRP1	CELF2	C8B	CELSR1	SLC1A6
NRN1	TYR	CSGALNACT1	AA543186	CAMK1G	OLFR183
NOL4	TYMS	EMP1	SAA3	SYT14	CPNE4
PRRT3	TXK	GM10340	UCMA	SERTAD4	TMEM169
USP35	TWIST1	GM21677	GM6607	ATP1B4	GM12429
ABCA7	TUT1	GM2888	HIST1H4D	EEF1A2	NKPD1
IMPG2	TUNAR	GM16525	SNORA41	WT1	STK32B
MIR124A-1HG	TULP2	EVL	NRGN	IL19	PCDH10
GM16585	TUBB4B	GM13057	GM15284	CMAH	GPRIN1
OTUD7A	TUBB2A-PS2	GM17167	1110032F04RIK	SCUBE1	ZPBP2
GDPGP1	TTYH1	FAM110C	CADPS	POM121L2	GAREML
GM36527	TTR	GM14475	SLC7A3	MATN4	HFE2
GM38297	TTPA	GM14595	PXDC1	GSDMA	ERN2
GM37452	TTN	F2RL2	GRIP2	GSDMA2	HESX1
PPP1R3B	TTLL9	GM5128	CDHR1	TNNC2	CTSG
LPAR1	TTLL7	FAM167B	FBXO32	PYY	GNAT1
MYZAP	TTLL13	FAM171A2	GM15413	PIPOX	GM5105
VSTM4	TTLL10	ANKRD29	4930524L23RIK	KRT27	KCNH5
SYTL5	TTL	A130004G11RIK	FAM46D	TNS4	POU3F1
BMP2	TTC9	FAM83H	A330048O09RIK	RHBDL3	OLFR1392
PFDN6	TTC8	FBLIM1	A730090H04RIK	MMP9	GM5828
HUNK	TTC39D	FBLN2	CHGB	SPATA25	ATP6V1G3
ZFP422	TTC39A	LOC102635449	GUCA2B	HNF4A	TCFL5
CAMK2N1	TTC29	2410018L13RIK	HIST1H4F	TBX5	DRD2
5330416C01RIK	TTC28	FBXW19	RASSF6	GPX3	ZGLP1
RP24-164P24.2	TTC25	FCGBP	BC100530	WNT9B	GM27029
RASGRF1	TTC12	GM26740	OTX2	CLDN7	GDF2
GM14890	TSX	GM26871	LIN7B	GLRA4	STFA2L1
SMG1	TSSK4	GM6660	HBB-BH1	CRHR1	GDAP1
DUSP4	TSSK3	GM6664	CYP2AB1	SFRP5	METTL11B
H2-EA-PS	TSSK2	GM19619	DEFA21	OTOP3	GOLT1A
ECSIT	TSSC1	GM21560	REG3G	PNPLA5	ONECUT2
GM15764	TSPAN9	GM7173	ZIC5	MB	DUPD1
GM28376	TSPAN8	4921511C10RIK	4933433G15RIK	ALOX12E	MYLK2
ERO1L	TSPAN7	GM21103	DMRTC1B	IL3	PRRT3
ITGA7	TSPAN6	TCTE3	ITLN1	HOXB1	WFDC12
GPR165	TSPAN33	GM2897	GM757	ALDH3A1	SLC36A3
GM26174	TSPAN31	FKBP1A	AI463170	CACNG2	4930510E17RIK
DENND4B	TSPAN18	GM14479	6430571L13RIK	DPEP1	MSTN
ZFYVE27	TSPAN12	TRGV2	4930558C23RIK	GRB7	LIPO2
ZFP93	TSPAN11	GM14482	GNG3	GDPD2	NGP
PET100	TSIX	GM3164	ALOX15	SEC14L4	D7ERTD443E
HEMGN	TSHZ2	GM3173	HRC	PDK4	PADI3
PILRA	TSHR	GM16404	KCNQ3	CYB561	CTRL
RP23-293K21.2	TSC22D1	GM16405	SP9	KRT10	ACTL9
GM7324	TRY4	GM3095	1700121N20RIK	VIP	GJB4
NRAP	TRPM8	DDR1	KCNC3	TRDN	MYRFL
PCDHB22	TRPM5	PRAMEL3	DEFA22	POPDC3	1700065D16RIK
SAC3D1	TRPM3	BGN	NPY	PERP	GM16440
NNMT	TRPM1	PCDHA3	GM10390	DCN	NXPH4
ZFP94	TRPC3	PCDHA2	D10BWG1379E	KERA	4933433C11RIK
DYNLL2	TRPA1	ABCA5	DEFA17	MRLN	KLK7
GM2115	TRP73	GM3115	STK32A	EPYC	TMC1
FMO2	TRP53TG5	IGHV1-72	TNNC2	MOXD1	CELA3B
GAS1	TRP53INP2	GM7347	VMN1R53	IL20RA	DLL3
4930528G23RIK	TRP53BP1	CCBL1	STRA8	HAL	GM5152
TADA2B	TRP53	EPS8L1	IKZF1	NTN4	TRIM54
RAB11FIP2	TRMU	IGHV1-62-3	NLRP5	BTBD11	VMN1R4
GM6712	TRMT2B	HIST1H4H	KRT73	IGF1	TKTL1
PLEKHN1	TRIP12	HIST1H4F	SALL3	SYCP3	OTUD7A
STON2	TRIO	ABCD3	FMN1	MYBPC1	AADAC
MANF	TRIML1	GM16434	RASSF9	SLC5A8	4930467E23RIK
TINAGL1	TRIM9	1810011H11RIK	SPINT1	MYPN	1600012P17RIK
RP24-210N1.3	TRIM7	GM14596	LHX8	PCBD1	TMPRSS9
GM10575	TRIM69	8430431K14RIK	SLC4A4	EGFR	LAO1
COL14A1	TRIM67	GATSL3	CRLF1	AVPR1A	FAM71E2
TIPIN	TRIM62	GFI1B	GM10439	ELANE	RPL10A-PS2
GM28578	TRIM47	LOC547349	GM973	GABRP	GM6665
PTPRH	TRIM33	FNBP1	NHSL2	COBL	4930502E18RIK
SLC25A18	TRIM31	HIST1H2BG	SCNN1A	CPM	D130052B06RIK
TLR6	TRIM2	HIST1H4C	AKAP6	SPATA48	GM15737
REP15	TRIM17	GM13242	CACNA1A	JSRP1	TCEAL6
5031439G07RIK	TRIM15	PCDHA12	1700023L04RIK	WIF1	MYBPH
S100A4	TRIB2	1700006J14RIK	GAREML	SLC5A4B	MOV10L1
RP23-396K2.1	TRHDE	GM19929	GM13238	SLC36A2	RNF183
ADAM5	TRDN	IGHG1	NUP62-IL4I1	IL9R	ACTL6B
SMO	TRBV1	IGHG2C	GM13034	1700093K21RIK	ALOX12B
MOV10	TRAV9D-3	IGHM	B930059L03RIK	4930524B15RIK	IHH
TMEM126B	TRAV6-3	6530403M18RIK	1700065I17RIK	SHC2	OLFR554
SLC23A3	TRAV12N-2	IGKV3-12	DUSP26	FGF22	SYCP1
REPS1	TRAM1L1	6530409C15RIK	GRB7	MEIKIN	ZFP345
DNAJB8	TRAF1	IGKV15-103	LRGUK	SLC22A4	SLC5A2
GM38384	TPSB2	GM8096	LY6G6D	IL13	FABP2
ADAM1A	TPRG	IGKV6-14	PIFO	NIPAL4	GM17541
CCR1	TPM2	GM9780	PRSS30	HORMAD2	GM10570
FGD4	TPH2	GM9840	SMIM5	ADCY1	BC061194
ESM1	TPD52L2	FLT4	USHBP1	EFEMP1	FRMD7
IGKV4-92	TPBPB	GRIA2	LGALS2	PGAM2	LIN7B
CDHR2	TPBPA	IFIT1	LHX2	MYOCD	TNFSF18
DPH3	TPBG	IFT140	TSPAN1	ATP6V1C2	AKP3
DUSP7	TOMM20L	LOC100862437	TRIM43A	NTSR2	CSRP3
SNAP25	TNXB	CUEDC1	CYP2B23	LRATD1	EDN2
RPS17	TNS4	IL1B	EMX1	GRHL1	UGT2B34
CELF5	TNP1	D430013B06RIK	ICAM5	SNTG2	GNAT2
DTNA	TNNT2	IGSF1	FOXA2	TPO	PPAPDC1A
NAALAD2	TNNC2	SPEER7-PS1	GALNT9	ACE	GM7293
ZFP558	TNK1	HTRA1	GMNC	MMP28	CLDN13
PPM1B	TNIK	HIST1H4D	ASTN1	EFCAB3	CLDN6
PSMA8	TNFSF4	LOC102639715	HIST2H2AC	ASIC2	CRH
VPS37B	TNFSF14	CENPK	GM12216	CACNG1	1700104B16RIK
PPTC7	TNFSF13OS	2610034M16RIK	U05342	ITGB4	SLC24A1
RBM6	TNFSF13B	CML5	GM20362	AANAT	ROBO3
GM22957	TNFSF10	GRM7	1700120K04RIK	SLC6A4	CDH18
TGFBRAP1	TNFRSF9	CHAF1B	GM4371	TMIGD1	GM2974
RP24-548B7.1	TNFRSF11B	GM6747	SCLY	CACNA1G	KCNJ14
GM26873	TNFRSF11A	FBXO22	4930528A17RIK	DLX4	FAM209
EPHB6	TNFRSF10B	5830400J07RIK	SAA2	ASGR1	2700046A07RIK
VSNL1	TNC	9630023C09RIK	TCERG1L	ALOX8	PGAM2
HBS1L	TMPRSS5	CUX2	TMEM204	ALOXE3	APOLD1
ERCC2	TMPRSS11G	CLEC11A	INSM1	NTN1	GUCY2G
ING2	TMPRSS11E	LHX6	BRSK2	USP43	BHMT
CBFA2T3	TMPRSS11A	FKBP10	FAM131C	KRT12	MYH8
MRPS22	TMOD2	CLCN2	NOTCH4	KRT24	ST8SIA5
PVRL2	TMEM89	MAL	MAST1	KRT36	PKLR
MYBBP1A	TMEM86B	LOC102633986	DCDC2A	EFCAB15	TNNI1
USP26	TMEM74	ATP8B2	LAIR1	COCH	ODF3L2
MDM1	TMEM63C	PCDHA11	DEFA6	STON2	HOXA10
DNASE2A	TMEM61	KANSL1	2410021H03RIK	TSHR	ASB12
GM38198	TMEM59	PLAC9B	1700029I15RIK	SPTB	PLN
RP24-380C2.2	TMEM56	FAM213A	SAPCD1	SERPINA3N	SPATA25
PMS2	TMEM47	2610035D17RIK	GPHA2	GSC	CKMT2
4930440C22RIK	TMEM45B	PRL2C3	LRRC73	4930447C04RIK	4933427G17RIK
A230083G16RIK	TMEM40	PARP6	OVGP1	SIX6	A930039A15RIK
DRAP1	TMEM35	MYLK2	APOL7D	PLEK2	GM10083
KDELR3	TMEM30C	EFCAB12	LRRC43	RDH12	ALPK3
NPY	TMEM30B	FAM122A	4933412E12RIK	ARG2	CPNE9
NR1H3	TMEM26	FBXL7	GM6812	GALNT16	E330020D12RIK
HEXDC	TMEM25	FMN1	HHIPL1	UNC79	B130024G19RIK
MRPS30	TMEM247	PMS2	NOBOX	PPP4R4	ASB5
SVIP	TMEM241	ZFP600	RPRL3	AKR1C18	MAS1
5730409E04RIK	TMEM239	RMST	STFA1	TUBAL3	GM5127
POF1B	TMEM236	PRMT2	HIST1H2AN	RGS6	4930538K18RIK
MERTK	TMEM232	LIAS	HIST1H2BH	ESRRB	GM514
ZFP599	TMEM225	FBXW11	HIST1H3F	SFRP4	SCN4B
AMY1	TMEM215	RARRES2	APOA1	GCM2	TREM3
GM10061	TMEM204	SIRPB1B	RET	MAK	GM10135
RP23-388D3.1	TMEM200C	FBXO5	UPP1	CAP2	ANAPC15-PS
CYP1B1	TMEM196	RNF24	ASPA	ID4	EAR5
KIF24	TMEM184A	S100A3	1700012B07RIK	OGN	FAM159A
ARHGAP5	TMEM178	SP6	C1QL1	FBP2	GSTO2
RP23-10F17.4	TMEM176A	TCRG-C2	4930455B14RIK	ROR2	GRM8
C1D	TMEM174	SLC4A1	HIST1H2BJ	MSX2	LIN28A
RP24-568N16.1	TMEM17	TCRG-V4	ANKRD34A	PITX1	ALDH8A1
LYSMD4	TMEM169	TMEM209	2310069G16RIK	CXCL14	KLHDC7B
SPOCK1	TMEM159	MAGEB16	HIST1H4H	SLC25A48	BC096441
NKD1	TMEM144	D13ERTD212E	NANOS2	SLC28A3	NPHS1
EXTL1	TMEM130	IQGAP1	BATF3	DAPK1	GM10384
SETD4	TMEFF2	TTC30A2	1700001G11RIK	SLC6A19	APOBEC2
DOK5	TMEFF1	GM10408	1700042G07RIK	NKD2	MUC13
CYP21A1	TMED11	GM10413	FAM229A	TPPP	ANO2
ARFGEF3	TMCO6	GM14476	4930479D17RIK	IRX4	SALL4
NPHP3	TMCO5B	GM14477	HIST2H2BB	SLC6A18	GALR2
GM13612	TMCO5	GM14478	HIST1H2BB	VCAN	GM10037
RP23-20K24.6	TMCC3	GM14598	F2RL2	CKMT2	TRPC4
SH2D4B	TMC2	GM14625	GPR171	MARVELD2	GM13283
LMO3	TMC1	GM21704	RASGRP1	OCLN	GM17271
A730020E08RIK	TMBIM7	GM21708	VPREB2	CARTPT	IGKV4-71
TBPL2	TM9SF2	GM3002	GDAP10	F2RL1	CALN1
CCL12	TM4SF20	GM3005	KCNJ13	OTP	OLFR1395
ZFP958	TM4SF1	GM4064	GDPD3	THBS4	8030474K03RIK
GM14274	TLR9	ABCC9	TEX16	RASGRF2	EPHA10
STAMOS	TLR8	HIST1H4I	FAM163A	FGF10	E130304I02RIK
GM14290	TLR7	HIST1H4J	EYA2	ACOX2	NLRP4F
ODF3B	TLR4	GM7903	ISG15	FST	SPINK4
ENO2	TLR3	GM7958	GAD2	SFTPD	GNAT3
CHST7	TLL2	LATS2	GM5176	LDB3	ANGPTL3
GM13590	TKTL1	SVIP	TMED6	OPN4	FGF17
GM15186	TINAG	GM3182	BNC2	BMP4	GM9875
PDHX	TIMP4	HIST1H4K	LARS2	PELI2	KLK1B24
KCNE4	TIMP3	HIST1H4M	ALLC	CCDC198	SLC25A31
ADAT3	TIMP2	9530034D02RIK	PPARG	RNASE4	KISS1
GM15779	TIMM8A2	9530002B09RIK	DAPK2	CHAT	CYP2B13
MPPED1	TIMM50	9530036M11RIK	ADIPOQ	GDF10	GPRIN2
NESPAS	TIMD2	ITCH	GUCA1A	GATA4	RP24-242F4.9
GM25845	TIAM1	DNA2	TMEM202	ANXA8	CYP4F14
TMEM59L	THSD7B	PCDHA4	KHDC3	TDH	CARD14
MECOMOS	THSD7A	PCDHA5	GM13271	CACNA2D3	A
9430065F17RIK	THSD4	HIST1H4N	RRH	WNT5A	3830408C21RIK
VMN1R13	THRSP	HIST2H4	RGS18	CNMD	SLC38A3
PRKCZ	THEMIS	GIT2	1700101I11RIK	SCARA5	GM20390
ZFP354A	THEM7	GM16430	MBD3L1	EPHX2	DHRS7C
ANKFY1	THEM5	GCLC	HIST1H4J	STMN4	GALNT2
GID4	THBS4	KCNV2	JUN	NEFL	GRM1
PIGL	THBS2	FILIP1	GPRASP2	HR	DMRT3
IPO9	THBS1	GM21693	ST3GAL4	GFRA2	FXYD4
TOLLIP	TGM6	GM2237	1600010M07RIK	SCEL	GM3591
ZFP641	TGM4	SPEF2	RGS4	CLDN10	PNPLA5
RP24-399A15.2	TGFBR3	GCAP8	TEX37	GDNF	4833413E03RIK
GM13709	TGFBI	IGHV14-2	FETUB	C9	GLRA2
CERS3	TGFB2	FLT1	OAF	C6	4930447A16RIK
TAF11	TGFB1I1	GM14483	4933402E13RIK	PDZD2	PNLIPRP2
MT-TN	TFEC	GM14484	EID1	EFS	KEL
SLC5A1	TFCP2L1	GM14501	EVL	TGM1	PRSS38
POU3F1	TFAP2D	IGHV1-53	WIF1	CMA1	GM9898
MMU-MIR-6948	TFAP2C	LOC102640642	ARTN	MCPT2	4933422H20RIK
D630023F18RIK	TEX43	LOC102640699	PARVA	ATP12A	CCNB1IP1
MRPS26	TEX40	LOC676837	B4GALT3	SEMA5A	TOMT
GM26871	TEX33	PCDHA6	TMEM205	DNAH5	GM5089
GINS1	TEX24	PCDHA7	CYP4F17	MARCHF11	NLRP6
IKZF4	TEX16	PCDHA8	SERPING1	GRHL2	GM13154
NAA10	TEX12	PCDHA9	2810001G20RIK	SYBU	BAAT
4930427A07RIK	TEX11	PCDHAC2	TMEM206	KLHL38	GPR165
MBLAC1	TET3	PRL2C4	FKBP9	HAS2	GM3336
HSD17B6	TESCL	RBMY	LRRC8B	COL14A1	SERPINA3K
RP23-42O8.7	TEKT5	SPEER4B	RPS6KA2	WNT7B	CCDC166
GM38155	TEKT2	SPEER8-PS1	SYCP1	CACNA1I	MYL2
BCL9	TEKT1	TCRG-C3	HOMER3	CYP2D26	NPPA
1700016P03RIK	TEAD4	GM3636	TMEM50B	SLC38A4	1700054O13RIK
DNAH3	TEAD2	GM3047	LYZ2	ENDOU	TMOD4
LBP	TEAD1	GM3029	PPT1	VDR	HSD3B2
RASSF5	TDRP	SLXL1	CD99L2	HOXC5	MYBPHL
ARHGEF17	TDPOZ1	GM3149	KISS1R	PPP1R1A	ATP2B3
SETDB2	TDO2	GAS2	PTP4A3	SHISA9	CNTNAP2
RAI2	TCTN3	LOC102638110	1700028B04RIK	EMP2	ASB18
GM17230	TCSTV3	LOC100861615	MDFIC	TRP63	HSPB3
NRADD	TCSTV1	GM3591	SORD	CLDN1	GM4631
PCDHA9	TCRG-C3	GALR3	IDH1	FGF12	SLC9B2
GM340	TCRB-J	GM3043	ZAP70	PLAAT1	GSTP2
1110015O18RIK	TCP10A	HIST4H4	TGFBR3	APOD	TCEAL7
TMEM231	TCHHL1	HIST1H4A	NME5	LY6H	HOXA9
COL20A1	TCHH	PCDHA1	CCDC85B	LYNX1	HOXC9
GM13131	TCEAL7	GM14590	1110006O24RIK	LYPD2	TRIM55
MRPS24	TCEAL1	4930555G01RIK	SPAG4	SLURP1	NEFH
RGS9	TCAM1	GM10340	TRIM50	PSCA	MYOM2
TMEM37	TC2N	0610039K10RIK	CLIP2	ARC	INSC
JRKL	TBX5	1110004M10RIK	FBXO17	MROH4	FOLR1
TIMP1	TBX3	1110020C17RIK	GABBR1	MIOX	WNT9B
GM14541	TBX22	1110035E04RIK	IL3RA	TMEM45A	NR1I3
GM38142	TBX21	PCDHAC1	MRAP	POPDC2	CPS1
GABRB1	TBX20	GM3317	SAMD14	CYP2AB1	RNF138RT1
MBOAT7	TBX18	1110046J04RIK	CD48	MUC13	ZCWPW2
DROSHA	TBX15	1190002F15RIK	FAM13A	THPO	LRRC7
RP24-481I21.2	TBP	1300017J02RIK	HDAC10	CHODL	SLC25A48
5930409G06RIK	TBCK	130004C03	WNT9A	KNG1	HRC
RP23-479D21.4	TBC1D8	1500002F19RIK	E430018J23RIK	ADIPOQ	TREML1
SLC22A12	TBC1D30	1500002I01RIK	YDJC	STFA2	DUSP13
GM26894	TBC1D22BOS	1500009C09RIK	PLA2G5	KRTAP15	BPIFA1
GRPEL2	TBC1D20	1500009L16RIK	NLRX1	GRIK1	A230083G16RIK
UNC13A	TBC1D2	1520401O13RIK	FBP1	KRT75	PSG17
GM13128	TATDN3	GM3159	KRT10	ZFP641	ITGB2L
UBE2QL1	TAS2R119	GM3127	SLC27A6	WNT10B	FAM169A
PLEKHH3	TAP1	ATP2B4	VPREB3	WNT1	SPAG4
FKTN	TAOK2	GM3012	CHD3	KRT6B	CALR4
1110017D15RIK	TANC2	A930006K02RIK	ERGIC3	IGFBP6	DNAJC5B
GM3052	TAL2	HPN	TSPYL2	RGN	KRT17
CDC25B	TAGLN3	HS3ST3B1	PPP1R3D	CXCL13	GM20537
CPM	TAGLN	A930011E06RIK	MEIG1	FHL1	TBX15
LAIR1	TAF9B	APLN	BLOC1S3	PATE12	SYPL2
BE692007	TACSTD2	L1CAM	FOXQ1	SERINC2	TMSB15B1
AEBP1	TACR3	GPR123	DYNC1I1	GUCA2A	CCT6B
PDZRN3	TAC2	1600023N17RIK	TSX	GABRR2	4930578G10RIK
MIR1192	SYTL4	1700001L05RIK	CXX1A	PHF8-PS	SOX15
KHK	SYT9	1700001L19RIK	PPP1R3E	KCNK16	MANSC4
DNAJB1	SYT8	1700001O22RIK	COBL	C1QTNF12	9430069I07RIK
ARHGEF19	SYT7	1700007J10RIK	MS4A7	SLC22A3	GM13306
MMP10	SYT6	1700007K13RIK	DMPK	SMOC2	PEBP4
CDC42EP2	SYS1	1700012L04RIK	FAM46A	ADGRF4	GM5407
1700056N10RIK	SYPL2	1700012P22RIK	SH3BP2	SLC5A7	GLRA4
EGFROS	SYP	1700013H16RIK	CTRL	CRIP3	CBY3
SFRP4	SYNPO2	1700016K19RIK	ACAP1	PTK7	BAI1
SPRED2	SYNPO	1700017H01RIK	ZFP54	PRPH2	PMP2
USF1	SYNM	1700019G17RIK	EMR1	CPNE5	JAKMIP2
RP23-447N11.5	SYNJ2	1700026H06RIK	C130083M11RIK	PI16	GJC3
SLC12A9	SYNGR1	1700027J07RIK	WNT5A	TFF1	SVIP
CHID1	SYNE2	1700028E10RIK	4930415O20RIK	CBS	XIRP2
RXFP3	SYNE1	1700028N14RIK	PTPN14	CRYAA	GM12353
PCDHGA3	SYNDIG1	1700030J22RIK	ST14	MYOM1	GRIK1
GM12115	SYN2	1700034I23RIK	KANK3	CLIP4	GM18025
KIF26B	SYCP2L	1700034J05RIK	TTYH1	GALNT14	HOXB7
DUT	SYCP2	1700034O15RIK	RILPL2	VIT	2310002L09RIK
4930562C15RIK	SYCE1	1700034P13RIK	ARXES2	CYP1B1	SOSTDC1
EFCC1	SYBU	1700037N05RIK	PHYHD1	NRXN1	MTL5
UBALD2	SVS5	1700039M15RIK	NUDT7	SBP	GM10300
ABRA	SVS3A	1700047M11RIK	D330023K18RIK	C3	4933440N22RIK
ZMYND19	SVAL2	1700048O20RIK	HSPB6	ACSBG2	KCNA7
TAMM41	SVA	1700052I22RIK	ANTXR1	CYP4F14	GM11127
KCNQ5	SUSD4	1700052M18RIK	GRAMD1B	DSC2	EEF1A2
RPH3A	SUN3	1700057H21RIK	NEIL1	GFRA3	L3MBTL1
MAP4	SULT2A2	1700060J05RIK	CCDC142	TSLP	BOLL
STK11IP	SULT1D1	1700061E18RIK	SRGAP1	MYO7B	BC030870
GM37154	SULT1C1	1700061G19RIK	KBTBD12	LTA	G6PC
GM11831	SULT1B1	1700063H04RIK	ARHGAP23	PSORS1C2	LYPD5
OPRL1	SULT1A1	1700067K01RIK	ABHD5	ZFP521	KLK1B21
RP23-118L1.4	SULF2	1700071K01RIK	NAGA	LAMA3	GM10564
TXNRD3	SUGCT	1700086O06RIK	TRADD	MYOT	GPAT2
YBX3	STXBP6	1700095A21RIK	AGTR2	MAL2	PROKR2
DPP10	STXBP4	1700099I09RIK	CDH11	LVRN	CYP4A14
TAB1	STX3	1700108F19RIK	KCTD12	SLC4A9	UROC1
DAZAP1	STOX2	1700110I01RIK	PPAP2C	PPP2R2B	2010109A12RIK
DENND1B	STOX1	1700112E06RIK	4930523C07RIK	JAKMIP2	ATP13A5
TECRL	STMND1	1700123O21RIK	TMEM14A	RAB27B	HSF2BP
GM2830	STK36	1700128E19RIK	HIST2H2BE	CPLX4	TARM1
SRL	STK32A	1700129O19RIK	DHDH	CIDEA	IL17F
KLF12	STK31	1810010D01RIK	RGL1	LOX	LCN4
2900079G21RIK	STEAP2	1810011O10RIK	WNT5B	SETBP1	SPATA31D1B
TRAF3IP2	STEAP1	1810012K16RIK	CAGE1	SLC14A2	GM26620
SLC6A20A	STBD1	1810018F18RIK	NXNL2	FBN2	TCTEX1D1
GM11650	STARD5	1810019D21RIK	RCOR3	CAMK2A	4930500M09RIK
TAF3	STAR	1810046K07RIK	TBC1D8B	SCGB1A1	CYP2T4
DBN1	STAG3	1810073O08RIK	SLC26A11	GM9750	GM8237
ZKSCAN17	ST8SIA3	2010109K09RIK	PPAPDC2	MS4A2	MPP3
GM13595	ST6GALNAC3	2010111I01RIK	ULBP1	CBLIF	CELF5
BCO2	ST6GALNAC2	2010308F09RIK	PBXIP1	GNA14	GM8909
SP4	ST6GALNAC1	2010309G21RIK	SLC25A45	PCSK5	MMP8
GM1673	ST3GAL6	2210008F06RIK	IGSF23	TRPM6	LMOD2
GM10762	SSXB1	2210016H18RIK	STEAP1	ALDH1A7	5830403L16RIK
RAB39	SSX2IP	2210017G18RIK	NECAP2	LIPN	HAPLN3
GM15585	SSTR4	2210019G11RIK	RBP4	LIPK	ARHGAP40
BMPR1B	SSTR3	2210402A03RIK	SH3YL1	ANKRD22	DSG1B
STAT5B	SSTR2	2300004M11RIK	COPZ2	GPHA2	A230065H16RIK
GM38329	SSTR1	2300010F08RIK	ZFP362	ANKRD1	GM26596
A430110C17RIK	SRSF12	2310007J06RIK	COCH	OVOL1	ELANE
KLC2	SRRM4	2310008B10RIK	MEGF9	VLDLR	HFM1
GPRIN1	SRPX2	2310034O05RIK	BHLHE40	KCNK7	HBQ1B
CFP	SRPK3	2310040G07RIK	MAFF	LGALS12	PLA2G12B
RP23-10F17.2	SRD5A2	2310047N11RIK	TIMP2	PLAAT5	SLC5A11
ADAMTS19	SRC	2310050P20RIK	CC2D2A	RBP4	CDKN2A
MARK2	SQRDL	2310058F05RIK	CHPF2	COL17A1	AMY2A3
GLT1D1	SPTY2D1	2310061A09RIK	GSTT3	HABP2	GM19426
IFIT1BL2	SPTA1	2310066F23RIK	PHC3	TDRD1	ALDOART1
HPX	SPT1	2310067E19RIK	ZHX3	VWA2	SPEM1
MEGF8	SPSB1	2310067P03RIK	CLDN6	HSPA12A	ANO5
RP23-434H17.3	SPRY3	2310068G24RIK	ACOX3	HDGFL3	NXF3
SPATA5	SPRR2A1	2310075M01RIK	ELL3	BNC1	GPR15
CCDC159	SPRR1B	2310079F09RIK	ARHGEF33	PPP1R27	KCNG3
CLP1	SPRED3	2410004P03RIK	DAZL	MYADML2	ANKRD7
CASQ2	SPOCK3	2410015M20RIK	FAM132A	CBR2	C2CD4D
PCP4L1	SPOCK1	2410022M11RIK	SLC50A1	RAB40B	GM10355
AKIRIN2	SPIN4	2410089E03RIK	4930480M12RIK	SCD3	AKR1C6
GM26908	SPIC	2510016G02RIK	ECE1	KCNIP2	HCRTR1
GM14824	SPI16	2510019K15RIK	CELF2	PITX3	GM8906
GPR180	SPHKAP	2610007B07RIK	CCND1	TRO	SERPINE3
RSPH9	SPESP1	2610011E03RIK	REEP5	PADI3	1700051O22RIK
MIR1899	SPERT	2610011I18RIK	TUBA3B	PADI1	OLFR417
ZCCHC11	SPEF2	2610012C04RIK	TEF	PADI4	DUXBL2
GM16364	SPEER7-PS1	2610020P09RIK	UBE2L6	HSD17B6	FBLL1
IDH3G	SPEER4B	2610027H17RIK	ZMIZ1	GLI1	OLFR455
E130309D14RIK	SPDYB	2610028L16RIK	MFAP4	RNF165	TPRG
AK157302	SPDYA	2610301H18RIK	JMJD8	CRISP1	OTOS
GM9916	SPATC1L	2610311E24RIK	LPIN1	CRISP3	KRT13
VMN2R100	SPATC1	2610528J11RIK	1500011K16RIK	SCART1	2410017I17RIK
LIMA1	SPATA4	2700022O18RIK	PITPNM2	DPYSL4	DLX5
AW822252	SPATA33	2700078F05RIK	ORMDL3	CYP2E1	SLC28A1
WDR72	SPATA3	2810002D19RIK	LRRC58	URAH	GUCA2A
GM15631	SPATA2	2810006K23RIK	HIST1H2BC	COX8B	REG2
KANSL1L	SPATA16	2810055G20RIK	ATP6V0E	EPS8L2	NPAS1
LRFN5	SPARC	2810403D21RIK	ITFG3	ZFP711	KCNK10
PSMD3	SPAG17	2810408B13RIK	CTNNAL1	SLC15A1	CYP26A1
RP23-385G21.3	SPAG16	2810408I11RIK	PLGRKT	6030468B19RIK	1700034E13RIK
GM11655	SPACA7	2810410L24RIK	POU6F1	NAT1	HIST1H2AL
SLC39A13	SP3OS	2810410P21RIK	TBC1D8	COL7A1	CCDC110
ZFP773	SOX9	2810414N06RIK	NHLH1	ALOX5	SYCP3
ZCCHC16	SOX6	2810416A17RIK	PTPRF	MYO3A	4931406B18RIK
WDR24	SOX5	2810417H13RIK	RAP2A	GNG13	IGDCC3
PRMT10	SOX3	2810455B08RIK	LPL	AGBL1	4732465J04RIK
SV2C	SOX2	2810455O05RIK	STMN3	CRISPLD1	NODAL
1700047N06RIK	SOX12	2900006B11RIK	TBX15	GDAP1	DBH
METTL13	SOX11	2900011L18RIK	PRR15L	ITIH5	5430419D17RIK
GM28379	SOWAHB	2900018N21RIK	CDC42BPG	CLEC3B	AU015836
FRS3	SOSTDC1	2900035I09RIK	B2M	HOMER2	BDKRB1
CLCA3A1	SORT1	2900040J22RIK	PRRX1	UNC5A	TAL2
HIGD1B	SORCS1	2900042E19RIK	SPOCK2	MYO5B	GM17415
PCDHAC1	SORBS2	2900046L07RIK	FAM19A5	OPRK1	4833423E24RIK
PSMB9	SORBS1	2900054C01RIK	SHISA2	SNTG1	CNTNAP5A
NADSYN1	SOGA3	2900056L01RIK	DSC2	PPP1R42	SULT1B1
FOXH1	SOD3	2900057B20RIK	FDXR	TFAP2B	SULT1C1
BEND3	SOBP	2900057H02RIK	SERPINA1B	GM4956	GNG3
BPIFC	SNX32	2900076A13RIK	ASCL2	SLCO5A1	HNF4G
GM11560	SNTG1	2900078I11RIK	TMEM19	PTH2R	TAAR5
AGMO	SNRPN	2900092C05RIK	MIDN	AKR1CL	BAI3
TSPAN11	SNORD116	2900092N22RIK	GMPR	BOLL	KCNJ1
HEPHL1	SNHG11	3100003L13RIK	ZFP36	CPS1	GM6583
GM17219	SNCG	3110005L21RIK	FGFRL1	COL3A1	GM21319
HORMAD2	SNCA	3110021N24RIK	GUSB	KHDRBS2	CES1A
5430416O09RIK	SNAP91	3110037L02RIK	CTSF	SLC9A2	DGAT2L6
PDGFRL	SNAP25	3110047M12RIK	ZFP672	IL1R1	GABRA1
AMIGO3	SNAI3	3110062G12RIK	FAM124A	IL1R2	ADAM7
2610524H06RIK	SNAI2	3110080E11RIK	SBSN	NPAS2	MCF2
SENP1	SMYD1	3110080O07RIK	LTBP3	MSTN	DLK1
MFSD7A	SMTNL1	3222402N08RIK	SVIL	TMEFF2	OLFR45
F830208F22RIK	SMPX	3300002A11RIK	SERINC1	CFC1	FGF5
DCAF12L2	SMPDL3A	3300002I10RIK	CCK	TM4SF20	9230112D13RIK
MPZL2	SMOX	44256	E030011O05RIK	CCL20	GM13102
MIR6236	SMOC2	44262	PGRMC1	WNT10A	RS1
ZFP58	SMO	4631402F24RIK	PIK3R1	CYP27A1	TPSG1
GTF2H3	SMCP	4631422I05RIK	ACYP2	CXCR2	ONECUT3
GM25694	SMARCD3	4632404H12RIK	MVB12B	IGFBP5	TGM5
GM26742	SMARCA1	4632418H02RIK	CTSS	SLC23A3	2810407A14RIK
CCDC94	SMAD3	4632419I22RIK	ELOVL1	DES	HS3ST4
RP24-363O21.3	SMAD1	4632428C04RIK	DAP	SLC16A14	GZMC
QSER1	SLX1B	4632432E15RIK	TMEM54	NMUR1	ASCL2
ATP10B	SLURP1	4633401B06RIK	STIM1	NPPC	EFCAB3
FZD8	SLU7	4633402D09RIK	LOC100504703	EFHD1	DPYS
RP23-286M22.1	SLK	4732423E21RIK	TULP3	SNORC	4931423N10RIK
ATP1A3	SLITRK6	4732468M13RIK	PDE4B	NGEF	ERMN
TMEM175	SLITRK5	4831440E17RIK	MAPKAPK3	AGXT	FCNB
TNFRSF22	SLITRK4	4832441B07RIK	RAB3B	SERPINB11	HAO1
PPP3CC	SLIT3	4833403J16RIK	RHOD	RGS18	TSHB
GM38220	SLIT2	4833406M21RIK	ARAP2	CFH	C8B
RNF187	SLCO6C1	4833410I11RIK	TPM4	F13B	TSX
GBP8	SLCO6B1	4833411I10RIK	PISD-PS2	TFCP2L1	DBIL5
MBD3	SLCO4C1	4833412K13RIK	AMOTL2	ATP6V1G3	COX8C
CCDC184	SLCO3A1	4833417C18RIK	MS4A6D	CD55	SCT
GM6695	SLCO2B1	4833419O12RIK	LAPTM5	C4BP	FAM71F1
GM37181	SLCO1B2	4833420G17RIK	SQRDL	CACNA1S	HMX2
FCGR2B	SLCO1A5	4833421K07RIK	SNCA	PKP1	SPPL2C
RP23-178I17.5	SLCO1A1	4833423F13RIK	MT3	FCAMR	ABCG5
CERS1	SLC9B1	4833424O15RIK	MERTK	PIGR	GM4847
TMEM26	SLC9A4	4833428M15RIK	SGCB	GPR37L1	4930553M12RIK
EPHB1	SLC9A3R2	4833444G19RIK	EGR4	NFASC	STFA3
PATZ1	SLC9A3	4921504P05RIK	TEAD2	LRRN2	CYCT
GM11731	SLC8A1	4921504P13RIK	TUBB6	CHIT1	GCKR
RNF128	SLC7A8	4921504P20RIK	LXN	MYOG	APOL8
CLMP	SLC7A4	4921509A06RIK	NAV2	ATP2B4	SLC22A8
GM6919	SLC7A2	4921509J17RIK	TUSC1	LAMC2	IFITM7
ZCCHC3	SLC7A14	4921509J17RIK	PDE2A	RGS7	PSG16
TTC38	SLC7A11	4921511E18RIK	A930005H10RIK	SPTA1	GM10322
ATP6V0A2	SLC6A5	4921513I03RIK	COL1A1	IFI202B	KRTAP5-5
RP24-176M3.1	SLC6A20A	4921515L22RIK	D930028M14RIK	DUSP27	I0C0044D17RIK
PPIG	SLC6A2	4921518K17RIK	TCN2	DPT	GM10729
METRNL	SLC6A16	4921519G19RIK	DTX3	ATP1B1	GM4981
GM37543	SLC6A14	4921521C08RIK	RMRP	SELE	GM13030
CDCA7	SLC6A11	4921522P10RIK	MDK	SEC16B	CES2H
SH3BGRL2	SLC6A1	4921524L21RIK	HOXD12	RALGPS2	VMN2R63
GM37520	SLC5A9	4921539H07RIK	EDA2R	NPHS2	GM906
GLIS3	SLC5A5	4930402H05RIK	UNC13B	MARK1	FNDC3C1
GM36936	SLC5A4B	4930403D09RIK	CD63	IRF6	CST9
SH3GL2	SLC5A12	4930403L11RIK	FAM114A1	LAMB3	C4BP
GM28119	SLC5A1	4930403O15RIK	LTBP1	OLAH	DPPA2
TM4SF4	SLC51B	4930404N11RIK	TBC1D9B	CCDC3	4930447C04RIK
PTPN7	SLC4A8	4930405A07RIK	ZADH2	LMX1A	DRD1A
LDLR	SLC4A5	4930405G09RIK	TLX2	MYOC	ACMSD
GM37310	SLC4A4	4930413E15RIK	FCER1G	MRC1	LIPN
ADAT2	SLC4A10	4930413F20RIK	PRMT2	4930562F07RIK	SYT16
ABHD14B	SLC4A1	4930422I22RIK	GRAMD4	PLXDC2	RHAG
CACNA1B	SLC47A1	4930424E08RIK	LYPD6	LYPD6B	GM379
RIT2	SLC46A2	4930426I24RIK	CTSO	KCNJ3	CYP26C1
INAFM2	SLC46A1	4930429F11RIK	SCN1B	ERMN	PTCHD2
ZDHHC1	SLC45A3	4930430F08RIK	NDN	ACVR1C	KRTAP17-1
OAF	SLC45A2	4930439G18RIK	GSTA4	FCNB	ADRA2B
UBXN4	SLC44A3	4930444A19RIK	WDR35	1700019N19RIK	SLC1A7
MILL2	SLC41A2	4930444F02RIK	PPAP2A	LHX3	1700001C19RIK
SLC5A6	SLC39A9	4930447N08RIK	IMPA1	LCN3	E130309F12RIK
GM37195	SLC39A5	4930453L07RIK	DHRS11	FCNA	APOF
CPA4	SLC39A12	4930455J16RIK	TIAM1	NEB	STMN3
ACTRT3	SLC38A6	4930458D05RIK	MALAT1	TMEM210	HPD
1700047K16RIK	SLC38A5	4930470B04RIK	DEFB45	ITGB6	CYP3A11
GM38162	SLC37A3	4930473O22RIK	WWTR1	IL1F5	1700028K03RIK
KCTD5	SLC35F4	4930474N09RIK	C1QB	IL1F6	F2RL3
GM21967	SLC35E4	4930478L05RIK	MBNL3	IL1F8	BEST2
PTPN20	SLC35C2	4930483C01RIK	HMOX1	HNMT	NEB
UBA5	SLC35A5	4930483J18RIK	CCNG1	DAPL1	GM9833
NHSL2	SLC30A8	4930484H19RIK	PMAIP1	CYBRD1	S100A8
ART3	SLC30A10	4930485B16RIK	NUDT18	XIRP2	GM11110
GM29237	SLC2A6	4930485E13RIK	TRAM1L1	ABCB11	FGF16
GM38200	SLC2A4	4930488N15RIK	IRF2BPL	HOXD8	SMTNL1
SYT13	SLC2A2	4930502E18RIK	CHST11	CHRNA1	CLEC4G
GM8192	SLC2A10	4930502M04RIK	IDNK	A26C3	GP1BB
CDYL2	SLC28A3	4930503B20RIK	CLDN11	PRRG4	1700123I01RIK
HALR1	SLC26A7	4930507D10RIK	PTK2B	PAMR1	TECTA
PLEKHA8	SLC26A5	4930511A02RIK	PPAP2B	FBN1	GM10311
3110070M22RIK	SLC26A3	4930515I15	TUBB2A	SYT13	1700102P08RIK
RP24-338D12.1	SLC26A10	4930520O04RIK	TRIP6	DUOXA1	STYK1
FAM151B	SLC26A1	4930521G14RIK	EME2	LAMP5	CACNA1S
RP23-236J3.4	SLC25A4	4930523C07RIK	TBC1D4	SNAP25	KCNJ3
SH2D5	SLC25A30	4930523O13RIK	MAF	PPP1R14D	MSS51
SLC27A3	SLC25A24	4930524O07RIK	SLC48A1	SIGLEC1	HAS1
4930444A19RIK	SLC25A17	4930528A17RIK	ARHGDIB	ADRA1D	AIRE
PRMT6	SLC25A13	4930532J02RIK	EPHA7	PRND	4930557A04RIK
GDPD3	SLC22A8	4930533B18RIK	FLRT2	4921508D12RIK	GM10190
SLC43A3	SLC22A3	4930533K18RIK	CPT1C	FERMT1	SMPX
ROBO1	SLC22A29	4930538K18RIK	ESPN	PROM2	XKR5
A330069E16RIK	SLC22A27	4930539J05RIK	PQLC3	ACOXL	TTR
OVCA2	SLC22A21	4930542C12RIK	CAMK2D	FBLN7	SERPINA1A
GM12981	SLC22A2	4930542C16RIK	LETMD1	TGM3	CDH17
ODF3L2	SLC1A3	4930544N03RIK	KDELC2	TGM6	METTL7B
GRHL1	SLC1A2	4930550C17RIK	PNCK	CPXM1	GADL1
RIN3	SLC1A1	4930551O13RIK	GM1141	PCSK2	VGLL2
TBC1D17	SLC19A3	4930557B21RIK	GPC1	MYLK2	MYOZ3
C1S1	SLC19A2	4930558K02RIK	DIO3	BPIFB2	HOXA13
OIP5	SLC18A1	4930562C15RIK	PVRL1	STMN2	MYOG
UBQLN2	SLC17A6	4930564B12RIK	LAMB2	PCK1	MYOD1
SLITRK6	SLC17A2	4930564C03RIK	CASKIN1	ZDBF2	HOXC11
4930505M18RIK	SLC16A9	4930565D16RIK	ELK3	EDN3	GM14440
LYPLA2	SLC16A8	4930570G19RIK	RAP1GAP	CHMP4C	9030612E09RIK
MYO3B	SLC16A7	4930572C08RIK	PPM1K	CAR3	NDST4
RABGAP1	SLC16A14	4930573G07RIK	E130311K13RIK	NKAIN4	RPL7A-PS5
GM16353	SLC15A5	4930578C19RIK	WIPI1	CHRNA4	SLC24A5
GDPD2	SLC15A4	4930578G10RIK	MID1IP1	SRMS	TCAP
ARHGAP20	SLC15A2	4930578G10RIK	VAMP8	A	MRGPRA2B
4930519F16RIK	SLC15A1	4930579G18RIK	PDRG1	MMP24	SLFN14
RP23-338P12.3	SLC14A2	4930579K19RIK	LST1	CCN5	MB
4921513D11RIK	SLC13A5	4930588G05RIK	TNNI2	LRRC34	KLHL41
AKR1C13	SLC13A1	4930592I03RIK	GDPD5	TRPC3	MT-ATP6
GM16503	SLC10A1	4930594C11RIK	B630019K06RIK	TRPC4	CYP17A1
PLAU	SKINT10	4930597L12RIK	ISLR	POSTN	ABCA13
ELOVL7	SKIDA1	4930599N24RIK	KRT19	AADAC	GM9726
NXF3	SKAP1	4931406E20RIK	PTGIS	SUCNR1	IFITM6
GM23677	SIX4	4931406H21RIK	CD53	P2RY1	MLIP
NEK10	SIX3OS1	4931406H21RIK	OPHN1	SIS	OTOGL
PECR	SIX3	4932416J16RIK	2310015A10RIK	BCHE	ZFP36L3
RP23-62E9.5	SIM2	4932429P19RIK	MSI1	MME	PLA2G3
NRIP3	SIM1	4932430A15RIK	PARP4	PTGFRN	SLC5A8
C130089K02RIK	SIGLEC5	4932433N03RIK	THBS1	SPAG17	A730049H05RIK
KSR2	SIGLEC1	4932434E15RIK	ITPKA	HSD3B6	AKR1C12
SMYD4	SIDT1	4932435O22RIK	VPS37D	HMGCS2	NTM
TK2	SHPK	4932437C15RIK	NEU1	SLC25A54	PCDH20
ST14	SHISA9	4932441J04RIK	GM17660	SYPL2	A930016O22RIK
SHANK1	SHISA6	4932442E05RIK	FHL2	KCNC4	S100A9
GM2061	SHISA3	4933400A11RIK	SALL2	TCHHL1	FABP3
GM38340	SHE	4933400F21RIK	CKAP4	LCE1M	GM10309
GM26672	SHANK3	4933401H06RIK	ITGA6	CRCT1	SAA3
BUD31	SH3RF2	4933402E15RIK	LAPTM4B	LCE1G	BEX1
GM13511	SH3PXD2B	4933406F09RIK	CPD	LCE1B	TMEM252
CAAA01154573.1	SH3D19	4933409F18RIK	HSPA1A	COL11A1	MYO3B
BC055324	SH3BGR	4933409K07RIK	ZFP608	LEF1	ELAVL4
GABBR2	SH2D1A	4933411D12RIK	AP1G2	SFRP2	TMPRSS3
AGAP2	SGMS2	4933412A08RIK	C1QL2	LRAT	GM10766
RAMP3	SGIP1	4933413C19RIK	STAT5B	1700061I17RIK	4930438A08RIK
SERPINB12	SGCG	4933413J09RIK	MBLAC2	PTGFR	GM9396
LHX6	SGCE	4933415A04RIK	ALCAM	EFNA3	ANKRD22
TULP2	SGCA	4933416A02RIK	RASA3	BNIPL	FOXD4
RGL3	SFRP5	4933421I07RIK	TRIM47	MYOZ2	NR4A1
GEN1	SFRP2	4933422H20RIK	ID2	THEM5	GM26938
GPR75	SFRP1	4933423K11RIK	MEG3	TACR3	GM10597
TMEM17	SFMBT2	4933424H11RIK	MDP1	LRRC7	KCNJ11
TUBB2B	SFMBT1	4933426K07RIK	MANBA	DNASE2B	SLC22A22
DHX40	SEZ6L2	4933427I22RIK	GPX7	UOX	RBFOX1
RN7SK	SEZ6L	4933429O19RIK	H1F0	CALB1	KLHL31
GAREML	SESN2	4933431C10RIK	ADRB2	MMP16	KBTBD12
CNTN6	SERPINI2	4933431E20RIK	LITAF	SDR16C5	RYR1
GM38031	SERPINI1	4933431G14RIK	HPGD	CLCA3A2	OLFR18
RGS11	SERPINF2	4933431M02RIK	ATP6V0A1	CFAP206	IVL
GM14537	SERPINE1	4933433H22RIK	RMDN2	TOPORSL	AHSG
HMCN1	SERPINB9G	4933433M23RIK	IKBIP	CAVIN4	4930415F15RIK
UGP2	SERPINB9D	4933434M16RIK	TRIM35	BRINP1	KLRA17
SELENBP1	SERPINB9C	4933436P19RIK	RAET1C,RAET1E	FMN2	CTLA2B
RP23-350K3.2	SERPINB9B	5031420N21RIK	MIAT	ORM3	ENTPD8
COL27A1	SERPINB8	5031426D15RIK	HS6ST1	PTGR1	CELSR3
3110099E03RIK	SERPINB5	5033415L01RIK	RHOU	SLC46A2	PLD5
GM37643	SERPINB3B	5033423O07RIK	C1QC	BSPRY	CMSS1
UNC13D	SERPINB1B	5033425G24RIK	FRMD4B	2310002L09RIK	NR4A3
GM25517	SERPINB12	5230400M03RIK	TNS3	SPINK4	PALM3
CNN3	SERPINA9	5230400M06RIK	OLFML3	TAL2	SLC25A34
RNF183	SERPINA7	5330403D14RIK	CX3CR1	AQP3	TMEM40
STX17	SERPINA6	5330411O13RIK	PDGFC	TPM2	KIRREL3
GM29322	SERPINA5	5330421C15RIK	CXX1B	SH3GL2	ASTN1
TSPAN32OS	SERPINA4-PS1	5330422M15RIK	CGN	DAB1	4632415L05RIK
GM37965	SERPINA3K	5330427O13RIK	RNF144B	2610528J11RIK	TMEM52
GM26631	SERPINA3G	5330428N10RIK	DNASE1L1	SLC5A9	GDAP1L1
RWDD3	SERPINA1F	5330433J24RIK	TSPAN12	BEND5	DNTT
PAFAH2	SERPINA1A	5430401H09RIK	STAT1	ELAVL4	AANAT
9430060I03RIK	SERPINA12	5430416B10RIK	POLD4	LRRC38	TMEM233
AB124611	SERINC4	5430420F09RIK	FSTL1	1700012P22RIK	GAL3ST2
GM16286	SEMA6A	5430427M07RIK	UPK1A	PRAMEL13	DSCAM
ZFP628	SEMA5B	5430434F05RIK	AKAP2	AADACL4FM1	NXNL1
GM867	SEMA5A	5430434I15RIK	RGS1	PODN	ENO3
GM20515	SEMA4F	5430435G22RIK	TMEM178	LRP8OS1	RBFOX3
CDC6	SEMA4B	5430435K18RIK	DAB2	EDN2	CCR10
GM12036	SEMA3F	5430439C14RIK	MIR466I	TFAP2C	ADPRHL1
ASPN	SEMA3E	5530400N10RIK	TSPAN15	MYCL	LDB3
VCPIP1	SEMA3D	5730406G12RIK	ZDHHC2	EPHA8	MYL7
LRPPRC	SEMA3C	5730407O05RIK	HPCAL1	PTCH2	NEURL2
GM24923	SELT	5730409L17RIK	GINM1	CYP4B1	FRZB
NBR1	SECTM1A	5730409N24RIK	CDC42SE1	PDZK1IP1	4921508M14RIK
CCDC55	SEC16B	5730410E19RIK	SLC4A2	CFAP57	KCNH6
ZFP668	SEC14L4	5730411F24RIK	1700007K13RIK	PAX7	PHKG1
LIPT2	SEC11A	5730414N17RIK	MICAL1	PLA2G2F	1700024G13RIK
IGDCC4	SEC1	5730420F10RIK	NSMF	ALPL	MBL1
PLA2G4C	SDS	5730422E09RIK	SLC29A3	SEMA3C	CCDC83
CFAP74	SDR16C6	5730437C12RIK	STAMBP	TMEM54	GM14296
ZFP763	SDR16C5	5730460C07RIK	GPX3	A3GALT2	HSPA1A
POMGNT1	SDPR	5730492I20RIK	MAN1A	SYTL1	CYP8B1
NRG3	SDK1	5730493B19RIK	PHLDA3	CD164L2	SERPINF2
6820402A03RIK	SDHA	5730507A11RIK	MAFK	HES2	NANOG
RP23-162P5.1	SDE2	5730508B09RIK	GNAS	CASZ1	BC030476
GM26856	SCX	5730526G10RIK	FBXW9	MASP2	SRSF12
PLA2G16	SCRT2	5730575I04RIK	SLC7A1	ANGPTL7	FGA
GM38124	SCRT1	5830403F22RIK	TMC6	TRP73	PNLIPRP1
EIF3J1	SCP2D1	5830407E08RIK	SRGN	PLCH2	DNAH7C
POMT1	SCN9A	5830407P18RIK	MAPRE3	PRXL2B	MYOZ2
ZFYVE9	SCN8A	5830415B17RIK	2610008E11RIK	TTLL10	GOLGA7B
PLCB3	SCN7A	5830415F09RIK	CLIC1	SORCS2	1700067K01RIK
COPS7B	SCN5A	5830418K08RIK	CD151	HTRA3	GP6
PLVAP	SCN4A	5830427D02RIK	VAT1	HGFAC	MUC19
6430531B16RIK	SCN3A	5830427D03RIK	ZFP503	PPP2R2C	GM27021
FTL2	SCN2A1	5830433M15RIK	PARVB	STK32B	KCNG2
ANK1	SCN1A	5830435N06RIK	IGLON5	NSG1	IL1R2
SORBS1	SCN10A	5830435N17RIK	NREP	SLC30A3	ITGB1BP2
PRKRIR	SCML2	5830437K03RIK	GALNT10	OCIAD2	GLT1D1
GM20667	SCGB3A2	5830443J22RIK	COL3A1	CWH43	DMRTC1A
GM37077	SCGB2B27	5830445D09RIK	MEF2A	YIPF7	SMYD1
GM37773	SCGB1A1	5830448L01RIK	BCAT2	CGREF1	HSPA1B
XAF1	SCG5	5830453K13RIK	CERCAM	DPYSL5	CYP4A12B
BMP5	SCG3	5830456J23RIK	PLXNB2	SLC34A2	CDNF
4930505G20RIK	SCG2	5830462P14RIK	ST6GAL1	CCKAR	IGHG2C
HRAS	SCEL	5830468K08RIK	ENPP5	KLB	TAGLN3
PRMT1	SCCPDH	5830474E16RIK	MAGED2	GABRA4	DAF2
RP23-69J7.1	SCARF2	5830490A04RIK	SFRP2	SLC10A4	CCL19
WASL	SCARA3	5830495A06RIK	TNNT2	LNX1	PRRT2
H2-T10	SCAMP5	5930422O12RIK	BIN1	PDGFRA	SELE
MIB2	SCAF4	5930427J20RIK	FGF13	THEGL	MAGEE2
MMP11	SBSN	5930427L02RIK	ERCC5	SULT1B1	CNGB1
RFX2	SBF2	5930433N17RIK	PTPLA	SLC10A6	ZKSCAN16
ZFP386	SASH1	5930436O19RIK	REEP3	CDS1	GM13199
4930502E18RIK	SARM1	6030400A10RIK	FKBP7	BMP3	RETNLG
OPALIN	SAMT4	6030422H21RIK	GPRC5B	FGF5	4930590J08RIK
2610015P09RIK	SAMM50	6030438J01	ABLIM1	TESC	GM21975
XRCC1	SAMHD1	6030439D06RIK	MCAM	GM9754	CASQ2
FAM216A	SAMD7	6030451C04RIK	RASL11B	NOS1	9830107B12RIK
TNFRSF23	SAMD11	6030460B20RIK	RPPH1	ALB	RPS6KL1
TRIM47	SAC3D1	6030468B19RIK	NOTCH3	AFM	INSL3
GM16586	SAA1	6030487A22RIK	HIST3H2A	RASSF6	ALB
EARS2	S1PR3	6230400D17RIK	COL4A2	EREG	NALCN
RAPGEF4OS3	S100A9	6230414M07RIK	SMARCD3	SHROOM3	FITM1
KCNMB4	RYR1	6230426I18RIK	PEA15A	U90926	SPO11
GM15991	RYK	6330403L08RIK	CD36	PLA2G1B	9630014M24RIK
EMC10	RXRG	6330403N20RIK	ABRACL	CYP2W1	FAM132B
KXD1	RWDD3	6330407A03RIK	CYP4F13	RADIL	MYL4
CCNA1	RWDD1	6330408A02RIK	1700024G13RIK	LHX5	MGAM
PYDC3	RUNX1T1	6330409D20RIK	GALC	WASF3	6530409C15RIK
GTF3C2	RTN4IP1	6330416G13RIK	TIMP1	MEDAG	CAMP
1700086D15RIK	RTEL1	6330510M09RIK	PLEC	TEX26	GM6904
SNX8	RTBDN	6330526H18RIK	SYT7	COL1A2	CD300C
CMTR2	RSPO1	6330562C20RIK	SEMA4G	WNT16	ACPT
AKR1C14	RSPH3A	6330571C24RIK	SPEG	AUTS2	SPDYA
CENPN	RSL1	6330575P09RIK	PTPN13	ELN	1700093K21RIK
E2F7	RSAD1	6330582A15RIK	RGP1	HYAL4	PRG2
ARMCX5	RRH	6430537K16RIK	LIMCH1	LMOD2	ANKRD55
PROX2	RPUSD2	6430590A07RIK	ECH1	ACTL6B	GM17087
GM27201	RPS6KL1	6430711C07RIK	BETA-S	DLX5	GSDMC4
AIG1	RPS3	6720422M22RIK	YPEL4	NPY	MYLK3
ICMT	RPS16	6720427H10RIK	SERPINA6	TMEM213	ALPK2
FANCF	RPRML	6720454L07RIK	BGN	SVOPL	RPL27-PS3
RFTN1	RPL39L	6720460K10RIK	STX1A	PTN	RELL2
RP24-470E5.4	RPL27A	6720462K09RIK	TMEM38A	STRA8	ROPN1L
GM4279	RPGRIP1	6720475M21RIK	2310022B05RIK	EPHA1	WNT10B
PIK3CB	RPE65	6720489N17RIK	BLVRA	KEL	PHF21B
FBXL22	RP1L1	6820402I19RIK	B3GNT5	TRPV6	HRK
CD109	ROS1	6820445E23RIK	CISH	EPHB6	D630002J18RIK
IER5	RORB	7030407E18RIK	SCT	TGFA	LMX1B
RP23-100G10.7	RORA	7030407O06RIK	ROPN1L	ADD2	GM14025
SRSF12	ROR2	7420700N18RIK	PRKRA	REG3G	EAR10
TMCO4	ROPN1L	8030447M02RIK	B3GALNT1	LRIG1	PLAC9B
MYO7A	ROBO4	8030448K23RIK	NRADD	PROK2	1700022I11RIK
TICAM1	ROBO1	8030451A03RIK	RCN3	CHL1	GM8775
FAM73B	RNFT2	8030456M14RIK	FAM181A	WNT7A	SRP54A
A630077J23RIK	RNF207	8030476L19RIK	RNF128	SLC6A13	DCST1
MCCC1OS	RNF182	8030497I03RIK	LGALS3BP	RET	PRICKLE4
5430405H02RIK	RNF180	8030498B09RIK	TBX2	LRRC23	GM10774
PAQR8	RNF17	8430401P03RIK	2310008N11RIK	TUBA8	ANO3
PLXDC2	RNF165	8430419L09RIK	CNP	CLEC12B	CXCL2
TRPM4	RNF138RT1	8430437B07RIK	RAB32	OLR1	ADAM6B
NPAS1	RNF128	8430437N05RIK	NBL1	GPRC5D	GATA1
GM14377	RNF114	9030201C23RIK	FOXP4	ART4	LY6G6F
ELF4	RNF112	9030218A15RIK	NFIB	RERG	APON
OSBPL7	RND3	9030420N05RIK	PKNOX2	LMO3	HOXD8
GM13712	RNASE6	9030601B04RIK	BCL2	PIK3C2G	FRAT2
FBXW8	RNASE2A	9030607J07RIK	PLD2	GYS2	OLFR690
LDLRAD3	RMST	9030617O03RIK	MS4A10	CIDEC	GM8206
BRF2	RMDN2	9030622M22RIK	CCL12	ST8SIA1	PLA2G2E
METTL7A1	RIT2	9130001E16RIK	CXX1C	FAR2	CSF3
MIR7078	RIPPLY2	9130002K18RIK	EVC	TMTC1	SERPINB1C
GM12120	RIPK4	9130004J05RIK	GM20748	TIMP4	GRID1
PXYLP1	RINL	9130231A04RIK	1700026D08RIK	SCNN1A	HAND2
FCHO1	RIN2	9130401L11RIK	UNC93B1	DYRK4	GM2174
RAP1GAPOS	RIN1	9130409J20RIK	TSPYL3	TSPAN11	GM21586
PPAPDC2	RIMS2	9230104K21RIK	ZIC1	CLEC2H	MRGPRA1
RP23-327P24.2	RIMKLB	9230106L01RIK	GNG13	CEACAM12	GM3194
PELP1	RIMKLA	9230108I15RIK	GADD45G	CKM	GM94
ZFP944	RILPL1	9230112D13RIK	ANXA4	SBK2	GM3373
GM7224	RIC3	9330112F22RIK	ANGPTL4	CSRP3	GM5784
ACRBP	RIAN	9330156P08RIK	RND2	CEACAM18	PDZD3
CACTIN	RIAN	9330169B04RIK	RASSF10	CYP2B10	1700047I17RIK2
TRIM36	RHPN1	9330179C17RIK	RAB3D	LYPD5	AGRP
MCCC2	RHOX9	9330182L06RIK	GREB1L	SLC7A10	SYT14
DOCK6	RHOU	9430011C21RIK	4933431E20RIK	CERS3	BMP15
ACAD8	RHOT1	9430012M22RIK	RBP1	PCSK6	NELL1
MLPH	RHOD	9430013L14RIK	SOX6	CHRNA7	APOL11B
HECTD3	RHOC	9430018C23RIK	MEGF6	MESP2	GM20479
H2-M3	RHOBTB3	9430029E18RIK	FUCA1	PLIN1	LARS2
GGT7	RHO	9430032J07RIK	ZYX	RYR1	SBK2
CYSLTR1	RHBDL3	9430034F23RIK	MSI2	ACAN	LY6G6D
GPN2	RHBDL2	9430034N14RIK	TPD52L1	PRSS23OS	ATF3
SKA1	RHAG	9430037O13RIK	COLEC12	CALCB	PPM1N
ESCO2	RGS9	9430047G12RIK	DEF6	MYLPF	ASZ1
GM38277	RGS7BP	9430047L24RIK	NPR1	STARD10	MYH3
ALDH1A2	RGS7	9430053O09RIK	AS3MT	KLK10	F13B
ZFP870	RGS6	9430064I24RIK	GPR125	SULT1A1	TBX19
SMIM11	RGS4	9430076C15RIK	CYBA	KLK7	BPIFA3
B9D2	RGS3	9430081I23RIK	H2AFY2	ATP2A1	4933406J08RIK
RP23-322E20.6	RGS2	9430087J23RIK	BRDT	CHRDL2	CNTNAP3
GM37719	RGS16	9430087N24RIK	ADC	SLCO2B1	CRABP1
COL1A1	RGS13	9430091E24RIK	PAFAH2	DGAT2	ANKS4B
A430105I19RIK	RGN	9430091N11RIK	BAK1	NAN	SYNGR4
PLCH1	RGL3	9430099H24RIK	ANXA3	TRAT1	FAM25C
UBE2D1	RFX4	9530001P21RIK	FBN2	COX6A2	BC053393
GJB1	RFPL4B	9530002O20RIK	BOC	LYVE1	CCDC36
GM37474	RFFL	9530056K15RIK	CTGF	DKKL1	OLFR9
GM25328	REX2	9530071P10RIK	WDR16	PRSS8	CYP2G1
GM11507	RETNLB	9530077C05RIK	TUBB2B	ABCC6	OLFR70
D630003M21RIK	RET	9530078B04RIK	LRRC8C	USH1C	EAR6
HIST1H2AG	REST	9530086O07RIK	SEMA3C	FGFR2	REG1
B3GALT5	RERG	9530086P17RIK	CRTC3	FAM24A	OLFR172
TRIM30A	REPIN1	9630021D06RIK	IRF2	CPXM2	9030624G23RIK
RP23-322M5.3	RELN	9630050E16RIK	TSTD3	CHP2	4732471J01RIK
GPR150	RELB	9830166K06RIK	C77370	SCNN1B	GM5096
BAIAP2L1	REG3G	9930031P18RIK	FAM160B2	HPX	ADH6B
CAPN6	REG3B	A030001D20RIK	RBL2	CRYM	GM4953
GM20045	REG3A	A130004G07RIK	BSCL2	ANKS4B	KLRB1
TMEM151A	RECK	A130010C12RIK	ZFP57	MMP21	TMEM217
SLC6A9	RD3	A130012E19RIK	DNAJC12	D7ERTD443E	GM8765
GM37393	RCVRN	A130038J17RIK	CD81	TUB	GM21886
GCNT7	RCN1	A130071D04RIK	ENTPD5	MRGPRF	2010001E11RIK
A430108G06RIK	RCAN2	A230009B12RIK	B230120H23RIK	SLC6A14	ADAM24
HEXB	RBPJL	A230038B01RIK	MXD4	TNNI2	1700001P01RIK
HSPBP1	RBP3	A230048O21RIK	MYL2	GPC4	T
MAOB	RBMX	A230058F20RIK	HLF	CD40LG	ARHGEF37
TBC1D14	RBM47	A230061C15RIK	TSC22D1	FGF13	ACOT4
GM37632	RBM46	A230102O21RIK	GSTM6	GLOD5	5330438I03RIK
PRDM16	RBM44	A330075M08RIK	CRYL1	OTC	GM3005
DDIAS	RBM20	A330076H08RIK	DOCK4	AFF2	CD300LH
SLC35G1	RBFOX2	A430061O12RIK	HIST1H1C	ASB12	CRISP3
CISH	RAX	A430102J17RIK	FRRS1	HEPH	1700019B03RIK
ZBTB3	RASSF10	A430106A12RIK	CFLAR	FGF16	PTN
MFAP5	RASSF1	A530021J07RIK	CFH	ITM2A	TPSAB1
KNDC1	RASL2-9	A530083I20RIK	HUNK	TNMD	RP23-395P6.9
TSPAN2	RASIP1	A530084C06RIK	AIF1	SRPX2	EGR3
FYB	RASGRP3	A630026N12RIK	CHST14	XKRX	GM10068
OASL1	RASGRF2	A630035D09RIK	ZFP358	COL4A6	LSM5
ARL13B	RASGEF1A	A630038E17RIK	PLK5	CHRDL1	5830454E08RIK
GM37311	RASEF	A630057N01RIK	ST3GAL5	GLT28D2	4921513I03RIK
FGGY	RASAL2	A630081D01RIK	9230114K14RIK	ADGRG2	A3GALT2
GM20492	RARG	A630095E13RIK	ARHGEF16	ITGB1BP2	ADTRP
MIR1B	RAPSN	A730009L09RIK	PLEK2	GABRE	DPYSL4
GM26773	RAPH1	A730017C20RIK	PIEZO1	GABRA3	5730596B20RIK
INMT	RAP2B	A730034C02	CRMP1	GABRQ	PAQR9
STX7	RAP1GDS1	A730041O05RIK	RNF181	ZFP185	KCNJ10
RP23-226O20.9	RAP1GAPOS	A730046G19RIK	ATF3	TREX2	ACSL6
TBC1D8	RANBP17	A730052K04RIK	RNF144A	ZFP92	COL15A1
A130014A01RIK	RAMP1	A730059M13RIK	LPAR6	ATP2B3	TATDN1
ADRB2	RALA	A730089K16RIK	FCGRT	PIR	ENPP3
TMEM119	RAI2	A730091E23RIK	CD83	VEGFD	CENPH
GM17597	RAI14	A830010M20RIK	TRAF3IP2	ASB11	EGF
RABL6	RAD9B	A830080L01RIK	SRC	NXF7	SPHKAP
GIMAP8	RABL6	A830082K12RIK	GDPD2	KIR3DL1	2010107G12RIK
PHACTR1	RAB6B	A830082K12RIK	MBNL2	ADPRHL1	PBK
FANCD2	RAB3IL1	A930004D18RIK	NAB2	GAS6	GM9821
RP23-342M4.3	RAB3C	A930010G16RIK	PLOD2	MYOM2	OTUB2
RP24-317F6.7	RAB30	A930011G23RIK	SPHK1	ADRB3	DGKK
TRIM39	RAB27A	A930012M21RIK	WIPF3	CD209A	TULP1
SSC4D	RAB20	A930012N16RIK	PLSCR3	CD209D	9230104M06RIK
GM15728	QSOX1	A930033C23RIK	CRIM1	TEX29	DCTD
MIR421	QRICH2	A930037O16RIK	PRKCB	ASB5	MAST1
EMC9	QPRT	AA407331	CXCL1	ANK1	SCD1
NANS	PYROXD2	AA407787	TEK	SFRP1	IFI27L2A
MRPL41	PYDC4	AA408251	HBA-A2	ADAM3	POPDC2
KCNK13	PXYLP1	AA409368	ASS1	ADAM5	PCDH15
D930036K23RIK	PXT1	AA414768	ITIH2	TENM3	GIPC3
NRDE2	PVT1	AA414992	8430427H17RIK	PDGFRL	FOXA3
KCNMB4OS2	PVRL4	AA415038	TSPAN6	HPGD	ANKRD34A
1810044D09RIK	PVRL3	AA415437	FNDC3B	IQCM	GM5641
BBS12	PVRL1	AA516738	MAN2A2	PDLIM3	RHBDL1
IL1RN	PTX3	AA517023	DECR1	GM45753	STAC
APOL6	PTRF	AA517841	PPP1R9A	MFAP3L	ALX4
SLC6A13	PTPRZ1	AA522020	SMARCC2	CBLN1	PLA2G2C
RP24-147H20.3	PTPRO	AA536748	RND3	NKD1	P2RX3
GM266	PTPRK	AA914427	PLIN2	HP	CXCR1
GJC2	PTPRG	AA986715	HTRA1	CES1F	NOL4
LPPOS	PTPRF	ABCA12	ARHGEF17	IL34	GM21188
GM13608	PTPRD	ABCA3	GSTM7	MT4	SHISA6
ARL16	PTPRB	ABCA4	CGNL1	DRC7	E030030I06RIK
GM19445	PTPN13	ABCB10	OLFM1	1700018B08RIK	AVPR1A
GM33366	PTPDC1	ABCB1A	SCD2	CRISPLD2	CLDN22
MTMR9	PTK6	ABCB1B	MGST2	CES2G	TAAR4
SRPX	PTK2	ABCB4	QSOX1	HSD11B2	OMG
LRRIQ1	PTHLH	ABCB9	TMEM98	SMPD3	ENTPD4
SLC16A1	PTH	ABCG4	SLC22A17	HEPHL1	C630004M23RIK
RP23-114L12.4	PTGDS	ABHD15	RGS3	VSTM5	PIF1
GM12289	PTCHD4	ABHD17B	ZBED3	BMPER	FBXO40
ZNRD1AS	PTCHD1	ABHD4	PCDHGC3	ACTA1	CMYA5
GBX1	PTAFR	ABI2	BACE2	ADAMTS8	SSTR2
MIR6939	PSTPIP2	ABI3	NID1	ST14	ZCCHC12
CAPN10	PSMD7	ABLIM1	FAM84B	NECTIN1	GM3636
PINK1	PSMD11	ABLIM3	LTBR	TRIM29	CFD
ASCL2	PSMB11	ABPARTS	EPB4.1L1	POU2F3	RAPSN
TAF12	PSG21	ABTB2	LY96	CLMP	HHIPL2
SNORA23	PSG19	ACAD10	NRBP2	BARX2	4930426L09RIK
GM17399	PSG18	ACAP2	CMBL	PLET1	ATP2A2
LAMA3	PSG16	ACE2	SLC37A2	APOA4	LUM
GM37660	PSEN1	ACER2	6330403K07RIK	APOC3	GM8369
CYBA	PSD	ACER3	MATN2	APOA1	BATF3
CDCA5	PRTG	ACKR2	BC021614	DSCAML1	NLRP1A
GM2223	PRSS58	ACOT1	ANXA1	TMPRSS4	TROAP
ZFP791	PRSS52	ACP1	0610009L18RIK	MPZL2	DCSTAMP
GM3739	PRSS41	ACP5	LMNA	SCG3	GM6741
GM37843	PRSS37	ACPP	COL27A1	TMOD2	SPSB4
HYAL1	PRSS29	ACR	SERPINB1A	AQP9	HOXA2
PNP2	PRSS23	ACRBP	WDR86	GCNT3	DRP2
CD37	PRRX2	ACSL6	HAAO	ITGA11	COX7A1
ZPR1	PRRX1	ACSS1	OCIAD2	ELOVL4	CCNA1
GM26767	PRRT4	ACTA2	8030411F24RIK	PAQR5	GM20425
SLC29A2	PRRG2	ACTG2	ATP2B3	ACSBG1	CLVS1
CABLES2	PRRC2A	ACTN1	RILP	DNAJA4	CPA3
GLYCAM1	PRRC1	ADAM1B	PAQR7	THSD4	TBXA2R
GSTO2	PRR5L	ADAM2	MAOB	CRABP1	GM17384
VAV2	PRR27	ADAM21	CDKN1C	CYP1A2	SERPINA6
ELOVL2	PRR15	ADAM4	GAMT	CYP1A1	TNFRSF9
DDC	PRPS1L1	ADAM8	GM5424	STRA6	DOCK3
USP4	PROX1	ADAMTS12	NEAT1	COL12A1	P2RX2
GM13056	PROM2	ADAMTS18	PERP	FAM83B	GPR115
SF3B3	PROL1	ADAMTS4	EFS	HCRTR2	D830039M14RIK
LZTS3	PROKR2	ADAMTS5	LAMA1	RBP2	MAPK8IP2
PEAK1OS	PROK2	ADAMTS6	GCNT1	CLDN18	KHDC1A
DLX1AS	PROB1	ADAMTS9	ELOVL2	TDGF1	AC163993.1
SLC25A35	PRN	ADAMTSL3	FOLR2	LRRC2	BEND6
NAPRT	PRM1	ADARB1	CBX4	DCLK3	ANKRD1
GM11131	PRLR	ADARB2	SSH3	ARPP21	GM14446
DNAAF5	PRL8A9	ADAT1	LPCAT2	VIPR1	CD5L
MARS	PRL8A1	ADD2	EGR2	LYZL4	1700084C01RIK
ENTPD1	PRL7C1	ADGB	P2RX7	EPHB1	SNAI3
RP23-235E15.6	PRL7A2	ADH6B	TRO	MST1R	BTN2A2
ANKRD39	PRL7A1	ADK	ATG9B	MST1	PABPC4L
FAM89A	PRL6A1	ADM	CHKA	PYGM	LSAMP
PAPOLG	PRL4A1	ADORA2B	GM5	A930018P22RIK	MAFA
SNPH	PRL3B1	ADRA1A	PITX2	6820408C15RIK	ASXL3
CECR6	PRL	ADTRP	HIST2H3C1	SBSPON	AW551984
THUMPD1	PRKG2	AEBP1	PLEKHA4	FOLR2	GFAP
BC064078	PRKD1	AEN	CLEC4G	TRPA1	ABCA12
RP23-181F22.3	PRKCE	AFF2	PRR16	LAMA1	SCD4
RALB	PRKCDBP	AFF4	WFDC17	ALOX12B	CATSPER2
HPGD	PRKAR1B	AFMID	TTLL9	LOXHD1	ZFP511
GGCT	PRIMA1	AGFG2	PLCH2	ALPK2	ORM1
GM16183	PRG3	AGK	IL20RB	CCDC85A	GM14308
GM4924	PREX2	AGPAT6	GM13710	ITGBL1	AKAP6
CAR10	PRELP	AGPS	LTBP2	UCP3	TUB
PRSS27	PRDM10	AGT	PRSS56	CDO1	SUSD5
MYD88	PRAP1	AHDC1	LIF	KLRC3	MMP24
RPS6KA4	PRAMEL6	AHSP	NEUROD1	DHRS7C	ELN
GM38243	PRAMEF12OS	AI120166	PALM2	VSX1	E230019M04RIK
RP23-56N1.3	PQLC1	AI131651	TMC8	TMPRSS7	COL6A5
POLL	PPY	AI194348	P2RY1	BC016579	1700061G19RIK
DDIT4	PPP6R3	AI225934	PLLP	MYH2	LINGO1
CD5L	PPP3R2	AI317158	PTGS2	TPSG1	SYN1
RP23-114M24.1	PPP2R2C	AI414108	PRSS44	MAMDC2	CEP55
ABLIM2	PPP2R2B	AI465300	LDB3	PTPRF	AOC3
CYB561A3	PPP1R9A	AI481207	NRG1	TNXB	BAIAP2L2
1700006J14RIK	PPP1R3FOS	AI504432	CLEC4A3	ARHGAP44	ZCCHC5
FANCB	PPP1R2-PS7	AI594671	OLFR1372-PS1	SYCE1L	FAR2
MPST	PPP1R18OS	AI605517	KLF15	SNAP91	SLC2A5
RP24-354P12.3	PPP1R17	AI661323	SPTBN4	ADAMTS15	HEY2
RECQL4	PPP1R14A	AI661384	CD248	PRSS35	CSDC2
CMTM8	PPP1R12B	AI662245	BC021767	CRYGS	PRRX2
NPHP4	PPM1N	AI839979	EMCN	ASPRV1	FAM195A
CR2	PPIL3	AI849538	AFM	IDI2	HMCN2
RP24-316L21.3	PPFIA4	AI854703	2310014L17RIK	ACSM1	GREM1
SLC10A3	PPFIA2	AIRN	RFX4	ANGPTL1	MUCL1
SOX13	PPARD	AK013187	ARC	TMEM35A	ASIC1
RSL1	PPAP2A	AK017779	1810064F22RIK	FA2H	DNAJC22
RP23-436D14.5	POU6F2	AK039862	ARHGEF37	NDN	KCNA5
GM37303	POU6F1	AK076759	LTB4R2	CPLX1	DNAH17
GP1BB	POU4F3	AK078363	DUSP13	AKR1C14	CPT1B
GM16596	POU3F4	AK079263	HOXD10	BC034090	MAMDC4
TIRAP	POU3F3	AK088937	LRRC38	EGR3	CYP2E1
FAM107A	POU3F1	AK1	D730001G18RIK	3300002A11RIK	CCDC67
CAR5B	POTEG	AK132605	IL1B	CALM4	9030025P20RIK
FAM43B	POSTN	AK153639	CCL7	NPBWR1	EPHA5
MEGF10	POPDC2	AK153988	MS4A4D	TPSB2	HAVCR1
AI606181	POMC	AKAP12	SDCBP2	FGB	EIF4EBP3
PSTPIP1	POLR2F	AKAP17B	ECSCR	B3GALT2	DUSP15
MAGT1	POLR2E	AKAP4	TWIST2	CFHR2	KLRA1
CYP21A2-PS	POLR1A	AKAP7	H2BFM	MAP9	FAM181A
CRIP2	POLH	AKR1B10	PKP3	SLC16A2	OLFR750
RP24-535M14.2	POF1B	AKR1B8	CDA	RNF225	HIST1H1T
UTP3	PNRC1	AKR7A5	MPP4	KCNK1	FGL1
FAM220A	PNMT	AKT1	1700084E18RIK	GALNT17	RGS5
MTHFS	PNMAL2	AL023008	CACNA1B	LYL1	TNNI3
ENPP1	PNMA2	ALAD	ASIC1	ANO7	GATA4
RP23-125B15.1	PNLIPRP2	ALCAM	LAG3	ATP2C2	4933407L21RIK
RAC1	PNLIPRP1	ALDH1A1	SHISA3	MAB21L4	HAPLN1
PACRG	PM20D2	ALDH1A3	1700048M11RIK	RNF43	MYO18B
HAUS4	PLXNC1	ALDH1A7	2700054A10RIK	RHOV	FGF13
1700112E06RIK	PLXNA4	ALDH1L1	4930555G01RIK	EVPL	2310009B15RIK
DPF3	PLSCR2	ALDOC	A330102I10RIK	TMEM132D	RALYL
GM28118	PLS3	ALG9	AGTR1B	TMEM132C	STAB2
RP23-429E19.5	PLK2	ALKBH7	ASIC2	RAMP1	MCPT4
TRPM6	PLET1OS	ALOXE3	CCR4	SKINT2	ACNAT1
GM9917	PLET1	ALPPL2	GM11961	CSTA1	GM454
B230217C12RIK	PLEKHH2	ALS2	PLEKHG6	AI661453	KLRA4
KDELC1	PLEKHD1OS	ALX3	PTPN18	FBXO15	AA467197
CLN6	PLEKHA6	AMBRA1	RSPO4	TMEM30B	TSHR
ERICH4	PLEC	AMDHD1	UPK3B	SCARA3	PET117
PFDN2	PLD1	AMIGO2	SERPINA3A	SCN10A	GRIK3
HGH1	PLCZ1	ANAPC1	FAM198A	ZSWIM2	SLMO1
GM21747	PLCXD1	ANGPT1	FAM84A	PTPN13	LRRC4B
4930552P12RIK	PLCB4	ANGPT2	MASP1	EXPH5	LONRF2
SLC38A5	PLB1	ANGPT4	SOX9	POF1B	GPR81
P2RY2	PLAU	ANGPTL1	RARRES1	PRSS55	WFDC6B
IFIT1	PLAC8L1	ANGPTL2	GSG1L	LY6D	GTSE1
GTF3C4	PLAA	ANGPTL4	FAM187B	LRRN1	CACNG4
LSM1	PLA2G5	ANK1	NFE2	FRAS1	CDH15
ASXL1	PLA2G1B	ANK2	PTGS1	GLIS1	AI848285
RHEBL1	PKP2	ANK3	CTIF	ASB16	GM8251
ZFP759	PKNOX2	ANKEF1	1700028P14RIK	DSG1C	BPIFA2
NAGLU	PKIA	ANKLE1	6030407O03RIK	CD207	TXLNB
AGT	PKHD1L1	ANKRD1	CASP12	SCN7A	LMO3
LAT	PKHD1	ANKRD11	NMUR2	GRIP1	TMEM254C
FASTKD3	PKDREJ	ANKRD24	NR2E3	TESPA1	SORCS1
GM15247	PKDCC	ANKRD33B	SVS6	LARP6	CENPI
D130007C19RIK	PKD2L2	ANKRD34A	CYYR1	TTC22	SLC17A2
FEM1A	PIWIL4	ANKRD44	PADI6	PARM1	HOXC6
RARA	PITPNM2OS1	ANKRD63	TMEM215	DPP4	HIST1H2BR
PLAG1	PITHD1	ANO1	OASL2	EPGN	PGBD5
ENPP3	PIP4K2B	ANO10	SSTR3	TBR1	ALDH1B1
GM3650	PIP	ANXA4	SDPR	XKR6	TMEM45B
SYT15	PIK3CB	ANXA6	ZCCHC16	FAM167A	MC5R
CD3D	PIH1D3	ANXA7	ACAN	ANO4	SERPINB9B
ST5	PIH1D2	AOAH	FAM65C	RIMS4	TMEM182
CRISPLD2	PIGZ	AOC3	TMEM130	ABI3BP	GM266
B3GALT2	PIGN	AOX3	TTLL10	TPBG	KCND2
PLA2G4C-PS	PIEZO2	AP1AR	ICOSL	RAVER2	ESRRB
GM37648	PI16	AP1S2	1810019D21RIK	ROR1	MAP7D2
BEX1	PHYHIPL	AP3S2	PARP3	TMEM98	GM16253
XRCC3	PHYHIP	APBB1IP	TULP1	CCR3	GP2
SDR42E1	PHOX2B	APCDD1	DCAF12L2	PRDM8	LRRC10
CNKSR3	PHLDA3	API5	FAM115C	PLK5	JPH4
C230037L18RIK	PHLDA2	APITD1	SHISA9	CDCP1	DSC2
GPR173	PHKG1	APLF	CREG2	KRT17	CDK5R2
CUL9	PHKA1	APOBEC2	GBP3	L3MBTL1	2310042D19RIK
MUTYH	PHF3	APOE	LCP2	KCNH8	BHLHE22
ENO3	PHF14	APOL11B	RAI2	KRT33A	5330426P16RIK
MFI2	PHEX	APOL6	HOXB7	CHRNA5	GM10483
MAPK13	PHACTR4	APOL7C	6430531B16RIK	KY	EDAR
RP24-230L5.3	PGAP1	APOL8	RBM24	FRMPD1	HIST2H2AB
KNTC1	PFPL	APOL9A	2410004I01RIK	TWIST1	SERPINA1B
ADGRG6	PFDN5	APOOL	FGFBP3	KRT25	PRELID2
DUS1L	PERP	APOPT1	BMPR1B	RNASE1	PNPLA3
ATP8B2	PENK	APPBP2	NOS1AP	MYF6	FANCI
H1FX	PELI2	AQP6	RAPGEF3	ACSS3	GM20449
NLRC5	PEG3	AQP9	CYP11A1	ASCL3	MMP27
PROB1	PEG12	ARAP3	RAB40B	PHF24	RGS7
CCDC18	PEG10	ARF3	LRFN3	IL5	ZMAT4
EPS8L2	PEAR1	ARF5	ZFP354B	SLC9A3	PCSK1N
XYLT2	PDZRN4	ARHGAP12	WNT11	FRMD7	NPTX2
KNCN	PDZRN3	ARHGAP15	ATP6V1G2	FAM110C	RHD
KLK14	PDZD9	ARHGAP26	MAP1A	HOXC9	9330171B17RIK
TRIM21	PDZD3	ARHGAP28	AB124611	SOSTDC1	KCNJ4
KLHL15	PDZD2	ARHGAP29	ACOT11	RORB	OLFR921
SLC25A45	PDX1	ARHGAP30	CCR1	PDZRN4	GPA33
C3AR1	PDRG1	ARHGAP31	RAPSN	AGR3	VGLL1
MTERF4	PDLIM1	ARHGAP33	SUSD2	ARMH4	1700067P10RIK
GM10605	PDK2	ARHGAP5	B330016D10RIK	TRPM8	RNASE1
RP23-120C8.6	PDILT	ARHGAP8	CDH5	LZTS1	OLFR701
CCDC57	PDGFRB	ARHGEF15	RCAN2	IGSF10	SULT6B1
HOTAIRM1	PDGFRA	ARHGEF28	AI854703	GLB1L2	E130114P18RIK
2610037D02RIK	PDGFD	ARHGEF6	BC096441	ARSI	OLFR458
SPATA2L	PDGFC	ARHGEF9	IL27RA	NPY1R	CDR1
PDIA5	PDE8B	ARID5B	UGT2B36	LUM	CYP2J8
GM3896	PDE7B	ARIH1	2210417K05RIK	RNF39	MORC2B
DACT1	PDE6B	ARMC9	VMN1R90	ADAMTS2	A830005F24RIK
GM38302	PDE6A	ARMCX2	IRGM2	CPZ	ANKDD1A
TTLL9	PDE5A	ARPC2	SERPINB1B	CCDC113	OLFR98
MLLT6	PDE4D	ARR3	SLC2A9	EEPD1	GM17613
MRAS	PDE4B	ART4	PCDHB22	ZCCHC12	MC1R
SLC6A15	PDE3A	ARXES1	HSD17B13	CYSRT1	SOST
SH2D4A	PDE1C	ASAH2	THA1	OLFR701	SMC1B
GM26588	PDE11A	ASB17	WFIKKN2	ENTPD8	CLEC4A4
RPS15A-PS2	PDE10A	ASIC5	AU040972	SLC6A20A	RANBP3L
NAALADL1	PDCL2	ASNS	4833418N02RIK	LPAR3	REX2
RP24-555P13.4	PDCD1	ASPM	CCDC17	WNT4	5430421N21RIK
FBXL19	PCYT1B	ASTX	1700056E22RIK	ARHGEF26	4930402F06RIK
PPFIBP2	PCSK5	ATAD1	6720483E21RIK	FZD8	CD164L2
GFAP	PCSK2	ATAD2	GAP43	AADACL2FM1	HSF3
GYLTL1B	PCSK1	ATAD5	4930429B21RIK	LRFN3	PABPC5
A630081D01RIK	PCP2	ATAT1	4930579K19RIK	CLCA2	PARPBP
PPFIA3	PCOLCE	ATCAYOS	0610039K10RIK	CFAP221	CDC20B
GM37706	PCMTD1	ATF5	ART1	SSTR4	ACSM3
DPP4	PCK1	ATF7IP2	GM11696	FREM2	GDF3
RP23-282L6.2	PCDHB4	ATG13	LRRC39	PRAMEL18	PTGER3
ZDHHC8	PCDHB3	ATG2B	IL1F9	LRG1	FGF9
ZFP429	PCDHB18	ATG4C	TBC1D10C	TMPRSS13	IFI44
FILIP1	PCDHB16	ATOH8	ZFP941	MYOM3	NUF2
TMPRSS9	PCDHB15	ATP10B	CMA1	IL22RA1	HIST1H2AP
POLR3G	PCDHB11	ATP13A4	DAGLA	SPACA5	LRRN2
BMPER	PCDHB10	ATP1A2	GFOD1	MYCN	NTNG1
GUK1	PCDHA1	ATP1B2	GM1045	NODAL	A930003A15RIK
RP24-333I1.5	PCDH7	ATP2C1	GPRIN1	KRT80	NOX1
1190002N15RIK	PCDH20	ATP6V1E1	LCN12	GRHL3	GM11709
GM5319	PCDH10	ATP7B	MAMSTR	ITIH2	SLC2A4
VWCE	PCDH1	ATP8A1	NEURL3	ALDH3B3	FAM64A
H2-AA	PBSN	ATP8B1	SLC5A4A	OVOL2	SPRR1A
FAM84A	PBP2	ATP8B3	SPEER4E	SLC9A7	APOO-PS
GM23928	PAXBP1	ATP9B	TLR5	SPON2	GPR85
ADAMTSL4	PAX9	ATPIF1	TMEM79	UQCRH-PS1	CFI
TNNI1	PAX8	ATXN10	CST11	TBX10	MEGF11
SERGEF	PAX6	ATXN2	MYBPHL	SLC2A12	SV2A
APOE	PAX4	AU015263	MLKL	EPHX3	DAPL1
CSDC2	PAX3	AU015336	RETN	PKD2L1	ERBB4
GM4675	PAX1	AU015438	MPZL2	KDF1	COL9A1
USP49	PATE4	AU015680	CEND1	ADGRL3	CILP2
PPM1M	PARVB	AU015741	CCL2	RGS22	AGR2
GM13404	PARVA	AU015849	DMRTC1A	KCTD8	GBP10
NUP43	PARP12	AU016916	HOXD4	CDKN1C	CD40LG
GOSR2	PARK2	AU018466	HAO2	ESYT3	FCGBP
IL7R	PARD6B	AU018552	DCT	TECTA	OBSCN
PEX5L	PARD3B	AU018740	MANSC1	CCDC33	TNNT2
ARHGEF39	PARD3	AU018877	CNTNAP1	ACTRT3	MRAP
ANKRD54	PAQR5	AU019559	MYCBPAP	SLC16A9	NMBR
GM15028	PAPSS2	AU020094	TLR13	ACKR1	KCNT2
HIST1H1A	PAPLN	AU020745	ADAMTS8	1700017G19RIK	GM2564
CHRM3	PANX2	AU021001	MYOM3	CRP	EFCAB9
AOC2	PANTR1	AU021128	CD180	A4GNT	PBP2
CRHR1	PANCT2	AU021760	ATP8B4	ITPRID1	HPCA
YEATS4	PANCT1	AU021880	2700070H01RIK	GM9725	TYR
NR1H4	PAK7	AU021889	PTGER3	IGSF9	ADARB2
GM10277	PAK3	AU022077	RGL3	RAPGEFL1	3110039M20RIK
ICK	PADI1	AU022084	DPP10	KCNA6	GM5460
ASB4	PABPC6	AU022245	GM6377	ATP13A4	SLITRK1
SCN5A	PABPC4L	AU022255	ATXN1	AW551984	OLFR1333
TRF	P2RY4	AU022320	ADRBK2	RBM24	TCP10A
ITGB4	P2RX6	AU022537	WDR72	KCNA7	GM17678
MGST1	P2RX4	AU022697	PDGFRL	GASK1A	A330050F15RIK
GM22567	P2RX1	AU022855	PDE11A	HRC	SYNDIG1L
RASA4	OXSM	AU042950	SH2D7	AOX4	GM2310
ARHGAP23	OTX2	AU044856	GM10825	ATG9B	ACTL7B
TBC1D10C	OTUD7A	AUH	TRPM5	ANKRD35	GM7589
GM24095	OTOP2	AUTS2	FAM83H	CAMP	HAMP2
GM7909	OTOP1	AV320801	MAGEL2	PCP4L1	PLAC1L
MAPK1IP1	OTC	AW011738	KCNK3	HJV	DSG3
ATP5S	OSR1	AW046200	FAM78A	FOXQ1	PHXR2
TEX37	OSGIN1	AY702102	FCGR1	SLC19A3	DCAF12L2
GM15185	OSCAR	AZGP1	F13A1	MFSD4B1	PPP1R3G
PLTP	OSBPL6	B130040O20RIK	SLC24A3	CYP24A1	4930533K18RIK
HFE	OSBPL3	B230216N24RIK	COL11A1	SUSD4	DDI1
RNF24	OSBPL10	B230217O12RIK	ABCA8B	SCT	MC2R
GM38263	OSBP2	B230307C23RIK	AOX3	PLN	GPR1
NTHL1	ORM1	B3GALNT2	WISP1	CAPN8	KRT34
HNRNPA1L2-PS	OPRM1	B3GALT2	ZFP764	NEPN	4932415D10RIK
DBF4	OPHN1	B3GAT2	MPP2	LPAR1	1700110M21RIK
FAM117A	OOSP2	B3GNT9	TMEM198	MYBPC2	NME8
SERTAD4	OOG3	B3GNTL1	ANKRD35	UCN	FAM155A
EPS15	ONECUT2	B430105G09RIK	KLHL6	PTK6	IGSF21
ASPA	OMT2A	B430203I24RIK	NCF1	ELOVL3	SLC45A1
GM37447	OMT2A	B430316J06RIK	CRYAB	ALPK3	SLC32A1
TRPV3	OMP	B4GALNT2	GM1661	9130409I23RIK	SIX3
TPST1	OLFR78	B4GALT3	CCDC89	LEFTY1	UGT2B1
CLDN15	OLFR74	B830007D08RIK	MMP16	NIPAL2	CWH43
KAZALD1	OLFR690	B930012P20RIK	BTK	SLCO4A1	TEX16
1700025N21RIK	OLFR68	B930025B16RIK	GUCY1A2	RBBP8NL	ZP2
SAT2	OLFR658	B930053N05RIK	TEKT2	ST6GALNAC5	A930018P22RIK
QRICH2	OLFR112	B930093H17RIK	TFEC	HRH3	NEUROG2
RP24-441E15.4	OLFM4	BAAT	CARD9	CPA4	TACR3
GM37637	OLFM3	BAIAP2L1	RYR1	TRHR2	PRG3
LGR5	OIT1	BARD1	MMEL1	CHAD	HSD17B6
TTN	OGN	BASP1	FAAH	SPTLC3	GTF2A1L
CCSAP	ODF3	BAZ2B	4930515G01RIK	F13A1	SULT1C2
ZFP964	ODF2L	BB031773	ZFP114	ADGRG6	KRT75
STK11	ODF1	BB045044	CPED1	4930591A17RIK	KCNV1
PML	OCSTAMP	BB086117	DCHS1	CDH26	CPNE6
CCNF	OBSL1	BB144871	GM15612	ORM1	POU6F2
TEK	OBSCN	BB166591	KCNQ1OT1	PTCHD3	SLC7A15
NAT2	OBP1A	BB182297	VPREB1	ZFP750	CABP5
KCNC2	OBOX2	BB319198	H2-T24	VSTM2B	USP51
KIF15	OBOX1	BBOX1	HAP1	UTS2R	PLA2G5
PYY	OAZ3	BC005685	FLRT1	IGFBP2	ALS2CR12
NFKBIL1	OASL2	BC006965	A330035P11RIK	ANKAR	MIXL1
NHEJ1	OAS1E	BC016579	TGFB2	SECTM1B	TDRD1
AARD	NYAP1	BC018242	GRIA4	SYNPO2L	GM5269
4632411P08RIK	NXPH1	BC021614	CLEC12A	CDH6	GM14124
TAC1	NXF7	BC025933	GPR85	PPL	ACTC1
SGMS2	NUP210L	BC028789	GPR116	PRRX2	ZSWIM2
TMEM158	NUDT12	BC030870	DNAHC1	CCDC27	4933415A04RIK
JAKMIP3	NUDT10	BC040756	LRMP	CALHM4	JPH3
NEXN	NTRK3	BC042727	4932435O22RIK	CDSN	GAL3ST4
ST18	NTRK2	BC059841	PCDHGA10	CCSER1	MASTL
PKDCC	NTNG2	BC068157	OPRK1	RCAN2	GC
ERG	NTNG1	BCAM	CASP14	HS3ST6	IGFALS
PLATR22	NTN1	BCAR1	1700003F12RIK	KCNE1	4933408J17RIK
TMEM25	NTM	BCAR3	BATF	CAPSL	LRRC39
TRAF1	NTF3	BCL11A	PCDHB17	CPLX3	CAR3
TENM2	NT5E	BCL2	TNFSF13	IL22RA2	SH2D5
GDAP10	NT5C1B	BCL2L1	PCDHGC4	SRRM3	GM10006
MTFP1	NSUN3	BCL2L11	STAP1	LRRC17	ADCYAP1
KCNN1	NSMF	BCL2L15	CTLA2B	PAK5	NKX2-9
MYO1H	NSG1	BCL2L2	GM16516	GNAZ	D630023F18RIK
SLC13A5	NRXN3	BCL7A	SLAMF9	PTGER3	OXT
GM26830	NRSN2	BCL9L	RAB42	GJB6	CALY
9030617O03RIK	NRP2	BCO2	GM10941	TNNI3K	GRIFIN
HIST1H2BH	NRP1	BDH1	PCDHGA12	CACNA2D1	GM10118
2210016F16RIK	NRON	BDKRB2	PROX2	SDR9C7	BPIFB1
M1AP	NRM	BECN1	CACNB4	RDH7	CHI3L3
MEX3A	NRL	BEND7	2310015B20RIK	ABCC8	DMBT1
RP23-378C15.1	NRK	BEX1	2610206C17RIK	NDP	AQP3
APOBEC1	NRIP3	BEX4	AW495222	MAOB	APOA5
HM629797	NRG3	BHLHE41	ACTC1	HMX3	FHOD3
OBSCN	NRG2	BIK	ARAP3	WFDC5	PNMA2
CCDC71	NRG1	BIN1	BPIFB4	FMO2	BMP8A
ACOT6	NR5A2	BIRC5	FAM194A	FMO1	SERPINA1E
1700037C18RIK	NR3C2	BIRC6	FRRS1L	CD209E	TENM2
SLC10A1	NR2F1	BLVRB	G630090E17RIK	GPR34	GM826
INPP5A	NR2E1	BMP4	GM15401	SEMA3D	A230065N10RIK
PRR18	NR2C2AP	BMP5	HIST1H2BN	STAC3	GRIN2B
SLAIN1	NR2C1	BMPR2	NPM2	ALX4	VMN2R86
GM7173	NR0B1	BMX	PCDHGB8	TEX45	TMEM63C
RSAD2	NPY6R	BNC1	PNMA1	CACNG5	VGF
GM5441	NPY5R	BNC2	SLCO2B1	CDH18	4930524B15RIK
CEP131	NPY2R	BNIP2	THSD1	LTB4R2	OPRD1
ISYNA1	NPTX1	BNIPL	TMC1	LARGE2	MANEAL
ENPEP	NPR3	BRAF	UPK1B	4921522P10RIK	RNF222
WDR25	NPNT	BRCA1	ADHFE1	GGT6	4932427H20RIK
RP23-54L16.2	NPHS2	BRCA2	SRD5A2	ABCG5	PDE6A
INHBA	NPHP4	BRD1	TRIM14	CBLC	CLPS
ADSSL1	NPHP3	BRINP3	SLC16A5	NECAB1	5830462I19RIK
GM4922	NPAS4	BRWD3	9530026P05RIK	PITPNM3	MEI1
GLIPR1	NPAS3	BSN	CD46	APOC1	MGAT5B
GM26268	NPAS2	BST2	GM10267	TMEM270	2310001K24RIK
DBIL5	NOX4	BTBD3	ARL8A	EPS8L3	SCG2
AFF3	NOVA1	BTC	ETNK2	TLX3	CD200R2
CDCA3	NOTUM	BTN1A1	NR4A2	NRL	9930022D16RIK
GM4951	NOTCH4	BTNL10	SLC51B	ERC2	FANCD2OS
GM15609	NOSTRIN	BTRC	1700018G05RIK	PPP1R14C	OCM
TRBC2	NOL4L	BUB3	1700011M02RIK	SLCO4C1	CNTNAP4
DGKQ	NOL4	BZRAP1	9530002B09RIK	APOBEC2	TBX18
TMEM98	NOL3	C030004M13RIK	BC006965	CYP2S1	PLA2G4E
RPUSD4	NOG	C030008P14RIK	PCDH9	KLC3	DMRTA2
CLCA3A2	NODAL	C030011I16RIK	PTCHD3	KCNA2	RAG1
SHQ1	NOD1	C030013G03RIK	SLC9A3	ESRP1	GM1045
GM29292	NNT	C030017B01RIK	GIPC3	MYH6	GM21958
TMEM182	NNMT	C030023E24RIK	FREM3	C1QTNF4	GM16181
GM5106	NNAT	C030041B07RIK	GLB1L3	REPS2	GM10935
FIBIN	NMNAT3	C130009A20RIK	PLA2G2F	DLK1	GSTA1
MYLIP	NME8	C130051F05RIK	SAMD9L	CCR6	PRR19
GM21814	NMBR	C130057M05RIK	GPR182	PADI6	OLFR115
NOD1	NLRP9C	C130068B02RIK	XKR5	MGL2	GM13242
1110019D14RIK	NLRP9B	C130071C03RIK	KCNQ5	ASGR2	TAAR1
GM23887	NLRP6	C130079B09RIK	TNXB	LRIT1	GM10030
GM36988	NLRP5	C130080G10RIK	SMAD9	SLC7A13	P2RY4
D430042O09RIK	NLRP4E	C1GALT1C1	KY	GRID1	D930007J09RIK
MTHFR	NLRP4A	C1QA	ASIC4	NBL1	NUTM1
KBTBD2	NLRP14	C1QC	WNT8A	PKLR	1700063H04RIK
FHOD3	NLGN2	C1QTNF3	FAIM2	TMCO5B	KCNJ9
NASP	NLGN1	C1QTNF6	XKR4	SOX15	4930549C01RIK
TMEM198B	NKX6-1	C1QTNF7	MDGA1	SERPINA3H	ZSCAN10
GM15446	NKX3-2	C1QTNF9	TRIM56	SMPX	ASPHD2
SEZ6L2	NKX2-3	C230011H18RIK	ABCG4	SYT15	AMTN
GM37699	NKX2-2	C230057M02RIK	CREB5	UPK2	SLC7A9
GM15945	NKX2-1	C230066G23RIK	SNX31	FMOD	HTR6
TIE1	NKX1-2	C230071H18RIK	SCIN	SERPINA12	TMEM130
STARD8	NKTR	C230085N15RIK	TXK	ENTPD3	POU3F2
DTX1	NKAIN4	C330024D21RIK	HAPLN1	MMP1B	GM5919
4921531C22RIK	NKAIN2	C330027C09RIK	OLFR1033	PNPLA3	3110035E14RIK
RP23-403P24.3	NKAIN1	C530007A02RIK	CCDC68	BBOX1	CAPN12
PCDHB3	NIPAL4	C530008M17RIK	SRRM4	LRRC18	TPH1
WISP1	NIPA1	C530014P21RIK	DNAHC10	BC006965	SPATC1
GM38292	NIM1K	C530020B09RIK	ANK1	TRPC5	CCL1
CYS1	NID1	C530045E16RIK	OAS1C	PGM5	LYPD8
STMN2	NHSL2	C730029A08RIK	SNTB1	AADACL4FM3	ACOT10
GM16350	NHLH2	C76132	KCTD8	TMEM45B	VMN1R3
ZFP954	NGEF	C76336	AGT	PLEKHA6	OLFR1393
GM17096	NGB	C76434	GM10789	LAD1	XKR7
POU2AF1	NFKBIE	C76555	PPP1R1B	2700046A07RIK	APOA4
ALOXE3	NFKB2	C76628	PTPRZ1	ABCA9	CLEC4F
GM38257	NFIC	C76751	9030612E09RIK	GCK	GM17641
1520401A03RIK	NFIB	C77097	VEPH1	MACC1	MUP7
1810062O18RIK	NFIA	C77370	HHAT	GPR45	GM10430
GM14397	NFE2L3	C77534	PTPRR	RPTN	DXBAY18
SLC12A7	NFATC4	C77545	CLSTN2	ELMOD1	KLF1
DOCK8	NFATC2IP	C77581	TMPRSS5	HRNR	LGSN
GM38062	NFATC2	C77626	SAMD4	2010003K11RIK	SPATA32
GM17110	NFAT5	C77648	SLC9B2	SLN	PNPLA1
1700012B07RIK	NFASC	C77651	HEYL	LCE1C	MGAT4C
EHBP1L1	NFAM1	C77673	LOXL1	DMGDH	DMGDH
MAP10	NEXN	C77798	UNC79	BHMT2	GABRB2
NEK3	NEUROG3	C77905	TRPV6	LCE1F	NEUROD1
LILRA5	NEUROG2	C77949	H2-AB1	PNLIPRP1	PRSS52
KLHL8	NEUROG1	C78024	FES	SLC35F2	DDX25
FCGR1	NEUROD6	C78115	UBXN10	CRYBB2	1700034O15RIK
GM12305	NEUROD4	C78200	PPAPDC3	PGLYRP3	4933411G11RIK
HMHA1	NEUROD2	C78441	H2-Q10	PGLYRP4	WISP3
OSBPL5	NEU1	C78444	SOX18	PM20D1	MRPS36-PS1
WRAP53	NETO2	C78513	SULT6B1	CILP	OLFR1444
TPPP3	NETO1	C78809	RAB33A	ISL1	GHRH
KLF4	NEO1	C78893	MAMDC4	SLC26A9	GM7148
TIAM2	NELL1	C79017	LDHD	S100A14	TULP2
SUSD5	NEK5	C79256	AMIGO1	GJB5	1810046K07RIK
KIF4	NEK11	C79557	ZFP457	GJB3	METTL7A2
TRIM7	NEK1	C79607	KIF6	FAM83G	LGR6
RP23-375E13.3	NEGR1	C79818	F630042J09RIK	CRTAC1	JAKMIP3
NDNF	NEFL	C79845	HIST1H2AC	ADORA1	TWIST2
RP23-376H8.2	NEDD4L	C80060	NXPE4	MFAP4	SPRN
RP23-378O9.1	NECAB1	C80154	ATP8B5	MYBPH	SLC5A5
SPSB4	NEBL	C80258	VSIG1	ABCB4	ELFN2
TMEM50B	NEB	C80719	WDR96	TFAP2E	KHDC1C
ZFP799	NDUFA13	C80918	CAMTA2	HOXD11	TMSB15B2
BBS10	NDST1	C85351	FAM132B	AGO4	MAP6D1
PPP1R1A	NDNF	C86090	KCNAB3	KCNJ12	CTRB1
TAS1R1	NDN	C87115	SLC2A13	GOLGA7B	NKAIN3
LAMB2	NCMAP	C87499	LRRC27	NPL	FHL5
RIPK2	NCKAP5LOS	C87926	SPRED3	JPH1	NR0B2
PHKA2	NCAM1	C920009B18RIK	CARNS1	PPP1R3A	FBXW13
A330009N23RIK	NCALD	CABP4	GCNT4	MAP3K9	TMEM179
ELAC2	NAV3	CACNA1E	RNF222	TTC9	SERPINA3B
GM37678	NAV2	CACNA1H	HSPA1L	MANEAL	SOX10
MAP6D1	NAT8	CACNA2D1	8030443G20RIK	TRIM72	CBLN1
GM24988	NAT10	CACNB1	CIDEA	ABRA	GM5640
SLCO2A1	NAT1	CACUL1	E030003E18RIK	EGFLAM	B4GALNT3
SLC52A3	NAPB	CADM2	E130114P18RIK	9930038B18RIK	LEFTY2
GM22716	NANOS1	CALCA	GM20257	NOTUM	KLRA8
GM33142	NANOG	CALCOCO2	SLCO1A4	TNP2	CEL
GPR37	NALCN	CALCRL	GAB3	IL17RE	GH
CCDC51	NAIP1	CALD1	TRIM10	TMEM212	1700003F12RIK
VMN2R-PS20	NACC2	CAMK1D	H2-DMA	LOR	PRSS34
ZSWIM8	NAA11	CAMK2D	RAB19	PNPLA1	OLFR1029
DAAM2	N28178	CAMK2N2	S100B	MEI4	ARL14EPL
TBX1	MYZAP	CAMTA1	ANXA9	KCNJ6	TRIML2
SCRT1	MYT1L	CAPN8	LGALS4	GM8849	R3HDML
5830411N06RIK	MYT1	CAR1	TAC2	HOXD9	ZFP804B
SRRM3	MYRF	CAR13	GNMT	PSAPL1	PIP5KL1
RP23-292N18.3	MYOZ3	CAR2	1190003K10RIK	GJC2	RAB9B
1600002K03RIK	MYOZ1	CAR3	2610203C22RIK	SPTSSB	AGTR2
CEP112	MYOT	CAR4	GM16617	LCE3D	2410076I21RIK
SYNJ2	MYOM2	CAR5B	1810007I06RIK	KRT34	NTSR2
HBB-BS	MYOM1	CAR8	AFMID	TRIL	APOM
AKAP14	MYOG	CARD11	PCDHGC5	RAI2	NOBOX
LRRC75A	MYOF	CASC4	CCDC65	FAM90A1B	CEACAM15
C330018A13RIK	MYOD1	CASC5	PITPNM1	MMP3	ARL9
STMN4	MYOCD	CASP14	RAMP1	4933412A08RIK	GM3086
RP23-216B19.2	MYOC	CASP3	4933417D19RIK	PLD6	GM3629
GM38129	MYO7B	CASP9	LAT2	TOX3	WBP2NL
GYPC	MYO5C	CATSPER2	DOC2G	KCNS3	MYT1L
GM37186	MYO5B	CATSPERG1	C330013E15RIK	FAM25C	DYNC1I1
SLITRK4	MYO3B	CAV2	SLC25A53	COL6A6	FREM3
P2RY6	MYO3A	CBLN3	GM6787	F830045P16RIK	NDP
SLC27A6	MYO1E	CBR1	4933439C10RIK	BICDL2	BC035947
ALDH3B1	MYO1B	CBS	ADAM1A	PRR33	GM3696
TMEM63A	MYLK4	CCAR1	1600029O15RIK	RTN4R	FOXR2
RP23-407I6.6	MYLK3	CCBE1	A730090N16RIK	TMEM145	GM10718
CROCC	MYL9	CCDC112	AY512931	MGAT5B	SLC26A7
SHPK	MYL3	CCDC113	ADAM5	EMX2	LIN7A
METTL25	MYH8	CCDC116	ADH7	KRTAP19-4	XIRP1
CCDC158	MYH6	CCDC171	ANG	ADGRD1	KCNA6
SLC18B1	MYH6	CCDC18	CAR5A	LMOD3	MYT1
RP23-394K8.3	MYH4	CCDC30	CD74	IL1F9	REEP2
KLF11	MYH2	CCDC63	CDSN	BMERB1	STXBP5L
MSANTD1	MYH1	CCDC7	CORIN	PRSS53	LRRC29
HECW1	MYF5	CCDC74A	CSL	RNF182	OSBP2
SYT17	MYCT1	CCDC79	CYTIP	PTX4	STMN4
PARP14	MYCL	CCDC85A	D030047H15RIK	VSIG4	AGT
GM26786	MYCBP	CCDC88C	DNAJC28	KCNJ4	FTCD
GM10603	MYADML2	CCDC93	EEF1A2	BHLHA9	CAR5A
TMEM71	MXRA7	CCKAR	GABRD	IL20RB	IGFBP1
PDE9A	MUP4	CCL2	GYPA	OLFM5	LRIT2
PLEKHG4	MUP3	CCL4	KCNE1	CRB3	CYP2J5
HRSP12	MUM1L1	CCL6	KLHL29	CNR1	HES5
EEPD1	MUCL1	CCL7	KRT36	KRT84	SLC35F1
EFHC2	MUC4	CCM2L	MANSC4	ZFP879	2410137M14RIK
FMO1	MUC3	CCNB1	NAT14	4930500M09RIK	GM10392
BC006965	MUC20	CCNB1	NEPN	NEUROG3	GM3252
4930579G24RIK	MUC16	CCNB2	PRRT3	DSC1	ADRA2A
LMNTD1	MUC15	CCNC	PZP	SNHG11	DEPDC1A
TMEM120B	MTMR11	CCND1	ROR1	P2RY4	SCIN
UNG	MTL5	CCND2	RTN4R	CCDC89	FAM71E1
SLC24A1	MTG2	CCNE1	SCRG1	CXXC4	LRRC3B
RSAD1	MTAG2	CCNG1	SH2D5	SLC15A5	SRL
EBF4	MTA1	CCNI	SLC34A2	DSG2	SLN
CDK20	MT4	CCNY	TRIM30A	SOWAHD	BCAT1
GM15342	MT3	CCR1	FMO4	ADIG	KCNC4
HDX	MSX3	CCR6	8030423J24RIK	FFAR1	IGF2BP3
LRIG3	MSX2	CCR9	9230104L09RIK	FOXE3	HIST1H2AG
ZFP61	MST1	CCSER1	OSBP2	A730020M07RIK	CD160
DBNDD1	MSI1	CCT8	APOL8	TCEAL3	HSH2D
ACOX2	MSH4	CD109	TNFSF4	LIPH	THRSP
RP23-63A19.1	MS4A7	CD163L1	RARB	ZBTB7C	D030025P21RIK
SLC6A4	MS4A6D	CD19	DNM3	CSRNP3	SERPINA1D
ADA	MS4A4D	CD209B	C1S	KRTAP4-2	PABPC1L
IFI27L2A	MS4A10	CD209E	FGD5	PLPPR4	CRYBA1
AHNAK2	MRPL47	CD24A	HOXA5	ZFP612	1700034J05RIK
FOXR2	MRPL42	CD28	HS3ST6	GM13749	CSMD3
SIX3OS1	MROH9	CD300LB	RHOJ	2010007H06RIK	NINJ2
GM29168	MROH4	CD37	ARX	DEFB1	MRAP2
SYT9	MRGPRH	CD3E	SCARF2	ABCA6	PRSS39
PNPO	MRGPRF	CD44	SLC8A2	SPATA32	KLK9
HSPB11	MRGPRB1	CD84	LCA5L	ANKRD45	PTH2
TIFA	MRGPRA2A	CD8A	MUC13	SYT16	GM7461
NQO2	MRGBP	CD96	9330159F19RIK	RASSF9	ARL13A
DNAJB5	MRC2	CDADC1	HIC1	SSTR3	GM13247
GM16907	MRAP	CDC23	DNAJC22	KLHL31	RPL13-PS3
RP24-108G5.5	MPZ	CDC25C	GM648	MYLK4	RPL21-PS6
GM26982	MPTX1	CDC40	9130017N09RIK	WDR72	GM14685
EFNB3	MPP7	CDC42BPA	HIST3H2BA	ACER1	NPS
GAS2L2	MPL	CDC42EP1	SSTR2	PRSS22	GM14139
RP23-31L10.4	MOXD1	CDC6	KLK10	TMEM232	GM13150
NT5DC3	MOSPD4	CDCA2	1700003E16RIK	GM9795	GM2663
CTSZ	MOS	CDCA7	4930519F09RIK	LINGO2	GM960
STRA6	MORN1	CDH13	BC037704	S1PR5	LINGO3
GM37111	MORC4	CDH23	UPB1	AQP12	CATSPERD
LRRC15	MORC1	CDK14	MET	DMD	PKP1
CREG2	MON1B	CDK18	PF4	KRTAP4-7	1110002E22RIK
GM12504	MOG	CDK5RAP2	GM13011	ASXL3	FBXO43
OAS2	MOCS1	CDKL2	ST8SIA6	KRTAP5-4	FLNC
XPNPEP3	MOBP	CDKL3	CYP7B1	KCNG4	PRUNE2
TSR3	MNT	CDKN1A	EGFLAM	KLHDC9	SFRP5
DOK7	MN1	CDKN2C	FYB	GPR20	HSPB7
GM38104	MMRN2	CDKN3	EYA1	SOWAHB	COL6A6
SLX1B	MMRN1	CDT1	NTF3	ADRA2C	SP9
LIPE	MMP2	CDX1	2810442I21RIK	1700120B22RIK	SCN8A
WDR53	MMP19	CEACAM10	MAP3K6	OLFR1033	GM10222
ENPP6	MMP16	CEACAM11	HDX	EPCAM	RYR2
GM4468	MMP15	CECR2	CD300A	HCRT	GPR37
LPAR2	MMP12	CECR5	OBP2A	LCE3C	FNDC5
COL6A6	MMEL1	CELA1	FAM189A1	KRT14	KLRI2
SH2D2A	MME	CELF5	RAB39B	SPRR4	SOX9
GM38070	MLXIPL	CELSR2	PCP2	MC2R	TNNC1
CDS1	MLPH	CENPA	1700001G17RIK	PENK	SOX8
CD247	MLLT11	CENPF	TMEM179	DBX2	SYNPO2L
STK36	MLIP	CENPH	2810454H06RIK	CHRM2	FUT9
ERCC6L	MLANA	CENPN	4930441O14RIK	ADRB2	LEP
GM26749	MKLN1	CENPO	4930471I20RIK	PNOC	PADI1
IRF4	MIRG	CENPP	APOC4	SPRN	GM10509
TOM1L1	MIPEP	CENPU	CRYGE	HSF3	TRP63
LAPTM5	MIP	CEP152	CREB3	TGIF2-PS2	FABP4
PYCR2	MIOX	CEP164	AMD1,AMD2	SLITRK6	VWA5B1
CD274	MIF	CEP170B	SMO	C2CD4C	RNF165
GM17491	MID1	CEP44	AGPAT4	RP1L1	SLC24A2
GKN3	MICU3	CEP57L1	BOK	SBSN	ALDOB
TBPL1	MICALL2	CEP70	RRAGD	IGFALS	CACNA1G
NSUN6	MICAL2	CEP83	KLF4	KRT32	CCDC3
DLGAP3	MIA2	CEP97	PARP10	GLDN	ADAMTS19
RP23-82I13.10	MGST3	CER1	NPR2	PABPC6	PDIA2
MTRF1L	MGST1	CES1F	FAM101B	GSG1L	DDN
GM17200	MGP	CES2B	LDHA	CYM	NAP1L2
TMEM69	MGL2	CES2G	ZFP36L1	C230012O17RIK	CLCA2
KLK8	MGAM	CETN4	COL2A1	KRTAP5-3	BTG4
GM37079	MFAP3L	CFB	TYRO3	SPRR2H	HOXC5
GM37052	METTL7B	CFHR1	STXBP6	STXBP6	CHI3L4
WDR31	METTL7A2HIGD1C	CFHR2	CASP8	HS3ST2	PLIN1
HCRT	METTL21E	CFI	STAT6	GPAT2	ACTN2
CAR14	METRNL	CGNL1	HEBP2	SMCO1	GM10941
D430013B06RIK	MET	CHAD	GAA	DEFB14	NT5C1A
GALNT15	MESDC2	CHCHD10	TMEM86A	JRK	LRRD1
SYT3	MEP1A	CHCHD7	PPP1R36	GM9806	HAMP
GM13872	MEIS1	CHD9	FGF18	NEXMIF	AMDHD1
GM37490	MEIOB	CHEK1	43349	KRTAP4-16	LMAN1L
PIF1	MEI1	CHKA	CCDC122	SCN4B	TFAP2C
KY	MEG3	CHL1	RASD2	RNF222	SLC4A9
LECT1	MEDAG	CHMP4C	TLE6	C1QTNF2	PTPRH
PARD3BOS1	MED17	CHMP7	CITED2	KCTD4	IL5
KRT73	MED12L	CHN1	FYN	AR	RLN1
MFSD7C	MDM4	CHPF	CIB2	LRRC8E	L3MBTL4
CELSR2	MDH1B	CHRNA3	TNNI3	GJB4	AW822073
EFHD1	MDH1	CHRNB1	KRT15	PKD1L1	CSN2
HEBP2	MDGA2	CHSY3	WNT3	TAS2R143	LRRC66
DKK3	MDGA1	CIB2	CCL3	LCE1L	KRT77
FGF17	MCPT8	CIITA	PROS1	0610025J13RIK	GM6658
TFCP2L1	MCPT1	CISH	SEPN1	TENT5B	9430097D07RIK
GM10602	MCC	CIT	ZFP703	SELENOV	PSCA
GM28403	MCAM	CKAP5	KLHL26	GLTPD2	KCNE1L
FNTB	MBP	CKLF	SOX8	KRT1	MBOAT4
LURAP1	MBL2	CKMT1	BAG2	VAT1L	CALB1
SORL1	MB21D2	CLASP1	USP27X	IL1F10	PCDH8
MMP3	MB	CLASP2	PPP2R2C	GM5815	FER1L6
AA986860	MATN3	CLCA1	OBSL1	CATSPERB	OLFR433
TAF6	MAST4	CLCA1	NT5C	PRR15L	RNASE12
C1QC	MAS1	CLCA2	TREM2	TEDDM1A	GM3558
GM26833	MARVELD3	CLCF1	SYTL1	CD24A	CHODL
2900002M20RIK	MARVELD2	CLCN3	EVI2A	PTGS1	ART2B
RP23-461P7.1	MARK1	CLDN13	5033404E19RIK	KRTAP1-5	EBF2
GM26706	MARCO	CLDN2	SLC41A3	MC4R	ADIPOQ
CREM	MAPT	CLDN23	4930556M19RIK	SFN	MUC5AC
ALDH1A3	MAPK8IP2	CLDN4	2200002D01RIK	ZFP286	2210418O10RIK
ZFP53	MAPK8IP1	CLEC14A	ST3GAL6	CSTAD	RP24-242F4.8
MMP9	MAPK15	CLEC1B	KRT20	DNAH14	GM10277
ARHGAP19	MAPK14	CLEC2E	CD52	FLRT2	SLC26A4
GM36930	MAPK12	CLEC2G	DGKA	CMYA5	PCP4
WNT4	MAPK10	CLEC2H	SLC44A2	RNF152	GM4724
SYNM	MAP7D2	CLEC2I	MAFA	CLDN4	GFRA3
ITGAX	MAP6D1	CLEC4A2	HMGN3	MBD3L2	GM16503
GNG8	MAP4K4	CLEC4A3	SLC6A9	SLFNL1	RCOR2
OXSR1	MAP4	CLEC4G	THNSL2	FLACC1	PLXNB3
WDR5	MAP3K9	CLEC4N	ECM1	KRTAP3-1	1700018F24RIK
C1QTNF4	MAP3K7CL	CLGN	GNG2	NCCRP1	GM2399
GM38262	MAP3K2	CLIC5	ST5	NXPE5	4930597O21RIK
LOX	MAP10	CLIC6	VCAN	KRT87	STOML3
NYAP2	MAOB	CLMN	TRP53I11	D930020B18RIK	GM10273
TRP53INP2	MANSC1	CLNK	LEPREL4	CRRY-PS	HMGA2
44258	MAML2	CLPX	ZBTB7C	GAL3ST3	SCN10A
MSR1	MALSU1	CLRN3	CAPN2	RTL3	COX6A2
TMEM28	MAL2	CLSPN	FAM115A	FCGBP	ACTRT3
1110035H17RIK	MAL	CMBL	MMP23	FBXO40	4932431P20RIK
IGF1	MAK	CML1	SEMA5A	RNF150	GM5538
GM26574	MAGIX	CML3	SENP7	UTF1	INPP5J
KCNK3	MAGEB16	CMTM2A	MEST	HS3ST3A1	NLRP1B
CDK18	MAGEA7-PS	CMTM3	AK3	FLRT1	GM10354
CRISP4	MAFF	CMYA5	NTF5	SNED1	CCDC177
AIM1	MAFB	CNGA2	TRIO	TIGD4	MRGPRB2
DLK1	MAF	CNGA4	CD82	DIRAS2	GSC
CD72	MAEL	CNOT1	ALDH1B1	BEX4	GM3164
NUAK1	MACROD2	CNOT2	FAM134B	STX19	VMN2R26
PVALB	MACC1	CNPY1	CTHRC1	KLK9	GM3099
ACER2	MAB21L3	CNR1	RBMX	ANG2	GM13090
LRRC25	MAB21L1	CNTN5	FRMPD1	TSHZ2	GM15056
RING1	LYZ1	CNTNAP2	UCP2	STPG2	FOXD1
CRISPLD1	LYSMD4	CNTNAP4	LSR	KCNA1	9330182O14RIK
9230112E08RIK	LYSMD2	COA3	COL18A1	C2CD4A	CYP2D10
TRIM59	LYPD6	COG5	PTGR1	KRT35	SYNDIG1
SHROOM1	LYPD4	COL12A1	MIR546	TMEM229A	FAM83C
CLEC7A	LYG2	COL1A2	IGDCC4	OLFR731	TMPRSS11A
4932415D10RIK	LY6K	COL6A2	PLXDC2	NAT8L	GM572
EDN3	LUZP2	COL8A1	NR0B1	OLFR49	CES2F
PKP3	LURAP1L	COL9A3	GXYLT2	A630023P12RIK	TMPRSS11D
6030460B20RIK	LTN1	COPA	GSTA3	BCL11B	GM4968
SUPT7L	LTF	COPG2OS2	STEAP3	DLEU7	GPR87
GM37850	LTBP3	COPS3	NENF	NPY4R	MSGN1
LIX1	LTBP1	CORO2B	LDB2	OMD	OLFR332
MLC1	LSM14A	CORO6	AMBP	FGFBP1	4931422A03RIK
ADGRE1	LRTM2	COX7B2	PCSK6	OSR1	OXGR1
GABRG3	LRTM1	CP	GSTM1	TPRG	MAGEA10
MILR1	LRRTM4	CPA3	CLEC2L	GLI2	MGARP
MC1R	LRRTM3	CPA6	CALD1	MSX1	EN2
GM14322	LRRC9	CPB1	LILRB4	SPRR1B	PRAME
RP24-496C22.5	LRRC8E	CPB2	SAMD12	SULT6B2	OCA2
RP24-359H20.3	LRRC75AOS2	CPLX1	COL5A2	FBXL13	1700086L19RIK
RP24-421E18.7	LRRC74	CPNE3	CNRIP1	NKX1-2	CNTN3
CD74	LRRC72	CPOX	PYROXD2	IGF2	2610034M16RIK
PTGDS	LRRC69	CPQ	PLA2G4A	A730049H05RIK	BARX1
RP23-380L19.3	LRRC6	CPSF4L	2700069I18RIK	KRTAP19-9A	SIM1
C1QA	LRRC56	CPT1C	NFIL3	KRT90	ETNPPL
METTL18	LRRC4	CPXM2	ANGPTL2	FNDC9	CASP14
ZBTB33	LRRC24	CREBL2	C130074G19RIK	PRSS50	CLVS2
CD68	LRRC2	CRHR1	SERPINB6A	TMPRSS11F	ADRA1B
PTPRC	LRRC19	CRIM1	TMEM176A	SKINT10	TTN
MMP12	LRRC17	CRLF1	TRIM21	SERPINB13	CDH19
D730003I15RIK	LRP8OS1	CRYAB	GSTT1	PTHLH	ELOVL2
H60B	LRP2BP	CRYGN	H2-K1	IFNB1	GM2897
PNPLA8	LRP2	CRYGS	STBD1	LONRF2	TUBB3
UNC13C	LRP1B	CSDC2	FCRLS	GM568	D6ERTD527E
PRODH	LRP1	CSF2RA	JUNB	DACT2	CIB3
TYROBP	LRIT2	CSMD1	MYZAP	VSTM2A	NYAP2
CCL4	LRIG1	CSMD3	OPLAH	ATP13A5	CHRNA2
CTSS	LRFN2	CSN2	RASL11A	KRT31	GM2163
RP23-371A16.4	LRCH2	CSPP1	NR4A1	NDNF	SLC7A14
GDF9	LRBA	CSRP2	APP	OLFR368	MYH6
AF251705	LRAT	CST6	GSTM2	IL23R	AQP7
CDYL	LPL	CTGF	COL6A2	NTF3	B3GALT2
MAG	LPIN3	CTLA2A	REEP2	OXTR	FAM19A2
ARC	LPHN3	CTLA2A	SYBU	AGTR1A	CMA1
SPI1	LPAR3	CTLA2B	PHLDB2	IVL	TMEM254A
LILRB4A	LOR	CTNNA1	SMPDL3B	FLG2	GM10020
CX3CR1	LONRF3	CTNNBIP1	INSL6	NRAP	ALOX15
TREM2	LONRF2	CTNND1	DCBLD1	UGT3A2	SCRT1
CD53	LOC665506	CTR9	TTYH3	FAM183B	LTF
C1QB	LOC553093	CTS3	FAM195A	MYOZ3	FAM69C
ERMN	LOC552909	CTSE	PXDN	SKINT7	CDCP2
PDLIM2	LOC552901	CUL9	COL4A1	KCNK3	NRL
CYBB	LOC545086	CUX1	MYO18A	TENM2	CHL1
KLK6	LOC433197	CWF19L2	SLC25A24	RARRES1	AV320801
MOG	LOC171588	CX3CL1	IGFBP7	HTR1B	D830030K20RIK
NDRG1	LOC102643125	CXADR	BTG2	TCEAL1	HGD
ARMC3	LOC102643054	CXCL1	VASN	KRT82	GM10639
ACOT11	LOC102642974	CXCL10	MAP1B	AKNAD1	GM10152
LYZ2	LOC102642893	CXCL13	TNFAIP6	LCE1H	4933440M02RIK
LIPH	LOC102642487	CXCL5	CLTB	VSIG8	CLCA3
GTPBP10	LOC102642479	CXCL9	NHLH2	VGLL2	HCN1
	LOC102642155	CXX1C	GNG10	SPATC1	KLRA5
	LOC102641876	CXXC4	PQLC1	CYP2G1	KHDC1B
	LOC102641785	CYB561A3	SELENBP1	GAL3ST1	LRRTM2
	LOC102641264	CYP21A1	ENPP2	KRTAP9-3	PTPN20
	LOC102640879	CYP27B1	GNE	CEACAM19	KNG2
	LOC102640703	CYP2D34	RTKN	GLP2R	GM16505
	LOC102640479	CYP4A10	SPINK4	LRRC4	GM9991
	LOC102640379	CYP4A31	SYTL4	SKINT9	GM26602
	LOC102640223	CYP4B1	DDAH1	SHISA3	CYP2C29
	LOC102640089	CYP4F14	KLK1	CCDC158	4930570N19RIK
	LOC102639888	CYP4V3	ERAP1	KLK6	GPR50
	LOC102639781	CYP7B1	EPHB6	BEX1	VMN2R29
	LOC102639456	CYTH1	ABHD4	BPIFC	GM14419
	LOC102639375	CYTIP	ALAS2	VWA3B	SV2C
	LOC102639103	D030028M11RIK	SMOC2	A930002I21RIK	ADM2
	LOC102638854	D030055H07RIK	CPNE2	OTOP2	SAA4
	LOC102638744	D030059C06RIK	MICALL2	KRTAP24-1	A230060F14RIK
	LOC102638152	D130020L05RIK	PLEK	SYNPO2	GLYCAM1
	LOC102638081	D130062J21RIK	HDHD3	SPRR1A	GM648
	LOC102638053	D13ERTD150E	RAMP2	IL31RA	OLFR857
	LOC102637568	D13ERTD205E	CRIP3	MRGPRB2	GM10549
	LOC102636844	D13ERTD37E	ADCY2	HAMP	VSIG8
	LOC102636754	D13ERTD666E	PLXNC1	LYPD6	BC049762
	LOC102636304	D13ERTD787E	FOXO6	KRT78	DAZL
	LOC102636257	D14ERTD725E	SGSH	PCDH20	NR1H5
	LOC102635741	D15ERTD180E	TNNC1	OPRD1	TIMD2
	LOC102634995	D15ERTD30E	CALHM2	CLDN8	ELAVL3
	LOC102634590	D16ERTD780E	IGF2	HTR5B	ST6GALNAC1
	LOC102634580	D17ERTD165E	PHGDH	PROKR2	LGALS7
	LOC102634284	D17ERTD96E	MFSD7C	ZFP831	TRIM43A
	LOC102634251	D18ERTD289E	DDIT4L	TRHDE	SLC12A3
	LOC102634243	D19ERTD132E	TGFBI	EMILIN3	GABBR2
	LOC102634076	D1ERTD704E	GNB5	2310061N02RIK	TTLL2
	LOC102634034	D1ERTD83E	SPIN2	PTGES	NHLH1
	LOC102634000	D230019N24RIK	PRRG4	DEFB6	NKX6-1
	LOC102633824	D230038C21	CHRM4	PRSS27	GM5459
	LOC102633679	D230044B12RIK	MT1	GM5084	CHRDL2
	LOC102633629	D2ERTD105E	ACAA2	MUC15	TRPA1
	LOC102633368	D2ERTD63E	PLXDC1	1700020N01RIK	C2CD4C
	LOC102633357	D2ERTD640E	MXRA7	TMEM125	GM3512
	LOC102633199	D2ERTD93E	NYNRIN	CLRN3	KCNJ6
	LOC102633149	D330013E07RIK	TSTD1	FGF4	SMGC
	LOC102632897	D3ERTD108E	INHA	GM42743	SERP2
	LOC102632708	D3ERTD246E	CCDC8	KCNS2	ALX3
	LOC102632682	D3ERTD258E	LTB4R1	GM5215	F730035P03RIK
	LOC102632597	D3ERTD34E	CCRL2	FAM160A1	GM10197
	LOC102632313	D3WSU167E	HOXC13	GPRC5C	1700039E15RIK
	LOC102632022	D430030G11RIK	RPL31-PS12	1700014D04RIK	SLCO1A6
	LOC102631981	D430033H22RIK	GM20735	LINGO3	GM8126
	LOC101056065	D430047D06RIK	KRT5	VTCN1	TAS1R2
	LOC101055948	D4ERTD179E	MOXD1	GHSR	GM3238
	LOC101055763	D4ERTD199E	S100A4	9230109A22RIK	H2-M9
	LOC101055731	D4ERTD571E	COL9A3	ISLR2	FABP7
	LOC101055634	D530031A16RIK	TINAGL1	NHLH1	AGXT
	LOC100653389	D530037H12RIK	EMILIN3	TRAP1A	SCTR
	LOC100503594	D5ERTD121E	HDC	GDF6	TRPV1
	LOC100502777	D5ERTD521E	MEF2C	TACSTD2	CENPM
	LOC100125594	D5ERTD525E	PCSK5	GPR87	AOX4
	LOC100043315	D5ERTD615E	CTSK	GM11437	ISL1
	LMNA	D5ERTD798E	AQP5	HSPB3	AW011738
	LIX1	D5WSU152E	KCNA6	KRTAP31-2	SGCG
	LIPM	D630004N19RIK	ENTPD1	KCNJ16	PRPH2
	LIPH	D630023F18RIK	LAMA4	GM6583	2600006K01RIK
	LIPF	D630038D15RIK	4930479M11RIK	GM5124	ABCC2
	LINGO2	D730005E14RIK	FBN1	KCTD19	USH2A
	LINGO1	D730048M19RIK	ADAMTS2	PCDHB6	ANGPTL1
	LIN7B	D730050C22RIK	LY6C1	TTN	PKD1L1
	LIN7A	D7ERTD143E	RIN3	WFDC21	2310016G11RIK
	LIMA1	D7ERTD183E	GALNT18	4930564D02RIK	GRM6
	LHX9	D7ERTD316E	LOXL3	KRTAP19-5	C630004L07RIK
	LHX6	D7ERTD413E	SYNPO	COX6B2	IFI27L2B
	LHCGR	D7ERTD443E	TMEM144	GYPA	RBM20
	LHB	D7ERTD558E	ITGA8	KRT71	C2CD4A
	LGI3	D7ERTD661E	ARHGEF40	ABCA16	CHRM1
	LGI1	D7ERTD715E	PPP1R3C	CD209F	4930579K19RIK
	LGALS7	D830026I12RIK	RHPN1	RSPO2	RDH16
	LGALS6	D8ERTD503E	NCAM1	XKR4	IL20RA
	LGALS12	D8ERTD51E	TBC1D9	CASR	OIT1
	LEPR	D8ERTD82E	CYP4F15	PARD3B	ACVR1C
	LEMD3	D930015E06RIK	OPRL1	PRSS51	UGT1A9
	LEMD1	D930023I05RIK	CYP2F2	GM650	GM10409
	LEFTY2	D930048N14RIK	EDN2	SERPINB6C	PAX9
	LECT1	D930050J11	A1BG	EPX	LECT2
	LEAP2	D9ERTD256E	HSD17B2	LRRC15	1700065I17RIK
	LDOC1	D9ERTD292E	OIT3	ACTN2	PABPC2
	LDHC	D9ERTD338E	SLC25A21	TCHH	TUBA3A
	LDHB	D9WSU90E	CCBE1	ARL13A	GM6096
	LDB3	DAB1	CYP17A1	CPNE8	GM3411
	LDB2	DACT2	SLC2A5	LRRTM4	GM14862
	LCN5	DAF2	NAP1L2	PCDH15	VMN2R90
	LCN2	DAPK1	TFPI2	GM9885	GM3239
	LCN12	DAZL	A330076H08RIK	TAS2R137	XKR9
	LCN11	DBF4	SCN4B	NRK	RETN
	LCE3F	DBH	CPZ	DNAH6	CNTN2
	LCE1G	DBN1	RHBDL2	BPI	PDE1C
	LCE1F	DCAF12L1	LGI3	GAS1	GPR143
	LCE1C	DCAF7	CD80	CYP2F2	GNRHR
	LCE1A1	DCBLD1	ART4	CNTN2	GM4907
	LCA5L	DCK	CLEC4N	ADH6A	FSCN3
	LATS2	DCLK1	AF251705	MYH7	OLFR530
	LARP6	DCST1	CRHR2	FANK1	GM2007
	LAPTM5	DCUN1D2	LRRC3	9030619P08RIK	2900011O08RIK
	LANCL3	DCX	COL6A4	ALDH1A1	WNT3
	LAMB1	DCXR	ITGB2	SLC22A26	GM3002
	LAMA5	DDAH1	IL10RA	RXFP2	RNASE10
	LAMA4	DDAH2	EFNA5	ADAMTS18	H60B
	LAMA3	DDI1	AOX4	GM4792	MT-ATP8
	LALBA	DDX4	ATOH8	ADAMTS19	3110070M22RIK
	LAIR1	DEFB5	RGS7	KCNIP1	ELOVL6
	KY	DEK	DSCAML1	LGALS7	BVES
	KTN1	DENND1B	SPEER4A	SHISA7	KLRA9
	KRTDAP	DENND1C	PROCR	NOTUMOS	SEZ6L
	KRTAP9-3	DENND4A	CXCL16	GM9913	VIP
	KRTAP6-3	DEP1	HOXC5	GYKL1	CSMD2
	KRTAP6-2	DEPDC1A	MAGEE2	TGM5	NPHS2
	KRTAP5-4	DES	SPATS1	OAS1F	ISM2
	KRTAP5-3	DET1	MSRB3	KRT16	HCRTR2
	KRTAP5-2	DGCR8	LHFPL1	SH2D4A	REG3G
	KRTAP5-1	DHRS11	VAV1	KIRREL3OS	BRICD5
	KRTAP4-6	DHRS7B	DACH1	SLC39A8	ETNK2
	KRTAP4-16	DHX30	SLC35F1	RHOX10	OLFR111
	KRTAP4-1	DIAP1	KIF1A	SHISA6	IL11RA2
	KRTAP3-2	DIRAS2	ARHGEF6	MILL1	SSTR1
	KRTAP19-9B	DIS3L2	HOXC9	TCEAL5	LTB4R2
	KRTAP19-3	DISP2	C1RL	KLK13	UGT1A8
	KRTAP16-3	DKKL1	SPIN4	PKP3	RNF207
	KRTAP16-1	DLC1	CLEC4A2	CAPN12	PPP2R2B
	KRTAP13-1	DLEU2	GPR64	KRT15	CYP1A1
	KRTAP13	DLGAP1	KDR	CTHRC1	NECAB1
	KRTAP12-1	DLGAP2	SAMD5	ALKAL2	FBP1
	KRT86	DLGAP3	LRRC25	FGFR3	CCDC63
	KRT8	DLGAP5	GFRA2	4930517O19RIK	CARTPT
	KRT76	DLST	GRIK4	GM4793	B230377A18RIK
	KRT75	DLX4	TMEM25	CADPS	IL2
	KRT73	DLX5	FAM149A	CPA1	DUOXA2
	KRT6A	DMRTC1C1	CYP27A1	VSNL1	DLEU7
	KRT33A	DMRTC2	TBXA2R	KCNN2	CYP4X1
	KRT28	DMTF1	CCDC81	GM9947	IFNA2
	KRT20	DMTN	CYBB	TMPRSS11E	NRG3
	KRT19	DMWD	TNFAIP3	9130230L23RIK	KCTD4
	KRT16	DNAH1	CAR3	MMRN1	FAM43B
	KRT14	DNAH17	PTPRC	ANO9	SUN3
	KRT13	DNAIC1	TAS1R1	SCART2	DEFB1
	KRT1	DNAIC2	PLEKHA6	GM9955	KCNE1
	KRBA1	DNAJB13	SBSPON	AU018091	PNMAL1
	KRAS	DNAJB3	KIF3C	KRTAP5-2	GDF7
	KPNA7	DNAJC1	JPH2	FGF2OS	CCKBR
	KNG1	DNAJC2	DNAJB13	SMIM10L2A	LDHC
	KNDC1	DNAJC22	AI661453	DSP	GIPR
	KLRC3	DNAJC6	CXXC4	STFA3	OTOR
	KLRC2	DNALI1	FMO5	GM9959	IFI202B
	KLRC1	DNASE2A	RASGRP3	LMNTD1	MEIOB
	KLRB1B	DND1	NTNG1	GABRG3	FOXG1
	KLRB1B	DNM3	9430083A17RIK	SMYD1	PINLYP
	KLRB1A	DNM3OS	NYAP1	A630012P03RIK	S100A5
	KLRA16	DNMBP	SLC4A8	ANXA13	GM10800
	KLRA15	DNPEP	TUBB4A	4930583K01RIK	GPR37L1
	KLRA12	DNTT	GRAMD1C	KLK15	GM4952
	KLRA1	DOC2B	RBMS3	ACTBL2	SPATA22
	KLRA1	DOCK11	SLC34A3	PLD5	LRRTM3
	KLK8	DOCK2	FAM212A	NTRK2	HSD17B13
	KLK6	DOCK3	TRIL	FAT2	GM4793
	KLK1B7-PS	DOCK4	C5AR1	4933400A11RIK	ELAVL2
	KLK1B5	DOCK8	GM10190	SLC6A2	GM10657
	KLK1B4	DOCK9	NHS	HOTTIP	GM5878
	KLK1B3	DOK5	AKR1C19	NELL1	GM14401
	KLK11	DPF3	CACNG6	ATP10B	KLRA7
	KLK1	DPP6	MSR1	A630091E08RIK	TIMM8A2
	KLHL4	DPYD	CD86	ALK	GM9912
	KLHL33	DPYSL3	IGLL1	ANO5	1700041G16RIK
	KLHL13	DPYSL4	D430019H16RIK	EPHA6	APOC3
	KLHL10	DSCC1	GM15446	TIMD4	IMPG1
	KLHL1	DSE	NPAS3	APOBEC4	ASIC2
	KLHDC8A	DSPP	SOAT2	SPINK5	RXFP4
	KLHDC7A	DTL	BBS1	TCP10B	FXYD7
	KLF17	DUSP15	NEB	B4GALNT4	ZIC1
	KLF12	DUSP16	ZFHX3	GPC3	AIPL1
	KLF1	DUSP23	KCNF1	CES2A	SYT1
	KIFC2	DUSP4	MFAP5	NKAIN3	OLFR557
	KIF5C	DUSP9	CCDC63	MYH8	IL17B
	KIF5A	DXERTD242E	GPR156	ABCD2	MMP12
	KIF27	DYDC1	RTN1	FOXI3	CES3B
	KIF21A	DYM	DACT3	UBL4B	OTX2
	KIF17	DZIP1L	SERTM1	GM14137	GM3883
	KIF13A	E030011O05RIK	LTBP4	KRT28	OLFR78
	KHDRBS1	E030024N20RIK	ACOT6	SKINT4	HCN4
	KHDC1B	E030047P09RIK	2010001E11RIK	TRIQK	3110021A11RIK
	KHDC1A	E130002L11RIK	HTRA3	CLDN23	GM9933
	KEG1	E130215H24RIK	RIN1	FUT2	TDH
	KDR	E130307A14RIK	LRRC6	CCDC7B	PZP
	KDM7A	E130308A19RIK	TNFAIP8L1	GM9989	GM10447
	KDM6A	E230012J19RIK	B4GALNT1	CLCA3A1	A530016L24RIK
	KDM5C	E230013L22RIK	LMTK3	LIPM	DSC3
	KDM5B	E230016K23RIK	LPCAT2B	UNC93A2	SERPINA1C
	KDM4D	E230016M11RIK	CUL9	CNDP1	MRGPRX2
	KDF1	E230032D23RIK	METRNL	COL8A2	PNOC
	KDELR3	E2F2	HCN3	SPOCK1	FAM194A
	KDELC2	E2F5	ZC2HC1C	PRR9	GM9747
	KCTD8	E2F8	TBC1D2	GM11961	DCX
	KCTD17	E330022O07	4930592A05RIK	SYNPR	BPIFC
	KCTD15	E330037M01RIK	4833427G06RIK	MYH1	FRRS1L
	KCNV1	E430014B02RIK	A230065H16RIK	KRTAP13-1	E330021D16RIK
	KCNT2	E430018J23RIK	GM13476	PRSS34	DNASE1
	KCNQ3	E530001K10RIK	PCDHGA3	UTS2B	ORM3
	KCNQ2	EARS2	GM10046	MPZ	MATN3
	KCNN3	EBF2	CLDN10	KRT72	1700125H20RIK
	KCNMB4OS2	EBNA1BP2	PSMB9	4931429L15RIK	CAMKV
	KCNMB4OS1	EDA	KLHL10	DSG3	COX7B2
	KCNMB1	EDA2R	ARL5C	KRTAP7-1	CES4A
	KCNMA1	EDN1	PCDHGA4	GM5420	FMR1NB
	KCNK2	EDNRA	GM10532	DNAH9	TAAR3
	KCNK1	EEF1G	RASD1	GRM7	CYB5R2
	KCNJ9	EFCAB1	1700001K23RIK	RPS15A-PS1	WFDC10
	KCNJ8	EFCAB11	GPR34	GADL1	KLHL10
	KCNJ5	EFCAB14	GNAL	GM4559	TMEM236
	KCNJ3	EFCAB4A	HSH2D	USP13	SGK2
	KCNJ2	EFEMP2	PCDHGB6	CES1D	BC049352
	KCNJ16	EFNA2	ANGPTL1	HAMP2	GM9830
	KCNJ14	EFNA5	SCP2D1	MYH4	FGF23
	KCNJ12	EFS	CNBD2	FXYD3	DOK5
	KCNJ1	EGFL7	1700016K19RIK	KRTAP19-9B	SMCO3
	KCNIP4	EGR2	SPEF1	ST6GALNAC2	STRA6
	KCNIP3	EHD3	ASPHD1	ARHGAP24	4922502D21RIK
	KCNIP2	EHF	GM10638	CHST3	SLC6A13
	KCNH8	EIF2AK1	PDZD7	KIR3DL2	TNNI3K
	KCNH3	EIF2S3Y	HSPA12B	LYPD3	ENOX1
	KCNG1	EIF3H	NEURL2	RIT2	PCDH18
	KCNF1	EIF4H	PCDHGB7	SAA2	KLHL30
	KCNE3	ELDR	GAL3ST4	LMCD1	FOXN4
	KCNE1	ELFN1	ANGPT2	LCE1A1	ITLN1
	KCND3	ELK1	TCP11L1	GNAI1	SYCE1
	KCND2	ELN	JPH1	KRTAP19-2	GM5741
	KCNC2	ELOVL6	HAMP2	GM11938	TPSB2
	KCNC1	ENAH	VDR	A830018L16RIK	NDRG4
	KCNB1	ENC1	PAPSS2	SH3RF2	LHX2
	KCNAB1	ENOX1	DTX1	LEPR	SKOR1
	KCNA1	ENPP3	FABP7	KRT33B	CHRNA9
	KBTBD13	ENTPD4	AFF2	CFAP299	KLRC3
	KBTBD12	EOMES	3110007F17RIK	KRTAP6-3	RLN3
	KAZN	EPB4.1	UCP1	ADGRF2	SLCO1A4
	KATNAL2	EPB4.1L2	PLIN1	CACNB2	GM21738
	KAT6B	EPB4.1L3	SLC6A13	FGF18	A730071L15RIK
	KANK3	EPB4.1L4A	ZFP784	SKINT11	PRSS41
	KANK2	EPB4.1L5	HELZ2	ADTRP	KCNQ3
	KALRN	EPB4.2	DYX1C1	ADAMTS17	CCR8
	JUNOS	EPHA10	MGARP	SEZ6L	CLEC2L
	JMY	EPHA3	CRYGB	KRTAP6-1	GM26920
	JAM3	EPHA4	IFITM7	SERPINA3K	RAET1D
	JAM2	EPHX1	GM16861	KCNH1	ASPDH
	JAKMIP3	EPN2	2310001H17RIK	SERPINA9	FAM151A
	JAKMIP2	EPOR	A930041C12RIK	GM12253	LIPF
	IZUMO3	EPRS	CNGA1	XLR5A	NAGS
	IZUMO1	EPS8L3	SLC1A6	KRT6A	DUOX1
	ITSN1	EPT1	TSPAN32	KRTAP21-1	CYP4F40
	ITLN1	EPX	HFE	PRSS43	GM10604
	ITK	EQTN	TMIE	QRFPR	LRRTM1
	ITIH5	ERBB2IP	GM10560	RPL27A-PS2	SYNPR
	ITIH1	ERCC2	2210409E12RIK	GM5471	SERPINB6C
	ITGB8	ERCC6L	A230057D06RIK	KL	OLIG1
	ITGB5	ERCC6L2	CASP1	ADRA2B	ZP3R
	ITGB3	ERGIC1	SPEER8-PS1	EN1	DUOXA1
	ITGB2L	ERI3	TCEAL3	GM11937	ERV3
	ITGAV	ERMAP	KLF9	KCNT1	3110079O15RIK
	ITGA8	ERN1	TGM3	GM9174	CNGA3
	ITGA5	ESCO2	CAMK1G	0610039K10RIK	SALL3
	ITGA1	ESPL1	1700010I14RIK	C1QTNF3	A230052G05RIK
	ISL1	ESR2	PIK3AP1	KCNC1	WFDC5
	IRF6	ESYT1	CPT1B	OLFR1406	KCNJ5
	IQUB	ETAA1	RGAG4	IFITM6	NGFR
	IQSEC2	ETL4	CPM	GM10061	D630036H23RIK
	IQCH	ETV1	NCRNA00085	LRRC74A	PLA2G10
	IQCF3	EVI2A	GBP2	KRT40	SOX1
	IQCF1	EXO1	PTAFR	LEP	SDS
	IQCA	EXOC4	NPFF	HOPX	TGM7
	IPW	EXOSC1	SPEER4D	EDA	KCNV2
	IPO11	EXOSC2	KRT79	NKAPL	GM10517
	IP6K1	EXT2	OLFML1	OLFR434	NANP
	INTU	EYA1	1810062G17RIK	FXYD2	CML2
	INSM2	F2R	FRZB	NHS	LRRC52
	INHBE	F2RL1	SIGLECE	FBXW26	GABRR1
	INHBB	F3	FOXA3	RNASE2B	TMEM181C-PS
	ING1	FABP4	DUSP23	KRTAP8-1	KLB
	IMPG1	FABP7	C230035I16RIK	GM7361	AFP
	ILDR1	FABP9	E130310I04RIK	KRT4	RXFP1
	IL7	FADS1	CFI	KPRP	VMN2R1
	IL6	FAM101A	TRIM55	GM11567	GULO
	IL4I1	FAM107A	4930595M18RIK	NTNG1	C9
	IL34	FAM117A	SYT2	TSKS	SEZ6
	IL2RB	FAM117B	CCDC103	DSC3	HIST1H2BP
	IL25	FAM132A	GNB3	SERPINB12	GPR61
	IL22	FAM13A	MRAP2	NTM	ASCL3
	IL21	FAM149A	GPR137C	NPTX2	SLC6A12
	IL20RA	FAM172A	IGSF1	CTF2	4930548H24RIK
	IL2	FAM174A	FOXS1	MYH13	SIX2
	IL1RN	FAM175A	RAET1A	LRRC10	GPR135
	IL1RAPL2	FAM181A	DMRTB1	SPINK7	TMEM132E
	IL1RAP	FAM196A	ASB13	ARMH1	PFN4
	IL1R1	FAM196B	EVA1C	SP7	GCNT7
	IL1BOS	FAM20C	MYOG	MUCL1	SLC14A2
	IL1A	FAM210B	C1QTNF4	CHST8	RNF112
	IL17D	FAM214A	IFNLR1	GM839	FAM163A
	IL15	FAM219A	G0S2	KNG2	GM10130
	IL13RA1	FAM222B	CPLX2	KRTAP19-3	SCG3
	IL12RB2	FAM26E	VASH2	CES4A	CAPN11
	IGSF23	FAM26F	FAM19A2	MFAP2	FNDC9
	IGSF10	FAM3B	C1RB	NKPD1	OLFR561
	IGSF1	FAM53B	CYP2J9	KRTAP19-1	UBE2U
	IGLC2	FAM57A	CLIC5	TMSB15A	PRIMA1
	IGKV8-30	FAM57B	MYH6	KRTAP2-4	PRPH
	IGKV6-15	FAM71E1	ROBO3	LRRTM1	KCTD19
	IGKV4-72	FAM83E	SLIT1	TSSK5	GNG13
	IGK-V28	FAM83F	BFSP1	GM13363	GM9797
	IGK-V28	FANCD2	NEGR1	B9D1OS	CBLN4
	IGKV1-117	FANCF	CLCA5	CTNNA3	GCNT3
	IGK-V1	FANCM	SLC16A7	OLFR1420	AWAT1
	IGK	FARSA	SH3RF2	GM6564	MUG2
	IGH-VJ558	FAXC	MAGEB18	KCND2	IGFBPL1
	IGH-VJ558	FBP2	MATN1	TRIM55	ALK
	IGHMBP2	FBXW18	ALX1	DMKN	GM10344
	IGHG3	FCHO1	FAM57B	IRX1	MYH7B
	IGFBPL1	FCRLA	ROBO2	GALNT13	CREB3L3
	IGF1OS	FDPS	4930502E18RIK	MKX	COMP
	IGDCC4	FEN1	THRB	OLFR920	MYBPC3
	IGDCC3	FETUB	ST8SIA2	CDH3	VSTM2L
	IGBP1B	FGD3	FBLN5	MCPT4	FOXI1
	IGBP1	FGD4	AGBL2	LSAMP	REG3D
	IFNA4	FGD5	A430033K04RIK	RETNLA	PAK7
	IFNA15	FGF13	SEMA3D	CYP4F39	HTR3B
	IFNA1	FGF23	5033411D12RIK	SPINK12	UPK3BL
	IFITM10	FGF4	DUOX1	SFMBT2	CLGN
	IFI44L	FHDC1	MYH7	AGBL4	BTN1A1
	IFI204	FHL1	HR	CXCL12	AF529169
	IER3	FIGNL1	SLC12A8	KRT79	MEF2B
	IDI2	FIRRE	CLIC6	4921509C19RIK	GM10176
	ID4	FKBP14	ZFP423	KRT5	GM6086
	IBSP	FLG	MCTP2	C1QTNF7	DDX43
	IAPP	FLRT1	STEAP2	ORM2	CDSN
	HYPM	FLRT3	CNKSR1	LYG2	GM3043
	HYKK	FMR1NB	LY6H	VMA21-PS	SNCB
	HYAL5	FN1	NR2F1	TNNT3	CABP4
	HTR7	FN3K	PPP1R1A	CFD	GRPR
	HTR5B	FN3KRP	KCND3	ODAD2	GM9922
	HTR5A	FNDC3C1	GNG7	RUFY4	TMEM213
	HTR4	FNDC7	ARHGAP9	MYL1	FGF12
	HTR2C	FOXF1	SLC5A1	BC048679	CRYBA4
	HTR2B	FOXF2	3010001F23RIK	MYT1L	CRP
	HTR1F	FOXI1	SLC45A3	DSG1B	MPZ
	HTR1D	FOXJ3	CYTH4	CES1E	GM10655
	HTR1A	FOXO4	DPP4	ABCA14	SLC12A1
	HSPBAP1	FOXP1	EML1	TRIM54	GPR84
	HSPB9	FPR3	COL6A6	EAR6	CORIN
	HSPA1L	FRMD3	FIGNL2	UNC13C	VSIG4
	HSPA1B	FRMD4B	CMPK2	TEX33	GCM2
	HSPA12A	FRY	FADS3	OLFR1373	OTOA
	HSF4	FRYL	TPM2	OPCML	NXF2
	HSF2BP	FSBP	SRCRB4D	GM11562	CRHR1
	HSD3B5	FSCN1	FAM109B	GM10113	CHGA
	HSD3B3	FST	RBM20	TRANK1	PDYN
	HSD3B2	FSTL1	PRKAA2	CYTL1	FBXO39
[truncated: 2,754 more rows]
