# Supplementary material for: Reduction of H3K27cr Modification During DNA Damage in Colon Cancer
Source: Front Oncol. 2022 Jul 22;12:924061. doi: 10.3389/fonc.2022.924061 (PMC9353715; doi:10.3389/fonc.2022.924061)
Supplement: Supplementary file 9 [file Table_9.xlsx]

## Sheet: Sheet1
Table S9. The genes induced by VP16 (fold-change 2)
genes(fold-change >2 ) in GSE118516	genes(fold-change >2 ) in GSE118517	genes(fold-change >2 ) in GSE161998	genes(fold-change >2 ) in GSE93574	genes(fold-change >2 ) in GSE61887
RAI2	ACCSL	CTBP2	H2AFX	NAIP6
HES2	OAS1F	ITPK1	PIF1	DHDH
THEM5	PXYLP1	ZFP423	GM11690	2310005G13RIK
GGT5	BDH2	JARID2	PLK1	METTL7A2
PRDM16	OXCT2A	ETL4	LAIR1	TUBAL3
GPX6	NT5C1A	MED13L	ACKR2	CYTIP
NIPAL2	ADAM11	ARL15	SNN	GM13498
SERPINB5	ADAM12	KAT6B	SRPK3	MRGPRB1
LHX5	ADAM23	PUM1	GM14446	NHLRC4
CYP2F2	ADAM33	TCF7L1	SERPINB1A	IFI44
ALOX5	ADAM5	BMP4	DKK3	COLQ
CES2B	ADAMTS1	ENAH	BANK1	CAR9
CLEC4G	ADAMTS14	ZFP462	CD22	PROP1
2410124H12RIK	ADAMTS17	NR5A2	ARHGEF39	HOXB3
GPR20	ADAMTS2	ZFP532	FAM64A	WFDC13
FCGBP	ADAMTS4	NCOA3	GM28053	AKR1D1
AOX4	ADAMTS9	JMJD1C	HDAC9	GM8909
KNDC1	AKAP6	RBPJ	IGHV1-67	SPIB
6330403A02RIK	ABHD14B	ENOX1	AICDA	GM885
PLA2G2F	ABHD3	MAD1L1	IFIT3B	PYDC4
RASD2	ABHD4	SPRY4	GM38345	ATP1A4
KRT84	ACPP	JADE1	IKZF1	GM5494
ZSCAN10	AFAP1	ANKRD11	GM16556	GM6194
CHRNA2	AFAP1L2	COBL	KCNJ1	GBP4
MESP2	ABLIM1	CMIP	CDKN3	GM2016
SLC34A1	ACTN2	TEAD1	UBE2C	GM4535
SERPINA3N	ACTL6B	TET1	PAX5	HBA-A2
SLC29A4	ACTL7B	RBPMS	FFAR2	9930032O22RIK
ADRB3	ACVR1C	PITPNC1	FNDC9	C3AR1
GM1600	ACSBG2	EPHA4	BACH2OS	TNS4
PPP2R2C	ACSL6	TLE4	D930048N14RIK	VMN2R43
CRTAM	ACSM1	DLC1	IFIT3	AOC3
PGA5	ACSM2	MSI2	EBF1	1810064F22RIK
UPK1B	ACOT1	KAT2B	BCL11A	GBP8
SLC25A48	ACOXL	CHD7	GIMAP4	A630033H20RIK
PSAPL1	ADAMTSL2	SFMBT2	GFI1B	RDH16
TEKT1	ADAMTSL3	ESRRB	KLF2	VMN2R42
DNMT3L	AP3B2	BNC2	MTSS1	CHRNB4
DEFB28	ADD2	DMRT1	GM26517	ACOT5
SCNN1B	ADORA1	ETV1	DPT	GM4847
CYP3A16	ADORA3	RAI14	USP43	ZFP936
1700003M07RIK	ADARB2	CHAC1	GM26394	VMN2R44
GM14207	ADCY1	HK2	GM22935	2010109I03RIK
1700123I01RIK	ADCY4	TJP2	MOB3B	AQP7
INPP5D	ADCY8	ELOVL6	GM32569	VMN2R33
TRPM2	ADCYAP1R1	EXT1	LTB	XLR4C
RNF224	AK1	GLI2	ARSI	VMN2R4
CACNG1	AK8	LDLRAD3	4930538E20RIK	GM6531
CHRM1	ADGRA1	OTX2	MEF2C	VMN2R87
MPPED1	ADGRB3	SPRED2	SELL	GM6289
SIGLECF	ADGRD2-PS	CDYL2	GML	DNAHC6
MST1	ADGRG1	DYRK1A	TRIM30C	GM6568
TRPV1	ADGRG2	PKP4	CIITA	CD300LF
ADCY5	ADGRG4	NRF1	GM16015	VMN2R38
RAB17	ADGRL3	TNS3	FCHSD2	VMN2R-PS11
KIRREL2	ARL14EPL	LEF1	ADAP1	GM14139
MGAM	ADRA1A	FAM169A	DEPDC1B	GM4461
S1PR4	ADM	MLLT10	BBS12	DKK1
EPHA10	ACAN	SLC2A1	MAN1A	MBNL3
SLCO2B1	AGRN	MRAS	GM13091	GM10731
TBX20	AKNAD1	STAG1	BACH2	BNC2
ADAMTS13	ANPEP	LRRC8D	4933421A08RIK	ITGB4
GALNT6	ALB	KDM4C	BC147527	9230113P08RIK
SLC34A3	ADH7	ABCC4	ANKLE1	ZFP831
CACNA1E	ALDH1L1	B4GALT6	4930483K19RIK	VMN2R86
PTPRO	ALDH1L2	RNF165	ST3GAL1	SLC22A13
ANKK1	AOX3	GAB1	SH3KBP1	MOV10L1
POU4F3	AOX4	DIAP3	IRF8	IRF4
CACNA2D2	AKP-PS1	KDM5B	GM17641	GM4981
ABCC2	AZGP1	NCOR1	SGPP2	B4GALNT2
CD160	A2M	CDKAL1	PRR11	PGR15L
PROM2	ALPK2	ETV6	RASGRP2	RNF43
BVES	ALPK3	MSC	CHIL5	CLDN19
GNA15	AOC1	ECT2	NPNT	ERBB3
RAB44	AMPH	PARD3	CD163	5430416O09RIK
PRPH2	AREG	TRIP12	FCGBP	CST6
9130409J20RIK	APBA1	MIRG	YPEL1	SUSD5
SCN4B	ANGPT1	ZIC2	TSHR	GM13718
RPH3A	ACE	UBR5	4930415F15RIK	EPB4.2
MCIDAS	AGTR1A	ZFP710	TNK1	IL10RA
HNF4AOS	ANK3	MAGI1	LMTK3	ZC3H12D
SOWAHB	ANKAR	TRIM24	NUMBL	KIF19A
CES2F	ANKDD1A	SALL1	BAMBI	MYH7B
TMPRSS13	ANKK1	PEX14	BCL2L15	WFIKKN2
TH	ANKS1B	UCK2	CHRM1	HNF4G
KCNA6	ANKRD31	CBFA2T2	ACVR2A	HSPB7
GRHL3	ANKRD36	EPB4.1L4A	GM2420	HAPLN4
UNC45B	ANKRD55	KMT2C	ASB14	BTLA
GRAP2	ANKRD65	PLK1	RNF128	EMR4
TSHR	ANKFN1	ZFP516	GM26606	CHRNA3
RLN1	ANO1	MCPH1	LECT1	CASC1
DOC2B	ANO2	FOXD3	WDR91	GM98
PARK2	ANO5	SALL4	IL1BOS	ANKRD34C
ABCA17	APOB	SLC10A7	KDM6B	FGFR4
KRT14	APOL6	ARHGAP32	LPIN1	ZFP92
CPZ	APOL8	NR6A1	CARD14	CPLX3
GPAT2	AQP3	NRP2	GNMT	4930594C11RIK
WNT3	AQP9	LPAR1	SH3PXD2B	RAB39
BTLA	ALOX15	ZFP609	GM16310	SLC25A34
LTF	ALOX8	FERMT2	RASL10A	CCDC37
TDRD5	ALOXE3	SIPA1L1	HHATL	GM4745
SYT15	ARG2	USP9X	ARHGAP22	GM6583
SEZ6	AVPR1B	WWC2	GFY	KCNJ14
MYH4	ALX4	ARID1A	PPM1D	4931429L15RIK
BPIFC	ARRDC3	QK	DMRTB1	PLCZ1
APBA2	ARNT2	GBX2	PAFAH2	COL20A1
MS4A10	AHR	RREB1	TAS1R2	MYOC
MATN4	ASNS	KCMF1	TTLL10	CD248
LRRC4	ACY3	MAP7	SPACA5	ATP8B3
SEC14L5	ASPA	KIRREL	DNAIC1	GCM1
IL5	ASTL	TRIM71	ACPT	D030040B21RIK
EVPL	ASTN1	TBL1X	CASQ1	GRIN3B
PRR15L	AGBL4	THADA	ABCG5	TNFSF10
IL17C	ATP13A4	LMNB1	PTP4A1	GM6320
5830418P13RIK	ATP13A5	DLG1	FAM71F1	SLA2
FMO3	ATP2B2	TET2	GM8879	C1QTNF3
4833415N18RIK	ATP2C2	NESPAS	ABCD4	CRTAM
OTOG	ATP8B5	PIAS2	AKAP14	TRPM1
EDARADD	ATP9A	BEND3	SLC7A4	KCTD14
SEZ6L	ATP10B	GNAQ	GLIS2	SERPINB2
KRT33A	ATP7B	ATRX	A230087F16RIK	CRXOS1
CYSRT1	ATP4B	2210409E12RIK	GM20518	CPA4
ZFP750	ATP12A	POLA1	MYO1A	PAPSS2
C3AR1	ATP1B2	PLEKHA5	SCG5	SRPK3
HCLS1	ABCA12	TMEM131	PLA2G3	APOD
CAPN9	ABCA14	RYBP	CPLX3	ASB14
GLYAT	ABCA4	AKAP12	CCDC158	6330527O06RIK
BRSK2	ABCA8B	RRAGD	REM2	ARAP3
SLC16A7	ABCB11	APELA	GM20946	MYBPH
LTB4R1	ABCC6	ITPR1	JAM3	CCDC121
ITGAD	ABCC8	G3BP2	HBA-PS4	BC020535
SLC13A4	BPI	SGK1	ANKRD35	ARNTL2
SLC7A10	BCAM	KLHL42	CDC42BPA	H2-EB1
SNCG	BHLHE23	ALDH4A1	DRC1	STX11
RAB11FIP4OS1	BHLHE41	ZFYVE21	GM8857	MAGEB16
WFDC8	BTF3-PS13	INSL3	FZD7	GM1078
TRP73	BNC2	PALM3	FER1L4	1700019B03RIK
PVRL4	BNIP5	CPT1C	TRIM32	CARD9
ARHGAP20	BCL2L14	GPHA2	ITM2A	GM16796
JPH2	BCL2L15	FGFBP3	4833418N02RIK	ADAM8
PLCH2	BCR	ETNK2	AFAP1	NHLH2
CCDC166	BFSP2	TRP53INP1	AGPAT5	CHI3L3
KBTBD11	B4GALNT3	MICALL1	GABRR2	ADAMTS19
TENM2	BCO1	LIF	FAM110A	TTK
CYP11B1	BTC	ACAA1B	TMEM88	FBXO27
GM10636	BHMT	CEBPB	BBC3	KCNE2
NFAM1	BICC1	YPEL3	AI464131	1810019J16RIK
IL22RA1	BMERB1	SFRP2	RASL11A	EFCAB8
LRRC15	BMP1	VCAN	DNAH2	PDE4C
USH1C	BMP7	ZFP362	GM9003	AVPR2
RNF112	BMP8A	AA474331	4930538K18RIK	IL1B
CNGA3	BPIFB1	ENG	RAD51D	ZMYND15
D430041D05RIK	BPIFB6	BLOC1S2	FAM65C	PRR15L
NYX	T2	VOPP1	EPB4.1L1	FAP
ADCYAP1R1	BEGAIN	HOMER3	VIL1	FERMT3
SLC24A2	BAIAP2	VMAC	AK7	COLEC11
GM11733	BCAR1	PPP1R3B	GM17039	NCF1
ART3	BTBD11	PROCR	ITIH2	PTHLH
CCDC153	BTN1A1	NINJ1	GRIN3A	PDZD9
RELN	BTNL10	SLC29A4	SLC5A8	GPR1
ALDH1A1	BTNL2	MAN2B1	SOGA1	COL7A1
GM11549	BTNL9	HECA	HYAL2	ZFP456
SYNA	C1QTNF1	SLC38A3	NPR2	LGALS3
FILIP1	CACHD1	DMRTB1	MRC2	TNFAIP6
VIPR1	CDH1	MAPKAPK3	1700003F12RIK	SLC25A2
SBP	CDH13	HES6	RBP7	GSTT2
CES1F	CDH15	TRIM11	GM166	PABPC1L
TTLL10	CDH3	COMMD3	PPP1R14A	KLF14
MYO16	CDH4	CDKN2B	CLN8	NPM2
CASQ2	CELSR2	ATF3	SYNGAP1	XLR4B
EHF	CDHR2	PAFAH2	HKDC1	CYP27B1
ACKR4	CDHR3	RASL11B	IL17RD	RASL12
CES2G	CACNA1I	ITPRIPL1	CTSK	OOEP
GM13003	CACNA2D2	NOTCH3	4933433C11RIK	BC039771
CYP4F14	CACNG4	BSCL2	IKBKE	SLC17A9
SCN5A	CACNG5	CCNG1	GM15674	TSX
CPNE5	CACNG7	REPIN1	GM16618	PDE1C
MAB21L3	CACNA1B	PHYHIP	4933402N22RIK	GM15708
TRIM29	CACNA1E	FAM83H	BLOC1S2-PS	GM13483
SNAP91	CACNA1G	PISD-PS2	GM13391	GM216
MS4A15	CACNA1H	RHOD	DUSP13	ACCN3
CDCP1	CAMK1G	TMEM127	TNFRSF18	GDPD3
PNPLA1	CAMK2B	CORO6	CHRNB2	LPAR5
LAPTM5	CAMKK1	SH2B2	TGFB1I1	HTR6
1500009C09RIK	CASK	TRAFD1	ABHD5	BB557941
GGT6	CASR	PPP1R13L	4931415C17RIK	LY6G5B
LOC100862268	CALD1	SLC35E4	FTCD	LAG3
TYRP1	CLMN	RAP2A	GM12043	CTRL
KRT71	CAPN13	CEP170B	CSMD2	KBTBD10
DMRT1	CASQ2	ZFP385A	ELOVL4	GLOD5
RASGRP1	CLSTN2	SLC22A17	NHLH1	TRIM72
WFIKKN2	CAP2	NANOS1	GM14286	SIX2
CYP1A1	CARMIL1	FAM109A	ICAM1	DENND2C
SVOP	CARMIL3	LDLRAP1	MISP	MASP2
SCN11A	CPS1	HCN3	MGAT5B	POPDC2
ATP12A	CHST15	FAM89A	MAPKAPK3	PTPRCAP
FOXN4	CES2B	SH3YL1	RPL30-PS2	INSL6
ALDH1A2	CES2A	L3HYPDH	TRIM6	MUC1
KLRD1	CES2E	MAP3K9	PIK3R3	GM16845
MSX3	CES2F	PQLC3	OCLN	SPIN4
WNT9B	CES2G	PTPDC1	PKP2	PLEKHG3
ZDBF2	CPN2	TSKU	EPHX3	BC030867
ADGRB1	CPXM1	BBC3	ITPRIPL2	SLC10A1
FXYD6	CPT1C	MAP3K6	6430571L13RIK	1700020A23RIK
BNC1	CASP14	TMEM86A	RASGEF1C	4930444F02RIK
CLIC6	CTNNA3	GM11127	CCDC81	FRK
LTB4R2	CTNND2	POU4F1	DUOX2	FOSB
SGCA	CAVIN4	ABHD4	JSRP1	CAPS2
FGD5	CEBPE	CKMT1	MAP7D2	BGN
P2RY6	CD1D1	TOMM20L	GM15675	PDGFRA
ALX4	CD200R2	CDC42BPG	ARTN	AGER
CPNE7	CD200R4	TMC8	BEST2	DUOX2
LCE1J	CD207	RMRP	1700016A09RIK	CREB3L3
IL21R	CD22	BEGAIN	POMT2	BIRC3
DRC7	CD300C	PRRG4	MAB21L3	FUT7
ODF1	CD34	DMPK	PLEKHG4	SKA1
DBH	CD4	RETSAT	A930006L05RIK	ADAM32
CTTNBP2	CD80	ANGPTL2	TRAC	LRCH4-SAP25
NTRK1	CD84	HS3ST6	PTGER2	GLT28D2
MGAT5B	CD93	AMPD3	CBY1	TMEM149
RP1L1	CDC42BPA	TMEM19	KIF1C	WIF1
TMPRSS2	CDC42BPG	SHISA4	CD14	GM11127
ADCY1	ARHGEF9	PHLDA3	ZFP688	RGL3
ERICH5	BC024139	1110012L19RIK	BSCL2	NLRP12
GM19424	BC028471	NR3C1	TNFRSF25	MFI2
DNAAF1	BC034090	DNAJB5	GM28914	GM19522
CDH4	BC043934	RHBDL1	PRSS42	GNB3
CD177	BC051142	CDKN1A	EFR3B	SAA3
FGFR4	CADM1	RTKN	KCNT1	P2RY12
ORM1	CADM3	WNT4	GM20644	CCKAR
RYR3	CHL1	ITGB4	TXLNB	GM5129
ANO4	CEMIP	JAG2	CDC42EP2	LOX
RD3	CWH43	MMP15	GM8890	XKR5
THEMIS3	CREG2	PIDD1	BDKRB1	NANOG
GJA8	CEP170B	ITGA2B	SCTR	ITGAL
1700007K13RIK	CERKL	GM16062	GM26236	CCRL1
AU040972	CCL2	FOXN4	STARD9	B930007M17RIK
ITGA9	CCL22	TNFAIP6	RND1	CRIP3
CYP17A1	CCL4	AZIN2	LAMC2	GLI2
IKZF3	CCR1	FZD10	PTPRF	TROAP
TNFRSF18	CCR4	ERCC5	LIX1	RASSF4
CLEC2F	CCR6	CD55	DNAH9	GPR35
PAH	CX3CL1	ELOVL2	CDS1	GM15319
FREM2	CX3CR1	CD40	GRAMD2	BMP4
PKD1L2	CXCL2	MYBL1	ANKMY1	TCP10B
GM5878	CXCR2	IRF6	B230208H11RIK	TCAP
CMTM5	CBY3	PPM1N	TIMP2	CHRDL1
ROBO3	CHIT1	DEPDC7	CCDC64	PLEKHG4
NGFR	CHIL6	ZFP688	GM7678	RAB27A
GYPA	CLCA2	RAP2B	TSSK1	PRELP
KCND3	CLCNKB	NKX6-2	TCN2	8430431K14RIK
ABO	CLIC5	ADA	DIO2	JPH2
DPEP3	CLIC6	GNA15	CAPN9	P2RY2
RIAN	CCKAR	EFNA1	GM16252	TTC12
TEKT4	CHRM3	SLC27A3	LZTS1	TGM6
DMRTB1	CHRNA1	RAB42	CXADR	4933408B17RIK
UBE2U	CHRNA1OS	TEX21	ABHD12B	E130304I02RIK
WNT3A	CHRNA4	PISD-PS1	PDE5A	STEAP3
DSC1	CHRNB4	CXCL10	LDB3	OLFR692
GPR135	CSPG4B	PTP4A3	HSD17B13	4930579G22RIK
GZMC	CTRC	ASCL2	ZBTB42	TMEM79
BC021891	CFAP44	NEU3	GM15956	5530401A14RIK
UMODL1	CFAP46	PERP	GM28884	CALHM2
ATG9B	CFAP65	IFFO1	CES2G	IRAK4
KCNV2	CFAP69	DFFB	MIR7028	ECHDC3
MYOG	CABCOCO1	GPR75	TMEM86A	RAVER1-FDX1L
SCARA5	CROCC2	RASSF10	MYBPC3	IDO2
CSMD2	CATIP	STAT1	IL15	STARD13
MB	CGN	AGER	TGFB2	TMEM100
RHO	CGNL1	ADAMTS7	COMP	DYRK4
F10	CLDN11	ELL3	AKR1B7	RECQL4
GPX3	CLDN18	EPHX1	FAT2	SLC1A7
C5AR1	CLDN2	GNE	AXL	SLC2A10
H2-T3	CLVS1	HSPB2	RNF225	FIGNL2
KPNA7	F2RL1	MESP2	GM26592	CYB5R2
IL5RA	F2RL2	5033404E19RIK	TLL2	GJC2
GNAL	F2RL3	EEF1A2	GM10655	WISP1
GPR55	F5	RBP7	SNX16	MIR5098
SLC22A3	F7	SOWAHB	ACTL7A	IL15RA
SLC27A2	F10	DZIP1	BC021767	LOC100616095
CMA1	F13A1	HSPA1A	C630004L07RIK	CYP4B1
RASGEF1C	COBLL1	BHLHA15	4930467E23RIK	1700007E06RIK
GM16548	CCDC13	ARTN	CHDH	FAM115C
1700013G24RIK	CCDC136	ARHGEF4	AKR1B8	KCNRG
EEF1A2	CCDC148	TEF	SHROOM3	RBP4
FXYD3	CCDC149	NUDT7	ABCB9	SLC16A8
GM17455	CCDC172	GLP1R	HS3ST6	4932411E22RIK
ABCA13	CCDC24	HBA-A1	FAM83A	STARD8
URAH	CCDC33	NUDT18	TMEM120A	CLCN1
ITGAX	CCDC68	SHISA2	4930535L15RIK	PIK3R6
NEUROG2	CSDC2	CPNE7	L3MBTL1	SLC2A12
SAMSN1	COL1A1	CAMK2A	GM3551	COL1A1
SPATA31D1B	COL1A2	PLEK2	GM5861	PLSCR1
FMO2	COL2A1	CERCAM	LAMA3	LAT2
FAM163A	COL4A2	FGF18	FBXL21	GM5643
CES2E	COL5A1	MCAM	BAIAP2	CRISP1
DPEP1	COL5A3	MUP6	FFAR3	SLCO1A5
KRT82	COL6A1	WNT9A	E330013P04RIK	CYTH4
LRRC39	COL6A2	KLHL26	GM5395	CHST14
KLHDC7A	COL6A3	DMKN	NOSTRIN	ATP12A
ESRP1	COL6A4	PLEKHG6	GM6460	B430212C06RIK
MMP15	COL6A5	TNFRSF18	CRIP3	EVI2A
EPS8L3	COL6A6	NPNT	CASP7	TRIM30A
ACSBG2	COL8A1	LRRC3	GM10364	ASGR1
CYYR1	COL12A1	NAT6	DAPK1	GAL3ST1
ZAP70	COL16A1	MICALL2	GDPD5	GM12060
PRKCB	COL18A1	SCX	FSD1	2810403D21RIK
CCDC113	COL23A1	CGREF1	WIPI1	TNFRSF8
LIN7A	COL25A1	TMEM150A	MIR34A	1810035I16RIK
ZFP663	COLQ	IKBIP	GM6455	RNF125
SLC5A1	CLTRN	HIC1	GM21119	LRRC46
NRXN1	CSF1	SIRPA	ATG9B	KIF2C
GLDN	CSF2	TGFBR3L	AMN	ITGA1
PPP1R16B	CSF2RB2	GAL	SFRP2	PLA2G5
D030018L15RIK	CSF3	FAM214A	CRHR2	GM13629
KRT5	C1QC	SCT	FGF17	VRK2
MYO7B	C1S2	CYP4F17	CEL	PDGFRB
BTBD16	C6	DOC2G	GNE	BMP7
VSX2	C9	DUSP2	A330023F24RIK	LGI3
FREM3	CFI	RPRM	MPZL1	CK137956
PRSS42	CNKSR2	ALOX5	MUC5AC	PDZD3
THEMIS	CNTN4	PLK2	PPL	9130019P16RIK
CKMT1	CNTNAP2	CNGA3	TOMM20L	KHK
SYCE3	CPNE2	IGTP	P2RX6	TEKT1
CITED4	CPNE5	LTB4R1	SLC12A8	AP1M2
ATP2C2	CPNE7	TRIM7	NOD2	TCF7L1
SLC5A12	COBL	TRIM47	TTC9	TLR3
XIRP2	CTTNBP2	SCN1B	INPP5J	CAPN1
SPATA31D1D	CRHR2	9230114K14RIK	ACAD11	COL12A1
2700070H01RIK	CKMT1	DCXR	GSS	SEMA3D
JPH3	CRB1	KLHDC7A	FBXW9	4930519F09RIK
MYH7	CRB2	RASD1	AKAP1	SLC24A6
P2RY4	CRYZL2	DNAIC1	LRRC69	CXCL2
DOCK10	CLEC1B	PLCD4	ARHGAP29	TMEM63A
GM10768	CLEC12A	FOXJ1	BMPER	NID1
SBPL	CSMD1	KCNJ4	QRICH2	WISP2
GALNTL6	CSMD2	B3GNT4	TRIM43A	ASPRV1
GAPDHS	CDCP1	TAS1R1	GM8906	GM6588
MYOM3	CELF4	D630023F18RIK	C530008M17RIK	C030037D09RIK
PRSS34	CELF5	MRAP	TMBIM1	SLCO1A4
SASH3	CUX2	MAB21L3	METTL6	GXYLT2
CRNN	ARPP21	CELF5	RSPH6A	IIGP1
CLCA3B	CNGA3	RAB17	RORC	1700094D03RIK
TRF	CNGB1	B3GNT8	PDGFRB	FBXO47
PRKCQ	CCNG1	CEBPE	SCN11A	H2-M10.2
FER1L4	CCNO	DLL1	GM13648	PAMR1
KCNK13	CDK14	RPRML	FIGF	PLB1
SOHLH1	CDKN1A	CYP2C44	GP5	LOXL1
PDE6B	CBS	WNT3	PLEKHG5	SPEER7-PS1
ARHGAP15	CRIP2	1700003E16RIK	SPAG8	GLP1R
DSC3	CYSRT1	2410124H12RIK	APC2	RSPH1
GM2016	CRIP3	EVPL	SPEER1	TMCO4
PTPN20	CRISPLD2	PARP10	HOXC13	ISOC2B
CHRM5	CSRNP3	TBXA2R	TMEM151B	E030011O05RIK
NLRP1C-PS	CFTR	FOS	ACOT1	GM11744
TEX21	CDA	SLC4A11	GTSE1	PALLD
MLANA	CYB5R2	RGS14	GM6645	FAM101A
MMRN2	COX6A2	CPNE2	NME4	FAM150B
SCTR	CYP1A1	IL20RB	SLC25A42	BMP6
LINCRED1	CYP2A22	PINLYP	GSDMC4	TMIE
4933417O13RIK	CYP2AB1	ZFP365	TGM1	PLXDC1
TNFRSF8	CYP2S1	LYNX1	LTB4R1	CENPK
TMEM255A	CYP2W1	CLDN5	1110012L19RIK	VIT
SCN3B	CYP26B1	HSD17B1	LBX2	AI848285
44442	CYP4F14	FAM163B	ID1	KCNG1
BTG4	CISH	UNC45B	IKZF4	THSD4
MUC5B	DCHS2	CRHR2	GALNT16	DPF3
BTNL9	DAO	SHPK	ADAM30	CRB2
FBP1	DZIP1	MATN1	SLC6A20B	CCNB1
FAM19A3	DAPK2	SLC34A3	GM13010	DYSF
LRP3	DCC	FAM212A	KRT5	RPH3AL
AVPR1B	DMBT1	FAM212B	PHYHIP	FZD2
KRTAP3-2	DLL1	IGDCC4	GM15396	GPC3
PADI6	DMTN	PM20D1	KRT15	CASP12
BC026585	DNASE1L3	CYYR1	SLC35D1	TGFBR2
CLDN14	DMKN	FOSL1	KCNJ2	PIPOX
NLRP1B	DHH	SLC37A2	HSF4	CDC20
MEP1A	DES	CHRNB4	HPCAL1	CDCA3
COL26A1	DGKK	ANXA8	NTHL1	CXCR7
ACCSL	DGKI	TBX4	LRRC66	PTPN13
VWA5B1	DGAT2L6	SBSN	CNIH2	EPB4.1L4B
XIRP1	DOXL2	SSC5D	PIGF	SMOC1
MANSC4	DCXR	SYTL1	GM37799	OGN
NR1I2	DKKL1	SLC25A42	PLLP	PLSCR2
BEAN1	DPYSL5	SLCO4A1	EPHA8	TAC2
GFRA2	DMGDH	FAM124A	MORC4	B4GALT1
KLB	DPEP3	PTPRV	KITL	RHOG
KLHL29	DPP10	1700007K13RIK	ASIC3	PPM1M
PCSK1N	DPP6	CITED4	SH3D21	CDKN2B
MYOM2	DAB2IP	FAM196A	LRRC51	TGFB3
KRT4	DDR1	PODN	GM16062	CSTAD
DDIT4L	DLG2	SPON2	IER5L	PAWR
KCNG4	DLG5	9530053A07RIK	TSSK3	ZMAT4
STRA6L	DISP2	LTB4R2	DLL1	IRGM1
APOL10A	DISP3	SP9	GM21988	SDK1
MATN1	DLX2	KRT5	UBAP1L	SSTR3
CTNNA2	DIXDC1	NRARP	GM13859	BCAM
2810459M11RIK	DLGAP2	RSPH6A	4931409K22RIK	CLCF1
LHFPL1	DLGAP3	BTG2	SLC17A7	SOX3
JAKMIP3	DDIAS	NIPAL4	GM10505	1700084E18RIK
CIDEC	D6ERTD474E	HYAL1	ITGA7	IL34
TGM6	DDIT4	APOL8	BZRAP1	SPATS1
D430019H16RIK	DDIT4L	SYNM	CLDN15	TEAD1
FSD2	DNAJB6-PS	SCN4B	GM26840	SOX8
PLA2G4F	DNAJC5B	KRT15	TEF	TCN2
RPRM	DNAJC6	CLEC4G	MSANTD1	SNX9
SCN10A	DRAXIN	NEUROD1	IGSF9B	NUPR1
GPRIN2	DOC2G	SYNDIG1L	NAALAD2	CORT
NR5A2	DZANK1	ZFP750	LRRC34	CCBE1
LRRTM2	DCDC5	ADRB2	TRPC1	TGM3
GFRA3	DCLK1	PRR15L	RIPK4	AA465934
F830045P16RIK	DCLK2	HOXC13	HECTD2	NUAK2
A430088P11RIK	DSCAM	FAS	EPS8L2	KCNH1
CNGA2	DSCAML1	TRP73	MYH3	HEG1
TMEM178	DUOX1	SCN3B	GM27336	FN1
BB123696	DUSP2	THEM5	GM20703	TSPAN18
APOD	DUSP5	PLA2G2F	GM8922	BTBD17
VSIG8	DUSP8	1700003M07RIK	EFNA2	NTN1
CALR4	DYNAP	TAP1	4930556N13RIK	OLIG2
SPATC1	DNM1	POU4F3	BMPR1A	KCNJ10
FAM151A	DNM3	PPP1R36	4933413J09RIK	RPS27
ADAMTS8	DNM3OS	DDIT4L	TEAD2	NR3C2
MAP7	DNAAF4	MLANA	TNFRSF26	KCNG3
STAC	DNAI1	SEC14L5	ULK1	SYT17
FCRL1	DNAI2	PVRL4	PSRC1	SHISA6
SLC22A14	DYNC1I1	NKX2-9	TOB1	GPR6
CWH43	DRC7	RLN1	GM15319	GRM1
GM19299	DNAH10	HBA-A2	DCUN1D3	GM7367
UCP3	DNAH12	NRG2	PPFIA4	GPR52
RCSD1	DNAH3	GM7334	LCT	THBS1
MYO5C	DNAH5	SNORA74A	KIF5A	GPR158
AOC1	DNAH6	SCARNA6	GM26564	XYLT1
STK33	DNAH7A	SNORD17	PLXNB1	CAR10
VRTN	DYSF	APOO-PS	CCDC148	FOS
NUGGC	DMD	SNORA23	NRAP	MMP15
MYO18B	EBF1		ADAMTS14	HIST1H1B
TEPP	EBF2		SCNN1B	SLIT3
TRPM8	EBF4		MAP3K9	1500015O10RIK
1700020N01RIK	EGR1		MXRA7	UNC5C
PDCD1	EML1		TTC16	TMEM108
R3HDML	EDA2R		POU4F3	CDH4
SLC6A3	EDA		EGFR	COL18A1
PROKR2	ENPP1		1700072G22RIK	ZFP608
ACE2	EFCAB3		CC2D2A	MAN1A
GRIP2	EFCAB6		GM14830	THRB
EFCAB6	EGFLAM		PABPN1L	SORL1
KRT32	ELN		2300005B03RIK	DACT2
DNASE1L3	ERC2		GM1141	UNC5D
GM14015	EMID1		D6ERTD474E	ANXA6
1700065J11RIK	ENAH		TMEM44	EPHA6
MALL	ENG		4933413G19RIK	SNORA16A
CSF2RB2	ECSCR		NR1H3	LINGO2
8430408G22RIK	EPAS1		PGBD5	TNC
WIPF3	ECE1		BMPR2	TMTC1
GPR1	ECEL1		PRKAA2	CDH10
NIPAL4	ENHO		TESC	ACTA2
4930481A15RIK	ELMO1		P2RX2	TAGLN
COLQ	ETL4		LTF	CBLN4
PCSK5	ENO2		ADCY5	ANXA2
2310005E17RIK	ECHDC2		MN1	GALNTL4
CELF5	EVPL		PMAIP1	RSPO2
DLGAP2	EPHA2		ZFP703	ENOX1
AMER3	EPHA6		CYP2U1	GRIN2A
IL31RA	EPHB1		CD80	AJAP1
IQCA	EPHB2		CRABP2	FLRT2
5930438M14RIK	EPHB4		9330182L06RIK	TNR
PDE6A	EFNA3		FENDRR	NPCD
HSD17B6	EGFR		WDR66	ILDR2
TDRD9	EREG		ABCB1B	TIAM1
ITK	EMP2		ARL4C	GPC4
CLCA1	ESRP1		GM15782	NRP1
9830166K06RIK	EPHX1		DNHD1	CAMK1D
SPAG16	EPS8L2		GM12981	PREX1
GM5134	EPS8L3		GM28582	ODZ4
ADGRA1	ERMAP		POLK	D430041D05RIK
LUZP2	EPB41L1		CACNB3	RFX3
RFX6	EPB42		LRRN4CL	MIR1188
GM15401	ESPN		APON	SLCO3A1
SSTR5	ESD-PS		SLC37A2	SNORA69
CPN2	ESRRB		CSRP3	WWC1
FBXO40	EI24		ACRV1	SATB2
KRT2	EHF		LAPTM4B	SLC38A3
ADCY2	ERG		NR4A1	LDLR
FSTL5	EEF1A2		NPM2	KCNQ3
OLFR12	EVA1B		1700014D04RIK	ATP2B4
GABRB3	EVA1C		RAB11FIP5	SNORA34
LIPN	EVC2		PPP1R3B	SCD1
PPEF1	ERCC5		RND2	3110047P20RIK
SYNDIG1L	EXTL1		TSC22D1	KLF13
NLRC4	AI661453		PDZD3	LRRN1
ADRA2B	AU019990		POU4F1	CNKSR2
5430421N21RIK	FAM110B		RNF169	SEZ6L
PLA2G4D	FAM163A		NECAB3	MYT1L
CSMD1	FAM167A		NEK10	IGFBP5
BCL11B	FAM171A1		OLFR544	OLIG1
GM20758	FAM184A		GM26811	LCN2
ST6GALNAC5	FAM186B		SYT14	TCF4
HPGDS	FAM214B		GM14025	SNORA31
SLC5A4B	FAM229A		KLHL26	MIR344
GM20139	FAM243		ARRDC3	MIR3096B
SLC25A18	FAM3B		SGSM2	MIR129-2
MROH2A	FAM78B		PRR7	MIR1949
NPTX1	FAS		ID2	SNORD82
MYOT	FSCN1		SLC5A3	SNORD71
ANKRD34B	FAT1		GPR83	SNORD65
SLC16A11	FAT2		ALOXE3
LCN8	FAT3		CAR15
FAM196A	FAT4		GTF2IRD1
FAM183B	FA2H		STOX1
RSPH4A	FABP4		DAAM2
KRT13	FABP6		HMGCLL1
TGM7	FBXL16		NAT14
CYP2J12	FBXW9		DOS
GPR183	FBXO15		PRKAR1B
NODAL	FCGBP		MYRFL
WFDC1	FCAMR		TNFSF13B
SLC23A3	FCGR4		CAR14
ASCL2	FCRLB		4930502E09RIK
SLC28A3	FCHO1		TMEM184A
SMTNL1	FER1L4		SEPN1
CCDC13	FER1L6		MYO10
GUCY2F	FRMPD1		CCDC184
EPB4.2	FRMPD2		RLN1
ANO3	FRMPD3		NOXO1
SDK2	FRMPD4		GM9791
C730036E19RIK	FERMT1		TTPA
UNCX	FERMT2		AA986860
FSTL4	FBN1		NANOS1
SPATA18	FIBCD1		MARCKS
ZFP648	FAP		CISH
ARHGEF16	FGFR1		1700027I24RIK
TRIM67	FN1		ZFP874A
4932418E24RIK	FNDC1		IL1B
BFSP2	FNDC7		MDM2
SLC10A1	FBLN2		AMHR2
LEFTY2	FBLN5		TMEM132B
PCDH12	FLNC		ZFP457
F12	FKBP10		UFSP1
PGLYRP4	FLACC1		CBLN2
FAM184A	FMO9		GM12059
ZBTB8B	FLT4		TKTL1
GM11201	FSTL1		PRSS53
SLC5A11	FSTL4		GM13067
ADGRB3	FOXD2		ABCG4
KCNE1	FOXH1		GFAP
TRIM50	FOXI1		B230206L02RIK
CPS1	FMN2		GM38300
SDR9C7	FPR1		ARHGEF19
FANK1	FOSL1		RETN
CAMSAP3	FHL2		RNF144B
BANK1	FREM1		SLC27A3
NPAS1	FREM2		NEUROG2
TTC34	FRAS1		GM37962
PADI2	FFAR1		NLGN3
NSG2	FFAR3		XRRA1
HS3ST6	FZD4		PTGES
CYTIP	FZD5		KAZALD1
MYH7B	FZD6		ALOX5
SLC6A20A	FBP1		MTTP
GLDNOS	FRY		HPX
NKX2-9	FUT1		TIMP1
SCIMP	FUT2		F13B
PRDM12	FGD5		CUBN
MYH8	GPR132		CLGN
NWD2	GPR139		KIRREL3
ASB10	GPR150		PAQR5
SPTSSB	GPR153		CTXN1
TMEM150C	GPR158		FAT1
SP6	GPR17		CEP126
TBX3OS2	GPR39		COL11A2
GM2022	GPR55		GM5511
CALCR	GPR82		2610034B18RIK
GM5126	GRK3		ALDH8A1
LRRC25	GPRC5A		2310075C17RIK
GRIP1	GPRC5C		ITGB4
GAS2L2	GTSE1		MAP3K13
STRA8	GABRP		COL12A1
TAT	GABBR2		2600006K01RIK
FOXL2OS	GGT1		SCML2
4732456N10RIK	GJA1		CALD1
1700042G15RIK	GJA8		4933428G20RIK
NEUROD2	GJB3		EI24
NGP	GSDMA		SYNA
TDRD12	GSDMA2		UCN2
LPPR5	GATA2		WNT6
SERPINA3M	GATA4		BC034090
APOL8	GIPC2		KLHL22
CYP2AB1	GIPC3		ERP27
KCNQ2	GLIPR2		ADIG
RFX4	GFRA2		TBXA2R
OLFM3	GLI2		SLC3A1
CCR7	GLIS3		PARD3
PHF24	GBGT1		GM11733
SPRR2D	GLP2R		CCDC13
ALDH1A7	GCNT4		GM18291
GSG1L	GRIA3		SESN2
TUSC5	GRID2		ADAM8
ACVRL1	GRIK3		TEKT2
PLATR7	GRIK4		B230216G23RIK
HFM1	GRIN1		YJEFN3
GM4961	GRIN2B		5730559C18RIK
TEX16	GRM1		FAP
MC1R	GRM5		HSPA1B
CFI	ERICH5		CARHSP1
TTC24	GAD2		GM28496
TGM4	GPT2		NDRG4
SP5	GOT1L1		B3GNT6
PCLO	GLRP1		NKPD1
CIITA	QPCTL		GM37938
GM5941	GRXCR1		GLIPR1
TOPAZ1	GSTO2		TRP53INP1
CLRN1	GSTP3		COL15A1
4930443O20RIK	GSTM2		ARHGAP20
TRIM31	GSTM7		TTC36
CRYAA	GLYAT		PALM3
MYO1F	GP9		GM15892
SLC5A4A	GTDC1		MFSD2B
CRB1	GPC1		CRTAM
NPY2R	GASK1B		TRIM7
2310050C09RIK	GOLM2		SH2D4B
CD4	GRHL2		SLC10A5
SHANK3	GRHL3		RSPH10B
CD164L2	GRAMD3		VMN1R32
TMIGD1	GZMB		MYO15
5430427O19RIK	GRAP2		ESRP2
TBATA	GADD45B		KLF4
PAMR1	GAS6		RAP2B
IQSEC3	GAS7		BNIPL
DMGDH	GRB10		DFFB
NLRP1A	GAB1		GM37696
ARMC12	GRB7		GM16170
VSIG1	GIMAP4		FCRLS
CLEC18A	GIMAP6		COL18A1
PEX5L	GIMAP9		THAP6
CHRNE	GBP3		ESAM
PGLYRP1	GBP5		PLEKHH1
PRF1	GUCY2C		FOSL2
THEMIS2	GUCY2E		STAB1
ST14	GBP8		S100A3
ANO2	GULO		BNC1
CYBB	H1F1		PTK7
IL22RA2	H1F3		DDIAS
ZMAT4	H1F4		GM37891
VMN1R32	H1F5		KCND1
ZFP366	H2AC23		CTSF
CHRNA3	H2AC24		ADAMTS7
RIMS4	H2AC4		GM7061
ANO7	H2AC7		GM5106
DCDC2A	H2AC8		PYROXD2
ELAVL4	H2BC11		SSPO
ADAM28	H2BC12		PPP1R32
CHST13	H2BC13		GPR68
TBX21	H2BC15		SDS
LEP	H2BC3		CGNL1
RUBIE	H2BC4		CNKSR1
LAIR1	H2BC8		NUDT17
RPE65	H3C1		CAV2
ROS1	H3C2		CD109
OC90	HEY2		MFGE8
NCAN	HEG1		SCAMP5
RAB33A	HSPA12A		ABCC6
GALNT5	HSPA1A		SLC16A8
GM11961	HSPA1B		2010110E17RIK
SLC16A12	HSF4		ITGAD
FTCD	HECTD2		NTN4
FAM174B	HECW1		EQTN
GP1BA	HECTD2OS		ANGPTL2
PLEKHG6	HEBP2		TBC1D2
IGLL1	HMCN1		SYT12
ANO5	HMCN2		P2RY1
HSD17B1	HC		ARL9
NTSR1	HPSE		PID1
TSHB	HBEGF		DACT3
RGS14	HGFAC		GAS6
1700011A15RIK	HEPHL1		PALD1
1700028D13RIK	HES2		HOMER3
OPRK1	HPCA		PLEKHA7
PM20D1	HNMT		HAPLN3
LHFPL3	HRH1		SCUBE3
TMC7	HAL		PIP5KL1
PAX7	H2-EB1		FAS
PLA2G2D	HDAC9		4930590J08RIK
CYP4F18	HNF1B		CYP27B1
PCDH20	HOXA10		TMC7
2900041M22RIK	HOXC10		ITIH4
FBXO43	HOXD4		ANKRD13B
SLC7A13	HUNK		COL7A1
GM16325	HAPLN3		EFNB3
IVL	HYDIN		MROH6
LBHD1	HPGD		CALM4
4930563D23RIK	HSD11B1		VWCE
SLC9A4	IGLON5		D030025P21RIK
2610027K06RIK	IKZF3		TTC39A
CHRM3	ITK		OLFR545
GMNC	IER3		NR4A3
BPIFB1	IER5		ASTL
CACNG2	IER5L		MYH11
CHRNA9	IGHM		DCAF4
ASTN2	IGHD4-1		CFAP53
TLDC2	IGHJ3		CACNB2
FAM135B	IGHJ4		PABPC1L
SOX10	ISLR2		SYNPO2
MESP1	IGSF3		G6B
TCHHL1	IGFN1		FZD5
OPRL1	ILDR1		POPDC2
CHAD	INKA2		STON1
PAK7	INAVA		PIDD1
UBE4BOS3	IRAG1		C77370
4932438H23RIK	IRS1		HAL
DCLK3	INSRR		PHLDA1
LY86	IGF2BP1		SARM1
A4GNT	IGF2BP2		SH3YL1
GRIN2B	IGFBP5		MAP6D1
GABRQ	IGF1R		USHBP1
AGTR1B	ITGA4		GRB10
MUC20	ITGA9		5830418P13RIK
TRPC7	ITGAX		TMEM5
NPSR1	ITGB6		CLCN2
BAIAP3	ITIH4		SLC22A12
TBX19	IPCEF1		ASCL3
KCNJ4	IHO1		TMEM141
MEI1	IFI208		VDR
MMRN1	IFI209		OLFR920
1700025M24RIK	IFITM1		OMG
ALAS2	IFNK		MYBL1
9630028I04RIK	IFIT3B		EPHX1
KCNB2	IL1A		44447
CHRNG	IL1B		SLC8A2
ARMC3	IL1R2		GM38308
CARTPT	IL1RL2		KCNQ4
SP9	IL10		ABHD4
APOA5	IL17RD		PTGS2
ST6GALNAC3	IL17B		QPCTL
PPP1R3B	IL17D		CELF4
SYTL1	IL18R1		TECTA
TRDN	IL23A		ALDH4A1
KCNC1	IL34		MYCBPAP
GRIN2C	IL5		SLCO2B1
TMPRSS4	IL6		TMCC2
TIE1	IQGAP2		GAB1
SLC24A1	IQSCHFP		GNA15
SDK1	IDI2		RASL11B
GFY	JAKMIP3		ARC
EPHA6	JCAD		TBX4
IGF2OS	JPH4		IGFN1
SPAG6	KALRN		RGCC
AOX3	KLKB1		C1RB
APOL11A	KBTBD12		K230010J24RIK
FOXL2	KLHL30		GJB5
SLC15A1	KRT12		ADRA2B
ADRBK2	KRT14		NLRP1C-PS
TEX40	KRT7		RASGEF1A
TRPA1	KRT75		NR4A2
4930562C15RIK	KRT80		MFAP2
WSCD2	KLRA2		CCNG1
HPN	KIF1A		GLI1
OBSCN	KIF26A		ABCC8
OLFR1442	KIF26B		GM37953
CNR1	KIF27		TMTC3
TMEM207	KIF6		NPC1L1
FBP2	KIRREL		GZMM
IBSP	KIRREL3		DIXDC1
RTL1	KITL		RGS18
LRIT1	KANK1		DPYSL5
MAS1	KANK3		SLC23A3
OLFR91	KRBA1		DUSP8
ELMOD1	KCNIP3		2900052L18RIK
MARVELD3	LBX2		MEGF6
ADGRG7	LMNTD1		PTPDC1
PTPRT	LAMC3		GM16314
PCNXL2	LAMA2		OLFR1392
H2-OB	LAMA3		EFNA5
VIPR2	LAMC2		ERCC5
IL25	LARGE1		GCDH
B020014A21RIK	LTBP1		GRIA3
LY6G6E	LMOD1		CLEC2F
KCNG2	LEMD1		FAM13A
SPESP1	LINGO1		ADRB2
GPR37L1	LRRC37A		ZMAT3
FAM184B	LRRC4		CEMIP
FRRS1L	LRRC74B		FHDC1
OCM	LRRC9		ENG
SLC36A2	LGR5		SLC35D3
TAS1R1	LUZP2		OLFM1
MIAT	LZTS1		4933407L21RIK
ACER2	LGI2		ANKRD7
CEACAM19	LRIT1		MYBPC2
STOML3	LGR6		NPTXR
B3GNT4	LRTM2		SNCG
B430212C06RIK	LIF		JUP
FAM181B	LILRA5		SMOX
BMX	LTB4R2		INSL5
CHRNA1	LIMCH1		SH3BGRL2
SIDT1	LIMS2		VCAN
CST7	LDB3		THYN1
3110082J24RIK	LHX1		PLAU
TUBA3B	LHX2		HR
ZC3H12D	LHX5		PKD1L1
UNC80	LHX6		RHBDL3
JAKMIP1	LHX9		NGB
CCDC67	LIPG		OAF
ELOVL2	LIPN		9230114K14RIK
GUCY2G	LPIN1		LRRN2
JSRP1	LPIN3		ARHGEF9
KCNJ10	LOXHD1		CBS
ZFY1	PYGL		RASD1
1700040L02RIK	LKAAEAR1		ITGA2B
OTOP2	LRP2		SHISA4
PLN	LRP8OS3		ZSCAN10
TRP53INP1	LRP1B		PLXNA1
CSRNP3	LYNX1		MPO
TIFAB	LYPD1		ADGRD1
CPLX1	LYVE1		DRAM1
APOL7C	LY6C1		RAI2
MROH7	LY75		EFNA1
OLFR212	HR		GM14827
4930579F01RIK	LPCAT2B		4930412L05RIK
APOF	LAPTM4B		GPRC5A
CRISP1	LOXL1		DAGLA
9030204H09RIK	MAB21L3		SOX13
LRRN2	MST1R		MMP2
KCNJ13	MROH5		ASIC5
SLC15A2	MFSD7A		ICAM5
DAB1	MKRN2OS		LRRC74B
NDUFA4L2	MDGA1		SCARF2
PTPRV	MGAT3		APOL10B
SLITRK5	MGAT5B		CUZD1
SLITRK4	MANSC4		ROBO4
PYCARD	MAP3K7CL		EPHB6
1700025N23RIK	MRGPRF		MPP4
DUOXA2	MATN1		GM15574
LRMP	MMP14		ARHGEF10L
FGF16	MMP15		ARHGEF40
TMPRSS15	MXD4		ARHGAP40
CDHR5	MCF2L		CD200R1
C1QTNF3	MECOM		SPINT1
ACTN2	MEFV		GM37352
DPPA2	MEIOSIN		ARNTL2
4930402F06RIK	MEI1		HSPA1A
ADAM2	MLANA		CSF1
FPR1	MRAP2		BC016579
CLDN2	MCAM		AU040972
ALB	MREG		OAS1F
9330175E14RIK	MAJIN		PLA2G4F
ODF3L1	MARCHF10		MYH7B
RBM46	MMEL1		PRR15L
E330021D16RIK	MPP2		CACNA1G
SGCG	MS4A2		GM37621
KRT73	MERTK		TAGLN3
GM15319	MET		EFCAB8
BARX2	MPPED1		RHOV
LIX1	MTHFD1L		BAAT
GM5532	METTL27		GM8251
SLC35F4	MGAT4E		PADI6
KSR2	MICALL2		STMN4
RGS9BP	MIR125A		RBP2
PLCD4	MIR140		NTN1
2310040G24RIK	MIR141		DZIP1
JPH1	MIR146B		FEZ1
DDX4	MIR181A-1		A3GALT2
HNF1A	MIR1954		IL17F
SCG3	MIR195A		GM37546
RBBP8NL	MIR21A		FSCN2
C130083M11RIK	MIR22		WNT9A
GPR22	MIR324		ANTXR1
CD5L	MIR34A		CDCP1
CDH12	MIR350		GOT1L1
PXT1	MIR425		PLK5
1810020O05RIK	MIR5110		CLIC6
SECTM1A	MIR6362		FAM131A
GPR35	MIR678		AOC3
RIMKLA	MIR6897		CASC1
CCDC146	MIR6898		HMCN2
G630090E17RIK	MIR6926		TMEM236
AP1M2	MIR6934		FGD5
BC055111	MIR6940		PODN
FXYD2	MIR6963		D630023F18RIK
ZBTB16	MIR6979		LHFPL1
5033404E19RIK	MIR7014		1700003M07RIK
SLC36A1OS	MIR7033		CAMSAP3
TMPRSS11D	MIR7034		GM9949
CTSS	MIR7048		DMPK
FAM50B	MIR7058		FOSB
TRIM9	MIR7070		ARHGAP23
4930543E12RIK	MIR7088		CAPN11
TUBA8	MIR99B		4930550C14RIK
C1QC	MAST4		MSLNL
ITGAM	MAP6		MAB21L2
RPTOROS	MAP7		PTK6
ACTL7A	MID2		ESPN
GIP	MIR100HG		CPNE6
HSD11B1	MIR22HG		TGFBR3
SLN	MIRG		FBLN2
RYR2	MTARC1		WNT8B
NHLH2	MAPK13		GM4952
NKAIN2	MAP2K6		OTOG
CSF2RB	MAPKAPK3		ARHGEF33
WDR72	MOGAT1		DCHS1
INHBC	MOGAT2		ACAD8
AKR1D1	MGLL		LMAN1L
BACE2	MOV10L1		AZIN2
CCR4	MUC16		SYNM
WFDC3	MUC2		S100A4
TMEM190	MUC20		BAIAP3
FAM71A	MUC5B		NOVA2
BLK	MUC5AC		HIC1
BC024139	MEGF10		CPNE2
IL10RA	MPDZ		ADCY4
ONECUT3	MUG2		SHD
PLEK	MRAS		AMPD1
PSG17	MBNL1		ELOVL2
LCE1C	MX1		RAP2A
6720483E21RIK	MYCBPAP		COL20A1
RAB39	MAL		FKBP9
TSPAN10	MYRFL		TEX15
MC5R	MYB		GM16105
PET2	MYBL1		CD70
CLDN11	MYC		SDC1
BMP8B	MYADML2		DCXR
GM884	MYADML2OS		DES
CCL12	MPO		WNK4
MMP12	MIAT		HHIPL2
ADRA1A	MIRT1		HES2
SATB1	MYOCD		TEK
SIT1	MEF2B		1810019D21RIK
DBX2	MEF2C		PTPN3
CNTNAP4	MDFIC2		GUCY2E
KCNJ16	MYOD1		DHH
LPCAT2B	MYMK		ESPNL
PGLYRP3	MYOM3		FOSL1
LMOD3	MYPN		CYYR1
STMND1	MYO1B		LAMA5
CUX2	MYO3A		FOS
9130230L23RIK	MYO3B		SYTL1
TENM1	MYRIP		OLFR461
KMO	MYO18B		LDHB
FABP2	MYH13		GM21060
PDZRN4	MYH14		BPIFB4
COL9A1	MYH2		PLOD2
TMPRSS11E	MYH3		JAG2
MUC15	MYH4		GM26656
1700016G22RIK	MYH6		PLCH2
IKZF1	MYH7		SLC5A1
TMC1	MYH8		PPP2R2C
PNMA2	MYL4		CYP2C55
MROH5	MYLK		MMP15
FAM92B	MARCKS		WFIKKN1
PRDM13	NKAIN1		FAM101A
SPATA25	NWD1		BCAM
BBOX1	NANOS1		TNFRSF10B
CRYBA2	NEBL		MASP2
GIMAP6	NECTIN4		SRSF12
GM13582	NEO1		SEC14L3
CD163L1	NPHS2		9530053A07RIK
GUCY2D	NGFR		MATN1
ART4	NTNG1		EXOC3L2
ACSM2	NCAM1		COL2A1
GRM8	NEDD4		SLC19A2
1300017J02RIK	NPDC1		ZFP389
FBXW13	NRG1		CDC42BPG
SMCO3	NRSN2		CPNE7
GM29685	NRXN2		NRIP3
GM13580	NXPH3		FKBP10
CHAT	NXPH4		CSRNP2
CPA4	NEXMIF		GM26583
GAD2	NBEA		ZFP92
KIF17	NCALD		PDGFA
KLHL1	NCAN		ADAMTS2
TMEM163	NFASC		LOXL4
CD55	NEFH		APOL8
CNNM1	NEUROG2		PROS1
ATP1A4	NSG2		CITED4
SNX20	NGEF		CD276
ERDR1	NPAS3		GM19325
GRM5	NYAP2		KCNJ4
CCDC73	NDNF		SSC5D
STRC	NPFFR1		BMP1
F2	NETO2		CEP170B
SALL3	NTSR1		OGDHL
EMCN	NTRK1		TUBB6
ROBO4	NTRK2		EVPL
FAM159A	NMNAT2		GYPA
D630023F18RIK	NID1		AK1
CD86	NIPAL2		CERCAM
GM6329	NKX1-2		TEAD3
BHLHE23	NOTCH1		SERPINE2
OTOP3	NOTCH3		DNM1
GM21283	NUAK1		SPSB1
PRODH2	NFATC4		GALR2
TCFL5	NUGGC		MUC19
HTR7	NR4A3		LRP1
LINGO2	NR5A1		OBSCN
SLC4A1	NR5A2		ASAP3
GNG4	NYX		MFAP3L
FUT9	NYNRIN		DRC7
GPR132	MGMT		GJA1
PIGZ	OBSCN		LRFN3
SP7	OLFML2B		MPPED1
PDYN	OLFR111		PPP1R36
CORIN	OLFR112		DNAH10
CD300E	OLFR1372-PS1		CPT1C
RASAL3	OLFR1410		GM27032
CTCFL	OLFR1445		BC028777
ACSS1	OLFR287		ABCC2
KRT72	OCM		A930001C03RIK
CRIP3	OSM		TMEM151A
NR2E1	OSMR		THSD1
LEFTY1	ONECUT1		PRSS56
OTX2	OPRK1		PLEK2
KCNJ15	OPN4		RHOD
5330417C22RIK	OPTN		IRF6
RAB9B	OCSTAMP		CGREF1
PNPLA5	OTOF		FAM83H
GCM1	OTOG		PGF
TRIM63	OTOGL		CREB3L1
TRPC4	OTUD7A		RAB44
SLC22A12	OGDHL		CCDC159
SLFN3	OSBP2		PVRL4
GRIK1	PAK5		ZFP385A
AU019990	PAK6		TMEM40
ZFP385B	PAX2		FAM180A
GM15471	PAX5		FAM159B
TMEM108	PAX7		NID2
4930407I10RIK	PAX8		PKD1L2
OLIG1	PILRB1		PLB1
TBX2	PILRB2		COX6B2
FUT7	PALLD		IGDCC4
CNGB1	PARD3		PPP1R13L
SYT9	PAKAP		SLC35E4
BANF2	PARVA		EFNB2
NKX2-2	PKNOX2		EPHA2
4931429I11RIK	PDLIM1		RIN2
GRIA1	PDZK1IP1		GM37906
GDF5	PELI3		AHNAK2
8430430B14RIK	PAMR1		SLC2A4
VMN1R45	PM20D1		NIPAL4
GM1564	PGLYRP4		ENC1
ZFP92	PADI1		LRRC3
ZFP804B	PLIN1		AMY1
SECTM1B	HSPG2		PHLDA3
SLC6A11	PEX5L		RAB15
PRLHR	PPARGC1A		NDNF
SLC13A5	PHF24		WNT3
MRAP	PMAIP1		PM20D1
G630071F17RIK	PHACTR1		DUSP15
POF1B	PIK3C2B		EDA2R
OAS1H	PIP4K2A		DDR1
GALR3	PDE1A		FAM212B
CXXC4	PDE1C		TMPRSS7
2310008N11RIK	PDE5A		SVOP
BIRC7	PDE9A		TBC1D8
GPR18	PCK2		PELI3
PLA2G10	PIK3R3		CDKN1A
DOCK2	PLA1A		GM37552
DNASE1	PINLYP		RAC3
TNFAIP8L3	PLA2R1		KANK3
PNLIPRP2	PLA2G2D		FAM198B
STK32B	PLA2G4B		XIRP1
IGDCC3	PLA2G4D		RARG
PITX2	PLBD1		SCN4B
WNT8B	PLB1		ZFP750
TMEM184A	PLCB1		GAL
OTUD7A	PLCB4		HEY2
GM8221	PLCE1		CYP4F39
DIO1	PLCH2		P2RX7
RAB3C	PLCL1		SULF2
PROK2	PCLO		A430034D21RIK
HHIP	PITPNM3		PLK2
ENAM	PLET1		GRHL3
MAPK4	PLET1OS		PRRG4
MS4A6D	PGF		HEYL
9130019P16RIK	PKP1		PERP
CEACAM5	PLG		DENND2C
HES3	PLAT		LTBP2
4930414N06RIK	PLAUR		SNAI3
RGS5	PLS1		LIF
NECAB2	PDGFRA		KIF17
MKRN2OS	PEAR1		CKMT1
SLC26A4	PF4		SCN3B
DNAH17	PECAM1		FAM124A
RNF183	PDGFC		TSKU
TSHZ2	PSD3		CRIP2
TRANK1	PLEKHA4		ZFP365
DOCK3	PLEKHA6		SCN1B
UGT1A1	PLEKHG1		MICALL2
BSX	PLEKHN1		CNGA3
CAPN8	PHLDA1		TNFSF4
HABP2	PHLDA3		SLC4A11
OXCT2A	PLAGL1		ROBO3
NTRK2	PLXNA4		DDIT4L
TFAP2E	PLXDC1		MCAM
T	PDPN		1700007K13RIK
AKNAD1	PLK2		CELF5
S100A2	PCBP3		NOTCH3
LAX1	PMFBP1		SEC14L5
GDPD4	PKHD1L1
SLC7A15	PKD1L1
LDB2	PKD1L2
CCDC158	PKD2L1
CYP2J9	PIGR
PCDH15	GALNT15
MAP3K9	GALNT16
NXPE5	GALNT5
SEMA6D	GALNT9
CTRC	POPDC2
H2-EB1	PFPL
ASIC4	KCNT1
GM5538	KCNU1
NEUROG3	KCNN3
1700003D09RIK	KCNJ15
GADL1	KCNJ16
BCAS1	KCNA2
UPB1	KCND3
ZFP936	KCNG1
SLC35F3	KCNH6
D930020B18RIK	KCNQ2
2410004I01RIK	KCNQ5
GRRP1	POU2F3
KCND2	POU4F1
GHRH	POU6F2
KRT79	PERM1
2610528J11RIK	PRDM1
ADGRG3	PRDM11
1700073E17RIK	PRDM16
PADI1	PRDM6
TTC22	PBX1
ZYG11A	GM10062
MIR34B	GM10134
4933425L06RIK	GM10435
RIMS3	GM10505
CYM	GM10535
GM5547	GM10545
CACNG5	GM10619
TEX101	GM10714
VIL1	GM10718
EBF2	GM10797
A330033J07RIK	GM10800
CCDC129	GM10801
TDO2	GM10941
HAO2	GM11216
SLC24A4	GM11401
HCRTR1	GM11461
D730001G18RIK	GM11515
BTNL1	GM11532
PROZ	GM11545
CNTN5	GM11575
ARHGEF33	GM11634
RNF222	GM11639
FOXD4	GM11661
SLC28A1	GM11712
SVS3A	GM11738
SYT16	GM11747
GABRA3	GM11753
CCDC183	GM11766
CYP1A2	GM11772
ACOT3	GM11827
SV2B	GM11956
SERPINB6C	GM12013
SPACA3	GM12059
BC046251	GM12094
MEGF11	GM12278
FFAR4	GM12340
DPYS	GM12390
GRIA4	GM12498
DPPA3	GM12540
LRRIQ4	GM12862
DGKI	GM12945
ADAMTS7	GM12981
LONRF2	GM13067
1700061G19RIK	GM13073
GRIK4	GM13075
TMEM63C	GM13183
TMEM45B	GM13234
SLC6A13	GM13283
DGKK	GM13350
AKAP14	GM13415
CCDC85A	GM13583
CCDC3	GM13645
ANKRD22	GM13817
CEACAM9	GM13836
CELA3B	GM13883
SOST	GM14009
BB019430	GM14015
SMCO1	GM14023
STK32A	GM14056
TFEC	GM14199
KCNMB3	GM14236
ACMSD	GM14257
SPP2	GM14267
ROPN1	GM14275
DEFB26	GM14377
GSDMC	GM14569
GM6537	GM14764
C130079G13RIK	GM14766
MAK	GM14984
URAD	GM15268
OAS1F	GM15340
TOX2	GM15395
PGAM2	GM15473
4930412C18RIK	GM15475
TOX3	GM15498
CCKAR	GM15533
GPX5	GM15564
SYT14	GM15569
KCP	GM15622
4933407E24RIK	GM15635
SLC22A16	GM15756
FCAMR	GM15759
BMP15	GM15782
FAM169A	GM15850
FPR2	GM15857
AKAP3	GM15894
OXGR1	GM15910
TEKT5	GM15931
UNC5D	GM15935
COL13A1	GM15943
IL17B	GM15978
TNFSF8	GM16008
DPP6	GM16031
OSM	GM16045
ZFP831	GM16096
FMO6	GM16098
PDLIM3	GM16105
MAOB	GM16170
4930444F02RIK	GM16200
4930519G04RIK	GM16349
AVPR2	GM16564
CD200R3	GM17041
MYBPC1	GM17114
MYH13	GM17160
USP29	GM17222
CNTNAP5B	GM20412
VWA2	GM20442
BMP7	GM20644
DUSP15	GM20663
RNF208	GM2366
RSPO4	GM2383
TMEM132E	GM2423
ALPK2	GM2559
HRH3	GM28230
KLHL14	GM28231
RBFOX3	GM28372
IL1B	GM28447
RDH16	GM28466
EPO	GM28513
PRDM14	GM28592
DUPD1	GM28610
ESPN	GM28688
ERN2	GM28845
ANKS1B	GM28902
GJC2	GM29015
DHRS2	GM29040
RTBDN	GM29100
GAPT	GM29164
SIGLEC1	GM29264
MYOZ2	GM29282
SHH	GM29326
ACOXL	GM29331
SEC14L3	GM29362
GLRA3	GM29374
ST8SIA4	GM29439
SLC22A22	GM29520
CD163	GM3081
BC048546	GM3294
CLSTN2	GM4128
SERPINB10	GM4134
TIMD4	GM42486
CD207	GM42489
DOXL2	GM42660
DSG1B	GM42678
GM11548	GM42744
HYDIN	GM42759
TCF23	GM42846
PKDREJ	GM42970
ACSM4	GM42971
POU6F2	GM43111
CPNE4	GM43112
KCNIP1	GM43113
TRP53I11	GM43123
EGFEM1	GM43189
HPD	GM43236
TMC2	GM43255
NTF3	GM43364
STXBP5L	GM43386
4930412O13RIK	GM43401
4930483K19RIK	GM43479
CRTAC1	GM43519
PLG	GM43561
OLFR287	GM43580
SLC2A9	GM43623
D630033O11RIK	GM43717
E030013I19RIK	GM43791
NTSR2	GM43795
TRHDE	GM44658
SCUBE1	GM4468
LY6G6D	GM44698
GM20744	GM44851
RGCC	GM45011
ATF7IP2	GM45164
EMID1	GM45224
TRIM60	GM45280
GM10415	GM45344
GM20597	GM45403
GYS2	GM45424
CNGA1	GM45540
KCNJ3	GM45576
TMPRSS5	GM45597
CUZD1	GM45604
A930017M01RIK	GM45605
GSC2	GM45700
CADPS	GM45797
SMIM18	GM45847
TRPV6	GM5050
NPAS2	GM5086
I730030J21RIK	GM5373
MUP4	GM5511
KCNJ5	GM5532
TUBB1	GM5546
9630013K17RIK	GM5608
CD84	GM6009
KCNS1	GM6083
GM13749	GM6305
FAM13A	GM6559
WFDC2	GM6786
SLC18A2	GM6967
CRHR2	GM7132
DUOX1	GM7168
TIGD4	GM7334
SUSD3	GM7336
TSPAN2OS	GM7361
FAM212B	GM7457
ABCC9	GM7599
CES4A	GM7638
DLEU7	GM7694
2010109I03RIK	GM7807
LRRC9	GM807
UBXN10	GM8189
HMGCLL1	GM8674
CYFIP2	GM8778
TRPD52L3	GM8813
SLC22A7	GM884
TEX24	GM9159
IDI2	GM9195
MIR200A	GM9278
FAM166B	GM9299
1700001L19RIK	GM9497
OLFR281	GM9860
ERV3	GM9869
PDE11A	GM9892
RAD21L	GM9908
MOGAT1	GM9910
IGFBP5	GM9949
ITGB2L	GM16531
CACNA1D	GM16897
SEC14L4	GM16938
ABAT	GM17597
CFAP46	GM17622
ALPI	GM18445
EXPH5	GM18995
KCNH6	GM19172
CLNK	GM19409
TTC29	GM19461
HCRTR2	GM19898
CCL22	GM19931
4930558C23RIK	GM19935
GRP	GM21834
NKX6-3	GM22039
ODF3L2	GM22335
RFX8	GM22394
PSD2	GM22499
CCM2L	GM22540
KCNS3	GM22871
AUTS2	GM23346
BPIFA6	GM23369
POU2AF1	GM23723
SLC2A2	GM24252
CACNG4	GM24347
SYTL3	GM24878
SPON2	GM24920
KCNA2	GM25579
MS4A1	GM26014
OMG	GM26537
PRSS48	GM26550
OVOL2	GM26555
PLCXD3	GM26569
9430078K24RIK	GM26576
ALDOB	GM26604
TRIM80	GM26644
4930539E08RIK	GM26651
KRT77	GM26657
CCR6	GM26660
EPSTI1	GM26714
HALR1	GM26787
SCGN	GM26812
ATP2B2	GM26887
C2	GM27680
B230312C02RIK	GM31597
AGXT2	GM31881
HAPLN1	GM32742
TSSK3	GM32983
4930550C17RIK	GM33326
DSG1A	GM33831
PLBD1	GM34280
SERPINA3K	GM34767
ARPP21	GM35040
CD8A	GM36028
CD70	GM36569
GM7534	GM36816
ITGA8	GM36963
KIF26A	GM37012
ECEL1	GM37063
GM839	GM37125
BPIFB9B	GM37228
CES2H	GM37233
GATA5OS	GM37339
INA	GM37446
TBC1D22BOS	GM37488
A730046J19RIK	GM37502
MIR1947	GM37521
PALM3	GM37551
TBX6	GM37552
SLC46A2	GM37606
EPHA5	GM37642
GM15348	GM37691
STAB1	GM37753
C1QB	GM37795
MMP20	GM37799
LY6D	GM37800
TRP53COR1	GM37940
PDE3A	GM38038
SUCNR1	GM38058
GM15987	GM38144
A1CF	GM38165
WFDC9	GM38170
CILP	GM38210
POU4F1	GM38223
ABCG8	GM38386
RHAG	GM38973
ZFP572	GM39043
VTN	GM39662
ARX	GM40155
GPR17	GM42208
NRSN1	GM43909
SPACA4	GM43935
1700001C19RIK	GM43972
MOBP	GM44013
GM10494	GM44107
CD209D	GM44232
ATP4A	GM44417
6030466F02RIK	GM49340
A930006I01RIK	GM10231
MYH2	GM4764
PPP2R2B	GM4961
ARL14EPL	GM7180
PRR32	GM8818
1500015O10RIK	PSENEN-PS
GM11437	PRICKLE2
KCNH7	PRN
THRSP	P4HA2
VSTM4	P4HA3
A630095E13RIK	PAQR5
GSTA3	PROKR2
CCDC108	PRLR
ADGRF1	PRELP
PHACTR3	PRR7
SAA4	PRRG4
LALBA	PRRT4
CALY	P3H2
HDGFL1	PROM1
CNTN4	PROM2
EGFL6	PCSK5
ASB16	PSAPL1
CDX1	PROX1
RAX	PTGS2
GUCY1A3	PTGS2OS
MPP4	PRSS22
SLC5A2	PRSS42
4930550C14RIK	PRSS46
BC035044	PRSS54
DDO	PRMT2
GM10640	PROCR
GM19897	PDILT
DDC	PRKCB
MYLK4	PRKAR1B
SLC38A3	PRKG2
BPIFB5	PPP1R1C
2310069B03RIK	PPP1R13L
1810006J02RIK	PPP1R9A
4930578C19RIK	PTPN13
PDC	PTPN14
1700092C10RIK	PTPN3
5830411N06RIK	PTPN5
C5AR2	PTPRB
E130114P18RIK	PTPRD
GM590	PTPRF
SLC5A9	PTPRN
TEX11	PTPRN2
GM29684	PTPRV
RXFP2	PCDH1
CCL11	PCDH15
EDN2	P2RX1
TEDDM2	P2RX6
9030619P08RIK	P2RY1
LRRIQ1	P2RY12
CPVL	P2RY14
GIMAP3	PZP
OLFR1301	RAB15
CEACAM16	RAB3IL1
TCP11	RAB44
AQP7	RPH3A
PTPRC	RPH3AL
CAR10	RAC3
CLRN2	RALGPS2
AI427809	RANBP17
GM5907	RANBP3L
ASB17	RAPGEF3
ACER1	RAPGEF3OS1
PDE1C	RAPGEF4
COL9A3	RAP1GAP
HVCN1	RORC
DPT	RASSF6
KRT81	RHOD
NXPH2	RHOJ
A430090L17RIK	RHOV
ETNK2	RASGRF1
PPP1R27	RASGEF1A
PPP1R36	RERG
FKBP6	RASL12
NAT1	RBBP8NL
S100A8	ROR2
FOXR2	RELN
KLRB1	REG4
BTBD18	RESP18
CCR2	RIMS4
TMEM40	RGCC
TMEM217	RGS7
ESRP2	RGS12
THEGL	RGS16
TRIM61	RGS9
CD55B	RFX3
CCDC36	RXFP1
GLB1L2	RTN4RL1
OCA2	RNCR4
WEE2	RP1L1
KCNE1L	RDH1
KIF1A	RTL1
IRF6	RND3
ACE	ARHGAP15
GM5640	ARHGAP15OS
MAGEL2	ARHGAP20
DUOX2	ARHGAP29
MAP10	ARHGAP32
MCF2	ARHGEF16
4922502D21RIK	ARHGEF19
MSMP	ARHGEF28
DLK1	ARHGEF37
HORMAD1	RHOBTB1
RNASE9	RHOBTB3
PIRA6	RPP25
SFTPC	RPL10-PS5
SHC3	RPL27-PS2
KLRA17	0610043K17RIK
SBSPON	1110002E22RIK
CNGB3	1110002J07RIK
ITGB4	1200007C13RIK
CCDC178	1520401A03RIK
MIR701	1700003M07RIK
BPI	1700007K13RIK
MIR3100	1700010L04RIK
WNT9A	1700016A09RIK
ABCB5	1700016D06RIK
PITPNM2OS1	1700020A23RIK
IL2RA	1700025G04RIK
ANO9	1700029H14RIK
SPNS3	1700030C14RIK
MTNR1A	1700030N03RIK
VMN2R104	1700041C23RIK
SMCP	1700054M17RIK
WNT8A	1700056E22RIK
NEU2	1700112J16RIK
SPTLC3	1810019D21RIK
SH2D7	1810046K07RIK
MOV10L1	2010110E17RIK
1700093K21RIK	2600014E21RIK
KCNK16	2610012C04RIK
VWC2L	2810029C07RIK
CEL	2810030D12RIK
WDR86	2810410L24RIK
MIR706	2810459M11RIK
UGT2B34	2900052L18RIK
ZCCHC16	3110031N09RIK
ADGRF3	4833407H14RIK
IP6K3	4833427F10RIK
NEUROD4	4930403D09RIK
NOTCH3	4930438A08RIK
RHOX6	4930447C04RIK
LRIT2	4930447F24RIK
MRGPRA9	4930447N08RIK
GM15350	4930458D05RIK
HOTAIR	4930474H06RIK
KCNS2	4930479H17RIK
MMD2	4930528D03RIK
LRRN4	4930540M05RIK
IL1F6	4930563M21RIK
3110035E14RIK	4930570N18RIK
AA619741	4930593A02RIK
ATP6V1E2	4933407L21RIK
SLC30A8	4933412L11RIK
COL4A3	4933413J09RIK
GM572	4933417O13RIK
MYOZ3	4933430A20RIK
PVALB	4933431E20RIK
5830444B04RIK	4933440M02RIK
CNTNAP5C	5031415H12RIK
LIN28A	5330426L24RIK
2210407C18RIK	5330438I03RIK
GRIK2	5430427M07RIK
TLR8	5430430B14RIK
TMEM102	5730416F02RIK
CCR8	5830418P13RIK
PFPL	6430571L13RIK
1700003H04RIK	6530437J22RIK
FAM163B	8030451A03RIK
PSMA8	9030607J07RIK
EFCAB3	9130204K15RIK
GM5414	9130227L01RIK
PTPRB	9230114K14RIK
PPM1N	9230117E06RIK
HAPLN2	9430025C20RIK
4631405J19RIK	9430087J23RIK
IL9R	9530053A07RIK
ADCY8	9530085P06RIK
H2-EB2	A330041J22RIK
FAM83A	A330074K22RIK
AK8	A430034D21RIK
SLC38A8	A430048G15RIK
BARHL1	A430108G06RIK
CD209F	A630023A22RIK
GLT6D1	A730046J19RIK
AOX2	A830036E02RIK
HSD3B6	A930001C03RIK
HEPACAM	A930028O11RIK
FAM196B	A930033H14RIK
1810064F22RIK	B230206H07RIK
AKP3	B230206L02RIK
GM30505	B430212C06RIK
KLHL4	B530045E10RIK
PRL7B1	B930095G15RIK
SDR42E1	C130083M11RIK
NTNG2	C230057M02RIK
CLRN3	C430002N11RIK
GM11541	C630004L07RIK
OLFR543	D030025P21RIK
BRS3	D430019H16RIK
NUP62CL	D430041D05RIK
FLT3	D630023F18RIK
SPTBN2	E330013P04RIK
PZP	F830016B08RIK
GJB1	RIMBP2
LELP1	RNF125
TMEM132C	RNF150
ZKSCAN2	RNF152
ATP6AP1L	RNF182
BC016548	RNF183
ARID3C	RNF43
AI854517	RBM11
C9	RBM20
CYP2C29	RBMS3
GM11747	RBFOX3
MUC4	RIAN
GM10556	ROBO3
GM11651	ROBO4
GLP1R	SRC
GPR12	RSPO4OS
GPR26	RYR2
IZUMO1R	S100A14
BMP5	S100A3
PIGR	S100G
CRYBA1	SAG
IMPG1	SGCD
ANKRD34C	SGCE
2810442N19RIK	SARDH
CDH20	SSC5D
GKN3	SCART2
WT1OS	SCHIP1
TMEM253	SCIN
SEMA5B	SCML2
1810041L15RIK	SFMBT2
CDX2	SSPO
RIT2	SEC14L5
ANKFN1	SCRN1
LRTM1	SPP2
MIR7083	SCTR
NRXN3	SEZ6L
LRRC3	SEZ6
SAMD7	SEL1L3
SAXO1	SEMA7A
BSND	SEMA3C
FRMD3	SEMA5B
HTR5A	SEMA6A
NLRP12	SEMA6C
TSSK2	SPR-PS1
9530053A07RIK	SEPTIN5
CPN1	SERPINB2
SPINK4	SERPINB6B
SFRP5	SERPINE1
TMPRSS11A	SERPINE2
NPY4R	SERPINF1
1700024I08RIK	SPINK2
SERPINA5	SPINT1
SLC30A2	SRRM3
SLC36A3	STK33
1110032F04RIK	STK36
1700063D05RIK	STK39
SULT1B1	SAA4
TRPC5	SGK2
GM6588	SESN3
SLC7A14	SH2D1B2
RNF144A	STAC2
KLRB1B	SHANK2
MLIP	SHANK3
DCXR	SH3TC2
COLGALT2	SBK3
NECAB1	SH3RF2
UGT2B1	SH3RF3
VMN1R65	SH3YL1
FAM71E2	SBK2
GM15880	SH3BP4
CIDEA	SH3GL3
EPHB1	SHISA8
GPR33	SHISA9
PCK1	SHROOM2
GM7361	SHROOM3
PRR33	SHROOM4
BCL11A	SIGLEC1
IGSF21	SIGLECG
KY	SIGLECH
NOTO	SIDT1
SH2D2A	SDK1
DSPP	SDK2
MCPT2	SPCS2-PS
TSPAN18	SCUBE1
GM15408	STAT4
MYO3B	STAP2
CSRP3	SOBP
MSLNL	SIX6
CXCL17	SIM2
ASTL	STEAP2
ZFP423	SLAMF7
GM13276	SLIT1
SERPINA4-PS1	SLIT3
CD209G	SRGAP1
PROK1	SNHG11
LMOD2	SNAI1
TMPRSS11C	SNAI3
ASCL5	SCNN1G
BC049352	SCN4B
DAPL1	SCN1A
EMX1	SCN1B
MYH1	SCN2A
A830018L16RIK	SCN2B
TAS2R108	SCN7A
CPLX4	SCN8A
ARHGAP27OS3	SCN10A
LGI1	NALCN
VIT	SLC1A3
GALNT16	SLC1A4
ST8SIA6	SLC10A4-PS
DLGAP1	SLC12A8
CNTN1	SLC12A1
HOXC13	SLC14A2
ID4	SLC15A1
ADGRD1	SLC16A14
AU015836	SLC16A2
ATXN7L1OS2	SLC17A6
GRM7	SLC19A2
UBA1Y	SLC2A4
SLC6A7	SLC2A5
FAM83F	SLC22A18
FAM81A	SLC22A4
CCDC88B	SLC24A2
CLCA2	SLC24A4
DKK4	SLC25A48
MEOX1	SLC26A3
EPPIN	SLC26A4
STK32C	SLC26A5
BC027072	SLC26A8
FRY	SLC26A9
ASB14	SLC28A1
IYD	SLC29A4
RXFP1	SLC34A2
SPATA45	SLC36A2
TULP2	SLC38A4
A630010A05RIK	SLC4A4
ATP4B	SLC4A9
GM2762	SLC4A10
GM766	SLC4A11
MEP1B	SLC44A3
KRT6A	SLC45A3
CNTN2	SLC47A1
UROC1	SLC5A8
TRPC3	SLC5A4B
MCTP2	SLC5A1
COL14A1	SLC5A11
LYZL4	SLC6A17
TREML2	SLC6A18
DGKEOS	SLC6A19
HOXC8	SLC6A3
GJE1	SLC6A1
CALN1	SLC6A11
NELL1	SLC6A9
PGM5	SLC6A2
EOMES	SLC6A4
A730020M07RIK	SLC7A5
COL24A1	SLC7A8
MORC1	SLC9A2
MRGPRD	SLC9A9
NR2E3	SLCO2A1
GPRC6A	SLCO2B1
KRT24	SSTR5
GSDMC2	SORBS2
LIPF	SORCS2
PRL	SNX31
ITGB2	SALL3
4930506C21RIK	SPOCK1
KRT15	SPTA1
A630077J23RIK	SPACA6
CNDP1	SPAG6L
NRSN2	SPATA18
SPRR1B	SPATA31D1A
IL1BOS	S1PR1
VWF	SPHKAP
TMEM210	SPOCD1
B930018H19RIK	SPRY4
DACH1	SKAP1
PIK3C2G	SHF
VMN2R2	SHC3
NXNL1	STAC
TRAF3IP3	SLA
CD80	SOX13
RHOV	SOX30
DBX1	SOX5OS3
SERPINB12	SOX6
BC061237	ST8SIA4
CDCP2	ST8SIA6
ETNPPL	STAB1
KLHDC7B	STC1
TPO	STC2
COL19A1	STARD13
FGF8	STARD10
TFAP2C	SAMD14
UGT3A2	SAMD4
BHMT2	SOAT2
GRM3	STRA6
SERPINB11	STON2
TRIM7	STOX1
KBTBD12	STOX2
KRTAP3-3	SULF1
1700109G14RIK	SULF2
PCP2	SOCS1
GAD1	SOCS2
ANKRD36	SUSD4
OLFR1414	SUSD5
TCEAL7	SVEP1
4930529C04RIK	SVOP
1700069L16RIK	SYN2
5031425F14RIK	SV2B
6430710C18RIK	SV2C
GM38415	SYNPO2
SLIT1	SYT12
CAPSL	SYT13
SGIP1	SYT16
KRT31	SYTL1
RGS7BP	SYTL3
SERPINB7	SDC1
ZFP536	SYNM
MYBPH	STXBP5L
SCT	SNTG1
RINL	SNCAIP
BCL2L14	SNCG
LIPC	TRBV31
MMEL1	TRDC
4932443I19RIK	TARM1
FAM167B	TACR3
KCNH8	TBC1D10C
OBOX6	TBX10
FAM83G	TBX20
GM4489	TBX21
KCNJ6	TBX4
1700016K19RIK	TBX5
GM4792	TEAD1
SERTM1	TSHZ2
UTS2	TECTA
NEUROD1	TECTB
B3GNT8	TEK
RHOH	TEKT2
SLC37A2	TEKT4
MYT1L	TEKT5
BGLAP	TNC
TGM3	TNXB
RAG1	TENM1
SLC4A11	TENM2
L1TD1	TENM3
PCDH11X	TENM4
TUB	TNS1
TBC1D21	TEX15
1700034O15RIK	TEX21
PRR9	TSGA13
FAM3B	TET1
FGF1	TSPAN15
HMHA1	TSPAN2
TEX19.2	TSPAN9
4833427G06RIK	TRANK1
TEK	TTC21A
TBC1D8	TTC24
BHMT	THEM5
4930578I06RIK	TXNDC2
TOPORSL	THBS1
CKM	THSD1
SERPINF2	TBXA2R
LINGO1	TOX
UGT1A6A	TJP1
PODN	TIMP3
ICAM2	TLCD2
TARM1	TLCD4
P2RX1	TRAF4
ELN	TNIK
4930565N06RIK	TRARG1
GM853	SP6
OFCC1	TCN2
COL23A1	TCEA3
ADAM18	TCF15
C2CD4A	TCFL5
VSTM2L	TCIM
AKAP4	TOB1
BCAS3OS2	TRP53INP1
GM5820	TRP63
1700016D06RIK	MDM2
SCN8A	TGFA
HAS3	TGFBR3
MYBPC3	TGM2
SPON1	TGM5
VNN1	TRPM2
PRDM8	TRPV1
CCL3	TRPV3
REC8	TMCC3
TCL1	TMC5
KRT42	TMIE
SULT4A1	TMEM108
GM9696	TMEM132D
SLC51A	TMEM150B
ISLR2	TMEM178B
BC048502	TMEM182
TAC4	TMEM212
GM5549	TMEM233
BB014433	TMEM255B
IL1F9	TMEM37
FCRL5	TMEM38A
VWA7	TMEM45A2
FOXR1	TMEM53
TLX1	TMEM63C
ZFP804A	TMEM88B
AQP8	TMEM95
GRID2	TRIB1
OLFR1010	TRIB3
SLC13A3	TREM1
KRT12	TRIM30B
OPRM1	TRIM43A
SLAMF1	TRIM66
TACR1	TRIM7
DAPK1	TRIM71
OGDHL	TMOD2
PRSS35	TPM2
AA543401	TNNI1
RBM24	TSC22D1
DSCAM	TSC22D3
GP9	TSKU
MYOD1	TTLL6
ORM2	TTLL7
PRRXL1	TTLL9
SERPINA11	TUBA8
HPSE2	TDRD1
SPATA32	TDRD5
BTNL4	TDRD9
MIR130A	TNFSF15
PCSK1	TNFSF4
POMC	TNFRSF10B
4932414N04RIK	TNFRSF18
CSF3R	TNFRSF19
KYNU	TNFRSF9
PHYHIPL	TNFAIP8L3
KCNU1	TYRO3
DAZL	TIE1
HSD17B2	UBASH3A
PLATR21	UCHL1
CYP2A12	USP2
IGFBP1	USP29
CCDC110	USP43
[truncated: 2,222 more rows]
