# Supplementary material for: Reduction of H3K27cr Modification During DNA Damage in Colon Cancer
Source: Front Oncol. 2022 Jul 22;12:924061. doi: 10.3389/fonc.2022.924061 (PMC9353715; doi:10.3389/fonc.2022.924061)
Supplement: Supplementary file 10 [file Table_10.xlsx]

## Sheet: Sheet1
Table S10. The level of genes with promoter occupied by H3K27cr and DNA damage related pathways in paradigm IPLs
sample	ACPT	ADIPOQ	AGPAT9	AKNA	ALPPL2	AMOTL1	ANKRD53	APBB1IP	ATP2C2	ATP6V1B1	BAG5	CCDC28A	CCDC67	CDRT4	CHD5	CHIT1	CHRNA9	COL14A1	CORO2A	CPA5	CPNE7	DCLK1	DNAJA4	DNASE1L3	DPEP1	DPP6	EBF2	EFCAB6	ELFN1	F13A1	FABP12	FAM124A	FAM186A	FAM196B	FAM3B	FAM46C	FBXO2	FLT4	GALM	GPR4	H2AFB1	HNF1B	HS3ST4	KCTD16	KLF2	KSR2	LRP5	LYZL4	MAS1
TCGA-3L-AA1B-01	0.9761	0	6.6801	9.9483	0	8.7283	2.5449	6.6105	10.6742	3.7103	10.2675	8.1168	2.7661	7.6257	2.6597	1.7731	0	11.0769	9.9894	0	9.1962	4.7609	10.5126	6.5069	12.0163	1.7731	0.9761	5.7076	5.5527	8.0447	0	3.1271	1.964	2.6597	9.5207	8.4297	6.3447	7.4519	9.3718	6.1812	2.6597	9.5311	2.4201	6.4992	8.0072	5.123	12.172	0	0
TCGA-4N-A93T-01	0.5693	0	5.5081	10.5878	2.8658	4.787	1.2936	5.363	10.6825	1.7736	9.5746	9.0078	0	8.6279	1.7736	2.1331	0.5693	6.8416	10.7719	0	10.3582	2.6603	9.6521	4.6822	7.6357	0	0	0.9764	3.9998	1.7736	0	2.284	4.5691	0	6.4999	7.7792	8.7502	5.7862	10.639	5.1036	1.2936	9.9921	0	0	8.2518	3.1277	12.2016	0	0
TCGA-4T-AA8H-01	0.7917	0	5.2861	9.5274	4.4244	5.4153	1.6751	3.8964	10.3647	1.6751	10.5421	9.1413	0.7917	7.6049	0.7917	0	0.7917	7.1208	10.491	0	9.4052	1.9725	10.076	6.5746	12.1165	0.7917	0	4.2689	3.8238	4.1551	0	1.6751	2.4294	0	9.9537	8.0415	4.0315	3.8964	10.0253	5.2861	2.613	9.2699	0	0	8.0415	4.6926	11.4705	0	0
TCGA-5M-AAT4-01	0.8958	0.5163	6.3783	9.7673	5.2644	6.6434	1.656	3.7979	9.7017	5.3732	11.1099	8.4188	0	7.5981	5.0184	0.5163	0	8.631	10.5182	0	9.9225	2.1513	9.7758	1.656	8.8186	0	0	3.6073	6.3016	5.0375	0	3.3877	0.8958	0.5163	3.7526	7.2482	8.5085	6.6434	9.1878	6.6496	1.656	9.1696	0	1.1959	8.0462	4.8348	12.1577	0	0
TCGA-5M-AAT5-01	0.9922	0	6.5002	10.0151	2.5719	6.1545	1.7962	4.0728	10.1246	2.1578	9.8928	8.1034	1.7962	6.3134	3.3782	0.5798	0	7.3981	10.8928	0	9.5618	2.794	10.374	4.4769	11.8832	0.5798	0	1.5746	4.57	4.7923	0	3.2339	1.5746	0	6.018	7.6533	4.9156	6.029	9.9099	6.3939	0.9922	9.1656	3.3782	3.7404	7.6211	2.4467	12.0022	0	0
TCGA-5M-AAT6-01	0.7279	8.1254	7.8579	9.6325	1.2095	8.8832	4.4594	7.9679	10.0038	7.1771	10.1078	8.2857	1.2095	7.4181	1.8579	8.0876	1.2095	9.8149	7.9641	1.2135	9.7948	6.6733	10.0357	3.4388	9.3944	1.5698	4.0661	2.3038	5.9084	8.2673	0	6.5574	3.2526	1.8579	0.7279	9.303	8.4161	8.5908	9.4725	7.5994	5.0512	6.1935	0	3.4388	9.3888	5.5727	11.0556	0	0
TCGA-5M-AATA-01	0	1.3732	6.5244	9.5624	1.7595	8.2057	2.0638	6.2732	9.6698	2.8801	9.6991	7.1062	0.483	6.1547	4.438	1.5792	0	9.49	10.4866	0	9.6984	3.225	10.9249	5.8545	10.2561	1.1328	0	2.8801	6.4542	6.2953	0	4.6585	2.625	1.5792	9.5004	7.6737	10.614	8.5816	9.667	7.8605	0.8441	8.9806	0	2.315	8.4598	3.7362	11.5613	0	0
TCGA-5M-AATE-01	0	0	6.0787	9.6551	0	7.2611	1.6132	4.564	10.7185	0.754	10.0142	7.8771	0	6.8879	1.9053	2.3558	0	9.2295	10.3645	0	11.2286	3.8118	9.8735	4.288	12.7683	0	0	4.0695	5.1976	4.4326	0	2.6986	1.9053	0	9.4509	7.6195	8.9339	6.2183	9.7639	6.6905	2.3558	8.7735	0	3.583	6.9448	3.7395	11.7743	0.754	0
TCGA-A6-2675-01	0	8.6269	7.3663	10.1762	2.5497	9.2166	2.6768	7.2837	11.1843	1.3886	10.1045	8.4557	0	7.0492	2.7937	5.6308	0	10.4381	9.9047	0	8.5646	6.2679	9.6573	6.492	12.2163	3.4209	2.6768	3.0963	6.206	8.8907	0	4.1029	1.8864	1.6589	9.2768	9.1065	6.7232	7.7311	9.8941	6.916	0.6224	9.6053	0.6224	1.0558	7.813	5.4288	11.6615	0	0
TCGA-A6-2682-01	0.599	0	6.6781	9.7018	2.4938	8.5073	1.0211	5.936	10.431	2.0315	10.606	8.9829	1.613	7.0437	4.7127	3.897	1.0211	8.9306	9.9191	0	8.7697	4.4323	9.6501	5.7554	13.838	2.0315	2.62	3.3597	5.5956	8.8443	0	4.1269	3.2072	2.2026	10.7077	9.9397	4.0393	7.5886	9.7152	7.1077	1.3472	8.1555	2.3556	3.6234	7.5011	5.085	11.5072	2.3556	0
TCGA-A6-2684-01	0	8.1631	5.216	9.8521	1.7305	9.2512	2.7147	7.6366	10.0904	2.0861	10.6004	8.3137	0.5496	5.9804	3.0737	1.9192	0	10.1476	9.4632	0.5496	8.3262	6.1501	9.9186	6.2502	13.0321	3.7067	2.609	2.4949	5.3368	9.287	0	4.8019	3.151	1.9192	9.2578	8.0363	5.6482	7.6333	9.6736	6.8051	2.2356	8.4765	0.5496	0.9467	8.1561	5.1231	11.5941	0	0
TCGA-A6-2685-01	0	10.5171	7.7837	9.9045	1.2317	9.8402	3.9005	8.0466	10.5607	2.0519	10.2313	8.6969	1.4844	6.1613	4.5804	10.0753	0	11.0698	9.8345	0	7.7748	7.355	9.957	6.6027	11.2927	6.058	4.4078	3.6132	6.1703	10.2399	0	5.7195	1.4844	3.4448	4.7824	9.0203	7.4018	8.0243	9.2906	7.0471	1.8863	8.6379	0.5356	2.0519	10.4529	5.4196	11.5224	0.5356	0
TCGA-A6-2686-01	1.3002	1.3002	7.5108	10.1299	5.8712	7.8403	2.2929	8.0879	11.0862	2.1418	9.7475	10.0176	0	8.9046	4.1751	7.8495	0	9.7336	11.0412	0	9.3344	4.4248	10.4877	7.2023	6.6151	0.9819	1.9728	4.0951	5.7717	10.1361	0	4.3916	2.6698	0.9819	4.5799	9.5636	6.5032	6.8769	10.5743	7.0083	2.1418	7.5859	2.2929	1.7815	8.3921	5.5494	10.7827	1.5609	0
TCGA-A6-4105-01	0.597	0	6.9486	9.9578	1.609	8.1233	2.7309	7.1495	11.1594	1.3436	9.9659	8.1728	0	6.8077	2.7309	5.283	0	9.9481	9.8892	0	6.7972	3.9405	9.9186	5.2638	11.6447	0.597	2.3508	2.615	5.7218	9.3735	0	4.0782	1.8331	4.282	10.1971	8.4726	6.5032	7.0746	9.5397	7.2978	1.8331	8.8041	1.3436	0.597	8.1728	4.8676	11.5485	0	0
TCGA-A6-5656-01	1.0746	1.0746	5.6504	9.8562	2.4396	7.4667	1.0746	4.7248	10.5634	0.6352	9.5633	8.3859	0	7.3335	3.943	7.7888	0	6.9582	10.2082	0	10.0554	3.3789	10.3659	1.6837	13.5465	4.1816	0	4.4964	5.5517	7.1558	0	2.933	3.4536	0.6352	10.4527	5.2709	6.5363	4.948	9.7537	4.9736	1.6837	9.2182	0.6352	2.7073	6.714	3.2167	10.8394	1.0746	0
TCGA-A6-5657-01	0.6863	9.0284	6.1936	10.4295	1.1495	9.5007	3.2523	7.8668	9.6328	1.4996	10.4869	8.0912	0.3836	6.2912	3.8174	6.2467	0	10.3683	10.2393	2.2635	6.4463	5.8341	10.1373	5.0168	9.1347	4.844	2.7629	3.7537	5.803	7.2915	0	4.7653	1.4996	3.4259	1.7811	8.2784	5.1215	7.4406	9.3924	7.1928	1.9036	8.3366	0	0.9364	9.4995	5.8186	11.6999	0.3836	0
TCGA-A6-5659-01	0	4.1031	6.7132	9.4995	0.889	8.2268	2.3949	5.2661	11.049	1.646	10.583	8.7874	0.5119	6.0481	2.7087	0	0	10.3158	10.0233	1.1876	7.5446	4.8845	9.4772	3.4883	11.6166	2.6115	1.1876	3.3744	5.8385	7.6058	0	3.3139	2.3949	1.646	5.4601	6.9253	6.842	6.3933	9.6871	6.3105	1.1876	9.1911	0.5119	2.14	7.8807	3.0428	11.3325	0	0
TCGA-A6-5660-01	0.8946	0	6.0224	9.6737	0.5156	7.8425	1.4427	5.7389	9.5419	0.8946	10.4715	9.093	0	7.277	1.6543	6.2512	0	9.7215	10.3632	0.5156	7.7903	4.3757	9.6021	3.2617	12.9987	0	1.6543	3.6551	4.2832	6.7428	0	2.8959	0.8946	2.5173	11.2304	7.3482	6.1501	6.3148	10.0033	6.1058	0.8946	10.0391	1.4427	2.6217	6.338	3.7035	11.4185	0.5156	0
TCGA-A6-5661-01	0	0.8631	9.2398	8.52	2.9169	6.9235	0	5.0772	10.5902	3.6399	10.2523	8.3745	0	6.8639	1.7895	6.2232	0	7.7355	11.2724	0	7.9225	2.3491	10.1447	5.5754	4.4246	0	1.3994	2.9169	3.4367	5.6943	0	2.0963	2.3491	2.3491	7.165	9.1408	3.2001	4.5306	10.1437	5.9641	0	8.8799	0	1.3994	7.5959	4.3101	10.9499	0.8631	0
TCGA-A6-5662-01	0	0.8998	6.3259	9.8077	1.2008	8.2295	2.1581	5.0269	10.7894	2.1581	9.5704	9.4181	1.847	7.0161	2.0109	2.1581	0	7.9222	9.3267	1.0731	6.3491	4.3562	10.3015	0.5189	13.4258	2.1581	1.4497	1.847	5.5644	9.6323	0	4.8861	1.847	1.4497	10.4944	5.3048	8.2826	7.4189	8.5475	6.4947	1.2008	9.51	0.5189	1.2008	7.1289	3.335	12.4757	0	0
TCGA-A6-5664-01	0.5529	5.7235	6.8566	10.3274	1.9268	9.7612	3.3702	7.7754	10.2647	3.1602	10.2614	8.0567	0	7.6696	3.1602	5.8101	0	12.8512	10.7098	0.9516	6.0011	7.4413	9.3835	6.908	11.1575	2.5034	3.2336	3.495	5.4886	10.7262	0	4.7876	1.9268	2.5034	9.2515	9.0779	6.9951	8.4698	9.5925	7.3368	1.9268	9.0477	5.279	2.0939	8.7829	5.8457	12.3913	0.5529	0
TCGA-A6-5665-01	0	0	7.0984	10.2606	5.8402	5.4491	0.5549	6.3014	9.9339	0.5549	10.3432	9.0893	0	6.5863	1.2674	5.8402	0	6.3437	9.8388	0	7.7879	0.9547	10.3628	5.5963	5.9428	0	1.2674	3.5594	4.818	5.5963	0	1.2674	0.9547	0	7.2078	8.6993	5.2853	4.6395	9.9909	5.4798	0	9.5154	1.2674	0	8.0707	4.6664	11.57	0.5549	0
TCGA-A6-5666-01	0.594	0	5.33	8.9262	0	6.1455	0	4.5493	9.6175	0.594	10.3432	8.8972	1.0135	5.7291	2.0202	2.1909	0	6.7949	9.8286	2.1149	9.7265	3.0236	9.9985	1.0135	13.1717	0	2.8305	3.7253	4.5804	6.8785	0	4.235	1.0135	0	11.2746	6.2934	5.9213	6.2554	9.4405	6.7271	0.594	9.3386	0	4.7539	7.4488	4.2735	11.3404	0	0
TCGA-A6-5667-01	0	1.1839	5.9652	9.0593	1.1839	8.9694	1.6415	5.8426	10.6667	1.4307	10.5883	8.419	0.8859	6.5293	3.5877	6.5193	0.8859	8.9694	9.6434	0.7972	7.9988	4.77	10.0528	2.8796	9.3889	4.8358	0.8859	4.0968	5.0355	6.8083	0	3.4822	0.5099	0.8859	6.2883	7.6789	9.1907	6.9034	10.2867	6.105	0	9.4285	0.5099	2.6058	7.3025	4.77	12.1568	0	0
TCGA-A6-6137-01	0	0	6.8627	10.557	3.7004	7.7798	1.509	6.7559	11.0368	1.2537	10.3759	9.177	1.2537	7.0224	1.2537	0.9434	1.7258	8.8847	10.9303	0	8.944	4.4132	10.1648	8.6969	12.4524	0.9434	1.2537	2.6033	4.1004	7.7676	0	3.0677	2.0809	1.2537	8.2878	9.846	3.892	6.9133	10.6531	7.3609	0.9434	9.7557	0.9434	5.4869	7.6399	4.8656	11.8827	0	0
TCGA-A6-6138-01	0	1.7069	7.0774	10.3632	0	8.6841	1.8943	7.7003	10.2598	1.4914	9.5553	8.4103	0.5389	6.0628	0.5389	8.5838	0	10.1686	10.8714	2.5112	3.4547	4.745	9.2293	8.5051	6.6595	1.4914	2.0602	1.238	5.5744	8.1729	0	4.3235	0.9304	1.8943	5.3524	8.803	7.7466	8.1615	9.8936	7.6491	0	9.2827	0	2.3437	7.5722	3.1209	11.82	0	0
TCGA-A6-6140-01	0	0	6.2206	10.2751	1.2055	6.762	0.9036	5.8259	10.6053	0.5215	9.7149	8.3592	0.9036	5.3127	1.2055	1.2055	0	7.8123	11.1078	0	7.2024	2.1644	9.8117	4.894	12.7587	0.5215	1.2055	3.9003	5.0911	8.1716	0	5.0538	1.6676	0	9.4738	7.9908	7.1414	6.3799	10.3636	6.4606	0.5215	9.6639	5.7345	5.9428	7.1981	4.6901	12.2406	0	0
TCGA-A6-6141-01	0	0.6916	6.4139	10.5323	0	7.8092	2.2298	7.3737	10.2702	1.5086	10.1251	8.2196	2.027	7.6191	0.6916	3.3542	0	9.9824	10.3861	1.3815	5.8932	4.3268	9.8004	7.308	9.4783	0.6916	0	3.1693	4.9319	6.3171	0	3.3542	1.5086	0	8.7054	9.7058	5.0437	5.9081	10.6178	6.4243	0.6916	9.891	0.6916	2.7084	7.8635	5.8631	12.1765	0	0
TCGA-A6-6142-01	0	6.73	6.5439	8.9486	6.738	9.3483	3.0019	6.6057	10.1944	2.6457	9.6347	8.7919	0	7.4088	1.9712	5.7277	0.6638	9.5774	9.0944	0.6638	6.4115	4.536	9.4028	1.1166	14.0872	2.7744	3.7299	1.9712	6.1036	8.1306	0	3.5255	2.1716	1.1166	4.4227	6.8735	8.9053	8.2681	8.8202	8.1662	1.4608	8.9554	8.8332	2.8926	8.6312	3.6649	12.9184	0	0
TCGA-A6-6648-01	0.3267	0	7.9661	10.2211	1.6007	7.5073	1.4745	5.6742	11.4448	2.3409	11.5878	7.9047	1.3362	5.9421	3.7768	0.3267	0.3267	8.7701	10.5487	0	8.1268	3.6942	9.9727	6.6709	10.433	1.0119	0.3267	1.8243	4.6374	6.4705	0	5.8874	1.1831	0.5929	9.359	9.6814	4.5618	6.2854	9.7672	6.7064	0.3267	9.2845	1.1831	5.2029	6.7783	6.9483	11.3051	0	0
TCGA-A6-6649-01	0.7118	0	8.7144	9.9951	5.0535	9.5522	2.2711	6.8356	10.9324	5.1079	10.2181	8.35	3.6043	7.01	7.146	2.8195	0.7118	10.6415	11.3876	0	7.9402	5.3414	10.9287	6.8315	7.4469	2.8195	0.3993	2.6829	6.0175	9.3098	0	4.8769	2.3634	1.8283	5.6653	9.5399	5.5717	7.9476	9.8679	7.2002	1.6926	9.0698	0	0.3993	8.456	6.1465	12.4743	1.3755	0
TCGA-A6-6650-01	0.8289	0	5.9528	9.966	5.5723	6.9228	1.8942	4.8746	11.1252	0.8289	9.9997	8.3856	0.4732	5.6628	2.6858	1.114	0.4732	8.3292	10.6374	0.7512	5.8302	2.0375	9.8609	3.9413	11.4003	0	0	1.5562	4.4821	6.533	0	3.7464	2.6858	0	10.8067	8.2057	2.9976	6.7039	10.8917	6.6096	0.8289	9.2719	0.8289	3.5211	6.2683	2.3977	12.003	0	0
TCGA-A6-6651-01	0	3.8482	6.8125	10.5876	2.4872	10.9518	4.2486	8.2549	9.6478	4.8188	9.9276	8.3468	0	7.8904	5.938	9.0314	0.5047	13.1677	10.2132	2.4323	8.7742	7.9227	8.3225	5.8776	8.9531	7.3157	3.229	2.2537	5.938	10.466	0	6.6655	1.8126	3.4661	4.4555	9.9095	9.3483	9.5616	10.4575	8.131	1.8126	8.7279	2.6881	3.8482	9.0209	5.8465	11.7028	0	0
TCGA-A6-6652-01	0	0	6.2063	10.1649	1.2119	7.5607	2.3072	3.7787	10.763	2.3072	9.0587	8.0046	2.4297	5.3079	3.5274	0.9089	0	8.7691	10.3816	0	9.8012	1.861	10.3754	1.2119	13.0889	0.9089	0	4.5198	6.2977	5.7218	0	1.861	2.1732	0.5249	11.1226	5.8147	10.7681	6.3137	9.5525	6.4284	0.5249	9.5079	3.1535	0.5249	5.859	3.2892	12.6026	0	0
TCGA-A6-6653-01	0	0	6.9731	9.9498	7.178	7.4602	0.5894	5.8074	10.3525	3.0991	9.9313	8.3419	0	7.3249	3.8196	2.9184	1.0066	8.8727	10.8943	0	6.013	2.4703	10.1919	3.656	9.5582	3.0991	3.5356	3.656	5.6129	4.7406	0	2.3325	0.5894	2.0099	9.8421	9.6187	5.5521	6.3794	10.9073	7.0953	2.1802	9.7119	0	1.3299	7.2128	5.1828	12.4656	0	0
TCGA-A6-6654-01	0.9393	0.9393	6.1538	10.1329	0.9393	10.0597	2.0744	8.1502	10.8263	2.4824	9.9382	8.1455	0.5448	6.9176	3.7429	6.2869	0	10.9455	9.3958	1.908	7.6807	6.1723	10.0195	3.2108	10.2353	2.9786	2.8921	3.2806	6.784	9.2049	0	5.4934	1.7199	1.908	6.0969	8.81	7.5596	8.5434	9.8655	8.2361	0.9393	8.973	2.3588	1.908	9.677	5.2542	11.4082	0.5448	0.9393
TCGA-A6-6780-01	0.5795	4.4761	7.1882	10.1832	5.6843	6.2783	0	8.3301	10.2747	0.5795	10.2509	7.9114	1.574	6.6702	1.9876	10.5713	0	6.6419	9.0003	2.1297	9.2183	3.7396	9.2326	0.9918	11.3932	0	1.312	0.9918	5.4268	6.4755	0	5.5074	3.3071	0	6.41	9.2527	3.3071	6.8905	11.0657	6.9494	1.7956	9.2231	0.9918	0	7.9637	3.9845	10.7148	0	0
TCGA-A6-6781-01	0	0	7.8187	10.3474	8.1283	10.0837	1.9521	8.055	11.1953	4.771	10.0026	9.1933	2.2708	8.2919	2.4071	7.9667	0.9683	11.4911	10.5052	0	5.6236	4.9379	9.5506	1.5425	7.444	4.1094	2.6463	4.1488	5.8073	9.5977	0	5.413	1.2837	4.4932	4.5823	8.8901	9.0181	9.0958	9.6908	7.8279	1.5425	2.4071	3.031	2.2708	7.8579	4.1872	11.6561	0	0
TCGA-A6-6782-01	0	11.0153	6.4571	10.2067	0.9121	9.0149	3.3589	7.9614	10.4876	2.4354	9.5645	8.8742	0.527	6.7633	1.6801	8.0671	0	10.5765	10.5406	0	8.2867	6.2554	9.7613	5.9812	11.592	3.3589	4.779	5.266	6.0111	10.3447	0	4.0384	2.5485	2.1787	5.9403	9.4	7.7619	8.4338	9.9855	8.1069	2.0308	9.2966	0	4.8246	9.4527	2.4354	12.008	0	0
TCGA-A6-A565-01	0	1.5102	8.8541	11.0316	7.0185	9.7589	2.9363	8.4723	9.4725	2.2317	10.3279	8.4172	0.7986	8.163	3.2484	3.1315	1.0766	9.5571	10.9047	3.1376	4.7284	5.3153	10.0247	7.9942	8.2095	1.5102	2.341	3.7623	5.6802	8.7302	0.4539	4.415	3.3564	3.1315	5.5723	9.7063	5.0024	8.8036	9.5234	8.1525	1.0766	8.3777	0	1.6862	9.4514	5.8095	11.7221	0.4539	0
TCGA-A6-A566-01	0	0	7.764	9.8975	6.0547	10.1127	3.6116	8.0788	9.718	4.1567	10.0806	8.6818	1.805	6.9227	1.5214	4.1054	2.5822	9.8689	9.8319	1.1681	7.2588	6.6814	9.5942	3.9968	12.0646	1.1681	4.4314	3.1868	7.1104	10.0427	0	5.1915	2.5822	2.9743	10.3565	8.6971	3.9968	9.3376	9.9292	9.3095	0.6991	7.2993	1.805	1.805	8.8056	3.8795	10.5561	0.6991	0
TCGA-A6-A567-01	0	2.3611	5.6327	9.456	3.6297	8.5325	2.3611	3.9525	9.4303	1.6177	9.7069	8.9646	1.6177	6.7601	3.5038	4.2942	0	8.6223	10.7801	0	8.9586	3.9525	9.5143	1.6177	13.046	3.7455	0	4.9541	5.4739	6.7065	0	4.216	2.3611	1.0246	9.178	6.218	8.8689	6.4576	8.7317	6.5401	1.0246	9.3684	1.0246	0	6.5561	3.5038	12.5406	0	0
TCGA-A6-A56B-01	0	2.1913	5.149	9.9758	0	8.5483	1.1303	4.8252	10.7234	4.6988	10.5035	7.6408	1.1303	6.6734	4.8252	5.5293	0	9.682	10.4444	0	11.0104	4.2354	9.4168	1.1303	7.1427	2.5251	2.1913	3.8155	6.0005	5.8598	0	3.024	2.5251	2.796	2.1913	6.2907	5.3725	7.0291	8.069	7.0551	1.1303	8.7045	1.1303	2.5251	7.5151	5.5293	11.8777	0	0
TCGA-A6-A5ZU-01	1.2248	2.9424	5.6577	9.112	1.2248	8.9498	1.2248	7.0596	10.1246	0	9.9027	8.0686	0	6.7547	2.3254	7.5563	1.2248	9.1328	10.8412	1.2248	8.1792	4.7943	9.7587	0	14.0975	2.3254	3.9737	1.2248	5.1057	6.7725	0	2.9424	2.3254	0	11.4711	8.1792	8.0542	7.0596	9.9754	6.8581	0	8.6129	5.803	3.3731	7.5253	4.0915	12.4382	2.9424	0
TCGA-AA-3489-01	0.464	11.8728	6.4259	10.8898	0.8145	9.938	3.6736	8.7996	10.9079	2.9687	10.1817	8.3593	0.8145	7.1313	1.0963	6.4511	1.332	12.6997	9.7695	1.2142	9.1443	6.9532	8.9577	3.9463	12.2488	1.332	4.7643	1.8701	6.5302	11.0473	0	5.0715	2.0125	3.1022	10.7465	10.3006	5.4172	8.2394	9.367	8.587	1.332	9.0021	0	4.744	9.1472	2.4731	11.4388	0	0
TCGA-AA-3492-01	0.574	0.574	6.4185	9.6071	3.7242	6.742	0.9835	5.6114	11.7193	5.0764	10.2255	8.9226	0	6.0226	2.8782	5.1966	0	8.8327	10.2558	0	9.1217	3.4293	10.1198	2.4324	12.2008	1.563	1.563	2.779	4.6121	7.3025	0	3.4293	0.9835	1.3021	11.4995	8.4284	4.9452	5.7224	11.04	6.4829	1.3021	7.7967	1.3021	1.3021	8.7101	3.7766	11.6284	0	0
TCGA-AA-3495-01	0	0.972	7.9037	9.4131	2.4133	7.026	1.5475	6.3364	10.6684	1.5475	10.2208	8.5491	0.5664	6.439	0.5664	2.2769	0.5664	8.4593	10.9844	0	9.7516	3.4081	10.3629	6.9773	13.0291	0.5664	0.5664	2.6527	5.2668	6.7705	0	3.0377	2.4133	0.972	11.1218	9.5545	7.6267	6.1537	10.0533	6.4598	0	9.6431	0	2.858	6.8687	3.2711	11.2766	0	0
TCGA-AA-3496-01	0	0	5.3917	10.439	0.8702	8.5675	1.9627	7.0559	11.7116	2.4734	10.0282	7.7567	0.4998	7.315	1.6182	7.8162	0	10.3319	10.242	0	10.6004	5.1098	9.7102	6.0533	12.3841	0.8702	2.5772	2.5772	6.3454	7.1681	0	5.6031	1.9627	1.1647	8.9241	9.506	5.4059	8.1652	9.8776	8.1014	1.4092	9.6697	2.5772	1.4092	7.1556	3.9912	11.3928	0	0
TCGA-AA-3502-01	0.5686	0	6.8933	9.8915	1.5521	5.3266	0.9754	6.7124	11.1531	1.5521	10.385	9.2724	2.9567	7.9122	0	1.5521	0.9754	4.9963	10.1513	0	5.475	2.9567	10.175	8.1721	5.3092	1.7721	0.5686	1.5521	2.9567	6.6233	0	2.2824	2.2824	0	3.5395	9.5382	3.3475	4.1231	10.1858	3.4783	0.9754	9.2219	1.2924	4.4445	6.6374	6.0386	12.1892	0.5686	0
TCGA-AA-3506-01	0.5356	0	7.807	10.2051	0.9252	7.6641	1.4844	6.7546	11.1199	4.377	9.9059	8.049	0.9252	7.4943	3.1112	5.8147	0	9.5779	11.2478	0	7.9264	4.377	9.5409	7.0422	13.7964	1.4844	0	2.9528	5.1723	8.6099	0	3.6652	2.335	0.9252	10.2977	8.9708	9.3243	6.881	10.007	6.2829	1.2317	9.1942	1.6993	4.0645	7.1557	4.0645	11.9244	2.6767	0
TCGA-AA-3511-01	0	1.1894	7.4975	9.5714	3.1875	8.5797	1.6481	5.8199	12.0601	1.4369	9.4915	8.8755	0	6.6301	3.9151	6.2176	0.5128	10.548	10.9005	0	7.6707	4.509	9.765	4.7339	8.4676	1.8323	0.5128	3.3167	5.4061	7.1699	0	4.1758	2.7113	1.6481	5.5044	8.0086	8.6381	7.1699	9.6879	7.0308	1.4369	9.4621	0	0	7.8226	4.6133	11.8373	0	0
TCGA-AA-3526-01	0	0	6.1138	9.0919	1.7183	7.4174	0.5441	6.2328	10.5108	1.7183	10.2352	8.6339	4.2022	6.9131	1.2475	0.9382	0	7.9158	10.2842	1.3101	9.69	2.7981	10.0905	5.3361	13.27	0	2.3569	2.2218	4.6335	6.4065	0	3.9689	1.7183	2.6998	7.9643	9.4072	4.785	6.1791	9.9182	6.224	1.2475	8.3639	0.5441	6.375	7.4743	4.6857	10.7372	0	0
TCGA-AA-3655-01	0	0	5.417	9.9732	1.7303	7.7556	1.2575	5.9695	10.9364	1.2575	10.6899	7.484	3.6001	6.4375	0.9465	6.3269	0	9.0523	10.5754	1.9591	7.4462	3.6542	9.8409	6.3921	9.4686	0	1.5132	3.6542	5.7998	7.1771	0	3.0734	3.294	1.919	6.5503	8.9573	5.3199	6.462	10.0459	7.1012	1.919	9.3465	0	1.919	6.9362	7.6363	12.2808	0	0
TCGA-AA-3660-01	0.5686	0	6.8026	9.8061	1.963	7.4584	1.7721	5.846	10.567	2.2824	10.5461	8.663	0	6.5242	1.5521	3.9978	0.5686	9.059	10.4735	0.9064	9.6325	4.0825	9.9462	6.6303	13.871	1.2924	0.5686	2.6586	4.785	7.0593	0	3.0438	3.1259	0.9754	10.4463	8.5355	5.5364	6.4267	10.3761	6.4901	1.5521	9.4322	1.5521	3.5983	7.1553	7.3515	11.6651	0	0
TCGA-AA-3663-01	0	0	8.0243	8.8637	2.4318	6.1675	0	4.5222	10.6323	1.6771	9.9609	8.9781	0	6.9318	0	3.1197	1.9059	7.9135	10.6278	0	8.3812	2.4318	10.4173	9.1992	11.6436	0	1.4051	0.6318	5.6724	6.7421	0	4.8034	2.9247	0	1.4051	9.2574	1.0696	6.134	9.3514	6.6582	0	8.0212	1.0696	0.6318	6.7786	4.1279	12.006	1.0696	0
TCGA-AA-3675-01	0.4878	0	6.0912	9.326	0.4878	7.0934	0.8516	5.3795	11.3941	1.5904	10.1606	8.7743	2.3284	5.9575	1.142	0.8516	0	8.5183	9.6844	0	8.957	2.9705	10.2095	3.1771	13.4687	0	1.3835	3.1771	4.8458	6.9269	0	1.932	0.4878	0.8516	8.2379	9.5461	4.5562	5.8509	9.7357	5.6916	0.4878	9.5375	1.3835	1.142	7.4919	4.5562	11.204	0	0
TCGA-AA-3685-01	0	0	6.7531	8.9853	0.9761	6.877	1.553	6.8039	10.2074	1.7731	9.5489	8.2257	0.5691	6.2218	0.9761	3.9991	0.5691	8.0288	9.5179	0	8.7608	3.7103	8.9291	7.9715	12.3263	2.6597	0.9761	3.2786	5.7208	9.2116	0	4.7864	0.5691	0	6.3617	9.2104	7.4638	5.7728	9.7274	6.0714	0.5691	8.3204	1.2932	5.0824	7.7496	3.5408	11.3888	0	0.5691
TCGA-AA-3712-01	0.5075	0	6.7162	9.0965	3.9779	8.4447	0.5075	5.5403	11.0009	1.1794	9.8258	8.1895	0	6.3932	6.2328	3.6787	0	9.2887	10.5973	0	10.1647	3.7707	10.3074	1.636	13.6651	0.5075	2.1286	3.7254	6.5956	8.0217	0	3.3612	2.1286	1.636	4.32	7.7151	6.639	7.1692	9.0306	7.2908	0.8823	9.1489	0	5.7241	6.9653	4.99	11.5359	0	0
TCGA-AA-3713-01	0	0.471	7.5564	10.3941	3.3597	7.6509	2.0316	7.0045	11.626	1.3473	10.065	8.4239	0	7.7625	6.0993	4.4237	1.1098	9.3442	10.8658	0	9.091	4.5239	10.6271	7.0346	8.9107	1.1098	1.3473	3.1245	5.1122	8.6952	0	3.2469	2.7636	1.1098	5.8027	10.0206	3.0592	6.4316	10.2894	6.4509	1.1098	8.2186	0	0.8255	7.1684	4.7269	11.9453	0.471	0
TCGA-AA-A01P-01	0.5416	0	6.0771	10.0723	4.1947	8.8433	2.3506	8.436	10.2953	1.9005	10.1748	8.6076	0	7.9289	2.8832	2.9697	0	10.0508	9.3638	3.3024	7.2632	4.9574	9.938	2.7913	5.9553	3.0513	2.7913	2.2156	6.0377	8.3878	0	4.4263	2.3506	0.5416	1.7128	10.0258	6.2683	8.4265	9.8245	8.0387	1.2429	8.5579	0	0.5416	9.2891	3.5208	11.9307	0.5416	0
TCGA-AA-A01X-01	0.952	0.5532	4.9279	9.7628	1.2642	8.3014	1.7383	5.1904	9.8124	3.3043	9.9345	7.8335	1.5206	6.9872	2.3801	2.6183	0	9.3874	10.4083	0	10.2255	4.9928	9.7782	5.97	14.123	2.915	0.5532	3.9087	6.2612	6.8747	0	4.0374	3.2344	0.5532	8.3205	6.7042	9.174	5.9263	9.7082	5.8698	1.9274	9.3752	0	0.5532	7.9279	4.9715	12.4402	0.5532	0
TCGA-AA-A01Z-01	0.5152	0	5.8706	10.0658	6.1748	6.1313	0	4.1135	10.9764	0.8941	10.5583	8.1401	0	5.8935	1.838	6.3444	0	7.9303	10.8384	0.5152	4.976	1.6535	4.9955	1.4419	11.053	0.8941	0	1.1938	5.7143	3.6039	0	2.0016	1.838	0.5152	5.8706	5.1254	1.4419	5.86	10.0254	6.0681	2.1484	8.5065	0	0.5152	8.6825	5.1604	11.4719	0	0
TCGA-AA-A02Y-01	0	0	6.7977	9.7982	5.3986	3.7486	1.4415	5.5516	11.5768	0.515	9.9492	8.0698	0.515	6.9945	1.6531	0	0	5.3233	11.0143	0	7.5516	0.8938	10.3018	6.8788	10.7991	1.1935	0	1.4415	3.4977	2.4033	0	1.4415	2.6201	0	7.982	7.8051	5.7828	3.4977	10.091	4.0766	0.515	9.3176	0	2.8943	7.6596	5.5384	12.1033	0	0
TCGA-AD-5900-01	0	2.8528	6.7459	9.6949	6.5199	8.9231	1.3539	6.9832	9.458	0.6028	9.9799	8.5763	0	7.4447	2.7453	5.1599	0	9.5576	9.91	0.6028	3.7493	4.9581	9.7593	2.7453	4.8584	3.9073	1.3539	3.7493	5.6665	8.5325	0	4.3722	2.2112	1.3539	3.0464	9.0157	5.8201	6.8598	11.4473	6.0745	1.0267	6.1917	1.6204	0.6028	7.876	6.0965	11.1708	1.0267	0
TCGA-AD-6548-01	0	1.6054	7.2533	9.6854	4.1826	8.3387	1.7871	6.7389	10.4777	0.8616	10.5605	7.974	0.4942	5.8829	2.4578	7.145	0.8616	9.5946	9.9334	0	7.5926	4.8055	10.2619	4.2768	12.5101	2.4578	1.7871	2.7484	6.5878	8.2792	0	3.9353	2.0937	2.9901	10.8331	8.5437	4.9072	7.3322	9.6594	6.9299	1.1542	8.2427	0.4942	1.9485	8.6836	4.9459	11.5178	0	0
TCGA-AD-6888-01	0.4555	0	7.6387	8.1683	2.632	4.4459	0	3.0099	10.9222	1.9894	9.733	8.8845	1.08	7.3609	2.7159	0.4555	0.4555	5.0737	10.6515	0	9.3714	0	10.3553	2.1184	13.3988	0.4555	0	3.9175	3.1968	1.6906	0	0.8013	3.5106	0	11.0386	7.9233	11.6439	4.2627	10.698	4.2627	1.9894	11.0355	3.6452	4.1764	5.7576	5.5445	11.8193	0.8013	0
TCGA-AD-6889-01	0.5965	0	7.9168	8.8172	4.5247	6.0225	2.0258	4.5875	10.5666	1.832	9.9885	8.7137	0	8.6323	1.6079	1.0173	0.5965	7.526	9.55	0	3.9389	1.6079	10.5009	1.0173	9.5598	1.3426	1.0173	2.0258	4.3545	6.1106	0	2.0258	2.4876	0	10.6178	10.1732	2.8368	5.9526	10.1487	6.1106	2.1967	9.2881	0	0	6.8478	5.2428	11.8489	0	0
TCGA-AD-6890-01	0	0	7.1097	9.7388	0.6699	7.3586	1.7502	5.2115	10.434	1.4714	10.5748	8.2119	0	7.0008	1.4714	3.4656	0	9.3559	9.6018	0.9337	4.3578	2.6597	9.9942	3.8076	11.8857	1.1257	0	1.7502	5.2568	6.0703	0	3.2132	2.1846	0.6699	10.459	8.5283	4.623	7.1937	10.2676	6.8088	1.9837	8.9889	2.1846	3.2132	8.3173	5.1407	11.9371	0	0
TCGA-AD-6895-01	0.5581	1.5306	8.6079	9.6618	3.6247	8.2263	1.2731	6.7194	10.1101	1.7491	10.2352	8.2995	0.5581	6.6775	2.8359	4.1317	0	9.7388	10.0026	0	7.7946	5.0287	10.6764	1.7491	9.4482	1.7491	1.2731	1.9387	5.1099	6.4578	0	3.7311	3.0151	2.3925	5.9634	8.1468	6.4264	7.3019	9.3566	6.7064	1.2731	8.6407	0	0.5581	10.325	5.1679	11.9544	0.5581	0
TCGA-AD-6899-01	0	2.2967	6.7126	10.5036	3.0206	9.3791	2.4918	7.9137	11.2795	1.6482	10.062	8.6774	0.439	7.2644	3.3065	7.4032	0	10.6288	10.9198	0	9.7448	5.7263	9.7103	4.5047	11.1671	3.0206	2.1882	2.3975	5.5621	7.9221	0	4.9977	1.6482	2.3975	9.5053	9.5769	5.5068	8.1951	10.7413	6.6779	2.2967	9.0776	0.439	3.1988	7.6038	4.898	11.4705	0	0
TCGA-AD-6901-01	0	11.0791	6.0169	10.0209	0	8.6585	3.5927	7.6936	11.3315	3.0663	10.0261	9.291	1.0383	8.044	3.9285	6.7822	0	11.5546	9.4374	0	9.3458	6.5746	9.9996	3.0663	12.2409	2.9726	4.7732	2.7646	5.957	10.1281	0	4.3938	2.0571	0.6106	5.3591	7.8986	7.7757	7.575	9.6491	7.1625	2.9726	9.0253	1.6358	1.3678	9.1482	3.5927	11.7814	1.0383	0
TCGA-AD-6963-01	0	0.434	8.0629	10.1938	2.726	7.0702	0.7672	6.6836	10.0669	0.434	9.7621	8.5568	0	6.3726	1.6351	4.129	0	9.0344	10.4426	0	6.23	3.2363	9.5663	6.6786	9.6631	0	1.2654	1.929	5.9961	6.3278	0	3.7317	3.1247	0.434	8.061	7.7583	9.7445	6.0809	9.6544	6.8769	1.0377	9.1387	0	0.7672	7.621	2.726	11.9625	0	0
TCGA-AD-6964-01	0	9.0503	7.3844	10.6432	4.8699	8.5345	3.0697	8.6693	10.7901	2.5127	10.0717	8.8567	2.3318	8.1114	0	9.471	0.7419	11.4644	9.4779	1.7075	8.5001	5.9741	10.0671	7.089	11.0219	2.3318	3.6358	2.125	6.1887	9.711	0	5.0269	2.6734	1.2295	5.1685	9.4968	4.4041	7.6964	9.7202	7.0819	1.5932	9.5456	0	3.1809	8.8713	5.587	11.6232	0.7419	0
TCGA-AD-6965-01	0.6007	0.6007	6.8603	9.6412	3.0411	7.9109	2.2065	5.2355	11.3873	1.841	10.6966	9.2143	0	6.051	2.4979	4.9761	0	8.8574	10.26	0	8.3687	4.2539	10.2751	2.3596	13.5632	0	0.6007	0.6007	4.928	8.0939	0	3.851	2.2065	2.3596	6.5933	6.733	3.7438	7.1707	9.4531	6.4387	1.6164	8.705	0.6007	1.0237	7.4475	4.9996	12.0606	0	0
TCGA-AD-A5EJ-01	0	0.9816	8.3767	9.7517	7.3768	7.2851	0.5727	5.6916	11.0884	1.781	10.3655	8.1103	0	6.4391	3.3589	4.5495	0	7.4061	10.7015	1.2998	6.6358	3.0548	10.6947	0	10.0955	0	1.9723	2.6692	5.1339	4.8469	0	3.4258	2.5542	0.9816	7.0347	9.7304	4.2503	6.7512	9.8601	7.158	1.2998	9.1467	0.9816	1.2998	7.3853	7.2393	12.1852	1.781	0
TCGA-AD-A5EK-01	0.4679	0	8.0909	10.0059	0	7.4444	2.6699	5.379	12.3731	2.2724	10.2726	8.6775	2.9095	6.4933	1.8805	1.3406	0	8.8997	10.4865	0	10.7399	3.0496	9.4682	2.0233	12.8368	0.8207	0.8207	4.9842	6.3344	7.5396	0	5.0357	2.1533	0.8207	9.8725	7.9437	5.0016	7.2475	9.234	7.5632	2.1533	9.6662	1.5438	4.8372	6.8525	5.5421	11.2418	0.8207	0
TCGA-AM-5820-01	0	0	8.4838	7.9601	3.7577	8.5923	0	5.2697	10.5923	1.1716	10.4522	7.4279	1.6265	5.7319	2.3717	3.5158	0	9.491	11.7605	0.5033	5.7887	4.7489	10.8126	0	6.3722	4.0761	1.8095	1.6265	6.4362	7.2173	0	4.3952	0.5033	1.1716	0.5033	5.0141	3.8015	6.9119	9.8164	6.8917	1.1716	8.5138	0	1.6265	8.5814	2.4836	11.657	0	0
TCGA-AM-5821-01	0	0.6106	10.7839	8.3186	4.4645	7.6752	1.3678	6.4411	10.5705	2.3828	10.0629	7.7583	0	6.8592	1.0384	4.5961	0	5.6591	7.0808	0	4.6272	7.9672	10.2574	1.3678	8.0669	0	1.0384	3.1545	5.3217	7.6974	0	3.1545	1.3678	2.6483	5.7467	8.4592	7.8269	5.9073	8.732	6.4146	2.0571	2.3828	0	1.0384	8.508	5.6287	11.0042	0	0
TCGA-AU-3779-01	0	2.2168	5.6134	9.8148	3.9139	7.8012	1.3582	7.6143	10.0536	1.3582	9.3442	8.6911	1.8505	7.093	1.0303	3.7559	0	9.3897	10.267	0	8.5437	3.1405	10.5909	5.4849	12.6156	1.0303	0	3.1405	6.4256	7.0311	0	5.0582	1.3582	0.6052	8.8429	8.7776	7.3217	6.2976	10.2205	6.443	1.3582	9.9241	0	2.859	8.1473	3.6401	11.603	0	0.6052
TCGA-AU-6004-01	0	0.5234	6.8362	10.0182	5.3809	8.5737	2.1694	7.5692	11.3721	3.5768	10.2136	7.9419	0	7.137	4.0273	7.0029	0.5234	9.787	10.9205	0.9066	8.178	4.1027	10.2215	4.1743	3.523	2.5386	1.8575	2.5386	5.7986	6.603	0.5234	4.6468	2.6433	2.9183	5.2708	8.5918	5.319	7.4907	11.7256	7.1743	0	9.4244	0	1.2091	6.7799	5.7986	11.4668	0	0
TCGA-AY-5543-01	0	0	5.9385	9.6365	5.0927	6.0021	0.8388	5.8914	11.2399	1.9108	9.7043	8.3095	0.8388	5.9842	2.0547	5.2946	0	7.3282	11.0386	0.559	7.0305	1.751	9.5282	5.309	11.0906	0.4795	0.4795	2.4162	4.0681	5.3233	0	2.0547	2.0547	0.8388	11.806	9.3841	4.1016	5.5587	10.6406	6.2238	1.3659	9.2269	0	0.4795	8.3931	2.705	11.361	0	0
TCGA-AY-6196-01	0	13.7396	6.5178	11.2796	0	10.1604	5.5241	9.9524	9.28	5.917	10.0939	9.1242	2.379	8.877	1.766	7.7581	0	12.5067	9.1007	0	6.0795	8.1963	9.8044	5.6153	8.8573	0.6783	6.8536	3.3224	6.2022	12.3568	0	5.5795	4.1543	1.4858	5.7339	11.5795	6.014	9.1396	10.3193	8.8195	1.766	8.4252	1.1378	4.7767	9.9516	3.7661	11.9609	0	0
TCGA-AY-6197-01	0.8621	0	8.0303	10.2186	6.0622	7.5054	0.4945	5.7146	11.2286	1.7879	10.4487	8.3269	0	7.099	4.5026	1.398	0	8.4366	11.4408	0	9.8086	1.398	10.5735	5.8228	11.32	0	1.1548	2.8344	5.5854	7.3296	0	5.7911	3.3211	1.1548	7.3765	8.9208	5.3883	6.3276	10.4171	6.7834	1.398	7.5658	0	0.4945	7.8554	4.697	11.85	0.8621	0
TCGA-AY-6386-01	0.5314	0	8.5543	10.152	4.3641	6.6158	1.224	6.4345	9.9118	1.224	10.6955	8.0133	0.5314	6.222	0	4.3003	0.9188	8.0955	10.736	0	3.703	2.5603	9.7966	5.2963	9.6339	0	0.5314	2.7631	4.7214	5.4802	0	3.1723	1.224	0.5314	10.9912	10.3755	4.1273	5.6433	10.5372	6.3893	0	8.655	0	0	7.4521	3.8879	12.0675	1.224	0
TCGA-AY-A54L-01	0.5101	0	6.6953	9.1105	2.88	5.1437	1.8256	3.4826	10.3277	0.5101	10.45	9.4021	0.5101	7.1901	1.1842	0.8861	0.5101	5.8107	10.4888	3.0675	9.6613	1.6417	9.8091	3.7332	12.5123	1.431	0	3.7785	4.7016	5.9754	0	1.431	3.2452	0.5101	7.186	7.545	4.4728	4.7016	9.6168	5.1437	1.1842	8.8046	0.5101	3.7785	8.8662	4.579	11.134	0	0
TCGA-AY-A69D-01	0.7742	0.4384	7.7775	9.9709	1.6466	7.4128	0.7742	5.8086	10.5842	1.6466	10.4951	8.0684	2.0691	6.5841	1.6466	1.2754	0	8.002	11.6486	0	7.4832	2.6616	9.911	5.5489	11.4003	0.4384	0.7742	1.8016	4.0859	5.7994	0	4.3599	2.0691	0.7742	7.5504	8.7315	2.8861	5.8447	9.8743	5.6846	1.8016	8.982	1.2754	3.4981	8.2843	5.8536	11.9838	0.4384	0
TCGA-AY-A71X-01	0	0	8.2417	9.4624	2.9851	4.5885	0.8226	3.9639	11.0387	2.276	10.5219	8.9642	0.8226	8.8186	1.5468	5.6045	0	4.8797	10.2257	0	7.8932	2.1567	10.867	5.5699	9.5501	0	2.1567	3.508	3.6909	2.9851	0	2.758	2.9851	0	7.4167	8.6184	3.7743	4.8023	10.3357	5.0567	2.584	9.8828	0	2.6737	7.5617	6.0433	11.921	0.4692	0
TCGA-AY-A8YK-01	0	1.2589	6.6359	10.5196	5.1252	7.054	1.5148	5.2181	11.6167	1.9208	9.8786	8.8199	3.7086	7.6122	3.1529	2.7165	0	8.1298	10.9015	2.264	9.1639	3.0756	9.4083	4.3579	13.029	0.9477	0	3.2962	4.5702	5.3877	0	3.5461	2.9072	1.2589	10.667	9.0408	6.8309	6.9603	9.8124	6.8368	2.3728	9.6782	0	5.7901	7.1036	3.6023	12.1165	0.9477	0
TCGA-AZ-4313-01	0.5586	0	6.9752	9.444	5.9319	6.1778	2.1076	3.2495	10.8685	1.5317	9.9962	8.8189	4.0939	6.6339	0.9602	0	0	7.4076	10.3133	1.7583	7.0697	1.5317	10.4405	1.2741	9.9835	0.5586	1.7502	1.5317	3.6261	3.176	0	2.6325	1.7502	0.5586	2.9297	8.9349	5.1883	5.429	9.5705	6.1872	0.9602	9.3086	0	0	7.9938	4.5374	11.6863	0	0
TCGA-AZ-4315-01	0	0	6.4386	8.288	2.6561	6.4013	0.9137	4.8501	9.9648	0.528	10.0688	8.0124	0.9137	6.5227	1.2177	4.0416	0	8.4913	10.1971	0	6.3554	2.5512	9.5854	3.0127	6.2835	0	1.2177	3.8778	3.8778	4.5838	0	3.1627	2.3154	2.6561	4.0023	7.6838	5.3958	5.5803	10.0712	6.0912	0.528	9.172	0.528	1.2177	7.5777	3.6929	10.4811	0	0
TCGA-AZ-4323-01	1.5885	4.6197	7.3584	11.69	4.9593	10.6437	5.7466	9.365	8.9696	7.8756	10.076	8.8491	0	7.3729	9.04	3.8629	1.8111	11.5083	9.4388	3.3929	7.9681	7.6812	9.8925	7.8444	9.008	4.7864	5.5597	3.9591	8.4687	9.0109	0	6.1751	2.5893	2.3261	7.286	10.5125	8.8476	9.4325	9.5011	8.1701	2.174	7.0927	6.8125	3.9118	9.082	8.3272	10.8698	0	1.0026
TCGA-AZ-4614-01	0.4942	0	7.8969	9.1424	4.7407	5.5215	2.0936	4.116	9.7414	7.8993	9.8755	9.4384	0	6.6832	4.7185	3.32	0	7.7649	11.1883	0	9.4392	1.1541	10.485	0.4942	9.3962	0	0.8616	0.8616	4.5272	5.6207	0	3.5885	1.1541	0	10.4784	8.1398	7.0679	6.1384	11.004	6.6477	1.1541	9.3599	0	0.8616	5.7357	3.856	12.5178	0	0
TCGA-AZ-4615-01	0.5569	0	7.6149	9.7937	5.7736	7.6727	1.7465	7.5107	10.6124	2.9251	10.1345	8.7312	0.5569	8.1621	1.936	7.473	0	8.6541	10.7299	0	8.806	3.6755	9.5206	3.1713	6.537	0	0	2.5137	4.5027	6.1726	0	3.3148	1.7465	0.5569	4.0484	8.6165	5.7101	6.1247	10.6615	6.4696	1.271	9.1297	0.9577	1.271	7.8628	4.3444	11.3812	0.9577	0
TCGA-AZ-4616-01	0	0	7.7465	9.4858	7.5912	7.6954	2.803	5.6675	9.3337	2.803	10.3118	8.2896	0	7.1216	2.5808	3.083	0	6.6745	9.4149	0	8.4646	3.1654	10.5375	1.5816	10.4863	1.3189	0.9975	0.9975	5.8279	3.9022	0	3.3174	3.083	1.3189	11.373	7.9608	7.4544	6.8959	10.2734	7.5107	0.9975	8.9316	0.5833	3.8533	7.6097	4.1652	11.1721	0	0
TCGA-AZ-4682-01	0.4952	0.4952	7.2912	9.2918	3.1344	6.5158	0	4.8908	10.874	1.9511	10.3539	9.069	2.2283	6.1504	1.3996	3.542	0	8.504	10.4567	1.1321	8.4458	3.4368	9.9555	5.195	13.5167	0.4952	0.4952	4.3397	4.722	6.443	0	2.3492	2.2283	1.1561	11.8603	8.6316	3.1344	5.9161	10.0258	6.2547	1.6077	9.2604	0	4.0137	7.3136	4.2802	11.2426	0	0
TCGA-AZ-4684-01	0	0	5.8694	9.7177	11.1515	7.9866	1.7547	6.3695	9.5506	1.5359	10.2426	8.8085	1.2778	6.705	0.5606	5.7725	0.9633	10.0316	10.3718	0	9.7005	4.6565	9.461	6.4811	10.8864	0	1.2778	1.5359	4.5726	5.3537	0	3.6862	2.2628	0.5606	7.04	9.0093	3.392	7.0503	11.0723	7.2069	0.5606	8.5442	0	0.5606	7.3649	3.517	11.5429	0	0
TCGA-AZ-5403-01	0.5486	0	6.8259	8.734	5.6977	8.5786	2.2333	4.7253	10.5191	1.2559	10.2683	8.9667	1.2559	6.5353	2.0838	2.0838	0	9.2515	9.9812	0	7.2422	5.0413	9.2592	3.7543	11.8414	3.2916	1.7284	2.7122	5.3504	6.6838	0	3.7039	0.5486	2.2333	3.8955	7.9304	8.8815	6.9004	9.875	7.1652	0.5486	8.8715	2.3687	0.9452	7.9735	3.5414	11.0221	0.5486	0
TCGA-AZ-5407-01	0	0.6608	5.4206	9.6991	2.1654	5.8419	0.6608	6.5805	9.7709	1.1124	10.3845	9.0742	0	5.7514	0	1.4558	0	7.0541	10.1538	0	9.2742	3.4432	9.4772	8.241	11.0423	0	0.6608	3.9015	2.7677	6.5805	0	2.1654	0.6608	0	6.4619	8.4472	4.6669	5.7514	10.3573	6.0204	0.6608	9.8674	0	1.9653	7.4914	3.8443	11.3198	0	0
TCGA-AZ-6598-01	0	0	7.7614	10.1387	0.6229	6.968	0	7.0169	10.2265	3.0035	9.9696	8.7795	0	7.5133	3.7462	5.6632	0	7.5366	9.4157	0	5.8638	2.9029	8.9515	2.084	2.5508	0.6229	1.6598	2.678	7.4722	6.9927	0	2.678	3.3476	0.6229	3.6869	9.4315	4.5655	6.075	10.0686	6.8979	0.6229	10.4389	0.6229	1.6598	6.8446	7.2239	11.5002	0	0
TCGA-AZ-6599-01	0.5941	0	8.1869	10.2945	3.2722	7.5505	2.0204	4.1549	11.2283	0.5941	10.6386	8.5329	0	8.6305	1.3383	1.0136	0.5941	7.0325	9.8425	0	5.4859	2.8306	10.6907	3.1114	12.4146	0	1.0136	1.6031	2.9304	3.6688	0	1.3383	2.9304	0	5.5343	9.7567	1.0136	4.781	9.928	5.7409	0.5941	10.0831	2.1911	0.5941	7.4236	7.0099	13.248	0	0
TCGA-AZ-6600-01	0.5103	0	7.7947	10.5486	7.5124	9.0932	2.5026	7.174	10.5633	2.2686	10.1312	7.9213	0.5103	6.72	3.9864	7.7212	0	10.2666	11.2803	0.8012	8.7221	5.1615	10.1716	5.3231	11.3035	1.9891	1.6421	1.826	6.4866	7.4082	0.5103	4.0245	1.6421	2.7949	8.4762	8.5949	4.0978	8.1015	9.8118	8.1454	1.6421	8.2435	1.4314	1.4314	8.666	4.8581	12.1016	0	0.5103
TCGA-AZ-6603-01	0	2.1013	6.3861	10.3441	1.4999	8.6762	2.4297	6.8281	11.7325	2.6134	9.8246	8.6397	1.8317	6.5955	2.5245	2.9905	0	10.7137	10.3319	2.6185	9.1473	5.0836	9.9348	4.9363	11.7462	3.4904	1.0683	4.1848	5.7259	8.2658	0	4.473	2.3283	2.1013	10.3388	7.6247	7.2023	7.772	9.937	7.3389	1.6754	9.7469	0.4496	3.7864	7.4577	4.9704	12.1325	0	0
TCGA-AZ-6605-01	0	2.1522	7.6983	10.1141	2.5659	9.7909	1.9829	7.8164	10.2468	1.5697	9.9027	8.8598	0	6.8831	2.1522	6.6212	0.9886	11.2262	9.8281	0.9886	8.2626	6.086	9.4859	5.9887	12.3456	2.4407	2.8871	3.3013	6.6284	7.3824	0	4.2637	0.9886	3.3013	10.2515	9.6353	8.1065	8.3544	9.9415	8.0243	0.5773	8.887	2.3036	2.6811	8.7237	6.0755	11.2515	0	0
TCGA-AZ-6606-01	0	0	7.2979	9.6002	3.9202	6.3881	0	4.3011	10.3974	3.8386	10.4005	8.0592	1.1683	5.7804	2.5826	0.5016	0	8.1528	10.8677	0	8.5421	2.1133	10.2598	2.6794	11.9935	0.5016	1.1683	1.4133	4.6021	5.2002	0	3.7522	1.8053	0	7.6953	6.9981	2.9361	6.0507	10.397	6.5632	0	9.4751	0	1.1683	8.123	4.473	11.9032	0.5016	0
TCGA-AZ-6607-01	0	0	7.9959	9.0913	4.7402	10.6532	2.5326	6.9914	8.8338	2.1984	10.6638	7.8501	1.4827	6.7219	4.1977	5.2054	1.1352	10.5412	9.9512	0	4.244	6.2209	9.4321	3.7617	2.1984	4.0492	1.4827	3.4022	7.2457	10.29	0	4.1977	0	4.8034	2.1984	7.9789	4.244	8.0127	8.6505	7.4272	1.4827	8.0127	0	2.1984	9.9916	4.8932	11.4006	0	0
TCGA-CA-5254-01	0	1.3307	5.2527	9.2001	7.4781	7.2707	1.0952	5.6726	11.1061	4.5218	10.1674	8.3201	0.8136	7.0549	4.4734	0.4634	0.4634	9.1461	11.238	0	6.5862	3.6717	10.6222	0	7.409	0.4634	2.011	4.4978	4.7214	6.0724	0	3.2225	1.0952	0.4634	4.233	8.3572	6.7677	5.9451	11.5156	6.1743	0.8136	10.0645	0	1.7106	7.4154	5.0198	12.0591	0.4634	0
TCGA-CA-5255-01	0.6368	0	7.6415	9.0926	4.2715	5.9292	0	4.5359	10.3833	1.687	9.6659	8.2946	1.9164	5.4653	2.1142	3.458	0	5.7769	10.9697	0	7.9179	1.687	10.6616	3.5968	10.4823	1.414	0.6368	2.8287	5.1905	2.8287	0	2.1142	1.687	0	8.4987	8.572	4.2715	3.7234	10.9069	4.4652	1.0772	8.5337	0	0.6368	9.5553	3.458	11.6075	2.9372	0
TCGA-CA-5256-01	0	0	6.7154	9.0765	0.6119	6.0556	0.6119	5.1433	10.0117	0.6119	9.6311	8.9711	0	5.8811	0	0	0	8.6454	10.3202	1.0403	10.9222	4.0747	9.6793	5.4175	14.3278	1.0403	0	4.7203	3.7172	6.7441	0	2.768	2.06	0	11.6536	8.694	7.9089	4.8841	10.468	5.2473	0	8.6977	0	2.06	6.3639	0.6119	10.8763	0	0
TCGA-CA-5796-01	0	0	8.9361	10.2783	4.9257	6.4367	0.7128	6.5194	11.3919	0.7128	10.4061	9.522	0.7128	6.538	0.7128	3.2183	0.7128	7.4705	12.0654	0	5.6124	2.8855	10.7378	7.2029	6.9505	4.0853	1.1878	4.2876	3.716	5.9768	0	2.4523	0	0	6.0758	9.4941	2.8855	5.9473	9.8412	6.0342	0	9.2765	1.1878	1.1878	6.5881	4.8317	10.5384	0	0
TCGA-CA-5797-01	0	0	8.4016	9.0953	4.2934	8.2669	1.0817	5.9376	10.5612	1.0817	10.4717	8.2929	0	5.5479	0.4565	5.955	0	9.4464	9.8901	0	6.6276	3.5598	9.9176	5.8565	9.028	1.6929	0.4565	2.3487	5.7607	5.3902	0	3.7712	1.3153	0.8026	0.4565	7.3804	9.3559	7.1765	10.4361	6.9433	0.8026	8.918	8.3937	1.85	6.8626	5.4891	11.9524	0	0
TCGA-CA-6715-01	0	0	7.2281	9.5473	1.0763	6.7473	0.4536	3.4565	11.1984	1.3093	9.0881	8.3755	0.4536	6.167	1.8427	0.7983	0	9.1635	10.9033	0.5405	7.9662	3.911	9.7695	0.7983	14.0472	0.7983	2.5371	3.7618	5.051	8.1005	0	1.6859	1.8427	0.4536	11.5154	7.399	5.5146	6.9332	10.9737	6.7864	1.9842	9.8635	6.2553	5.3544	4.8805	2.4422	12.4154	0	0
TCGA-CA-6716-01	0	1.4315	5.0552	9.7285	0	8.1606	1.1845	4.2343	11.6916	1.8262	10.1659	8.8012	0	6.6047	2.704	0.5103	0	10.3446	9.0628	0	7.2921	4.5539	10.1965	1.9892	12.9539	3.4275	1.1845	4.837	6.2091	7.2323	0	2.704	1.1845	1.6423	11.028	6.9937	6.6172	7.562	9.173	6.5534	2.795	9.4769	0	1.8262	7.8985	5.1954	11.6966	0	0
TCGA-CA-6717-01	1.2331	0.9264	6.8834	10.2689	0.9264	9.9607	1.4859	8.0117	10.062	3.9028	10.5636	8.7515	0.5363	6.9101	2.9549	3.7663	0	11.8663	9.8097	0.5363	8.9379	7.4898	9.7445	5.4814	11.2412	3.1866	3.2562	3.2562	5.1009	10.4927	0	4.9196	2.0537	2.7768	4.499	9.2478	6.5782	8.4584	10.3685	7.2676	0.9264	8.7784	4.3477	3.0363	8.759	6.0109	11.3552	0	0
TCGA-CA-6718-01	1.1213	0	6.289	10.0161	0.477	8.3806	1.3603	7.697	9.5299	2.0478	10.2008	8.5257	1.1213	7.395	3.4325	5.5619	0	8.9653	9.9037	0.477	7.6042	4.1258	10.3338	1.9042	4.8878	2.0478	1.9042	2.8619	5.9663	7.0769	0	4.4699	1.3603	0.8349	10.1834	8.5591	6.1286	8.3618	10.0973	7.106	0.8349	7.2797	0.477	1.7446	8.0289	5.6988	11.3992	0	0
TCGA-CA-6719-01	0	0	4.7775	10.0622	6.9525	9.7867	1.7303	6.6993	10.0332	0.9465	10.7934	8.7273	0	6.6278	4.6501	7.863	0	10.0597	9.8263	0	7.9602	5.7384	9.651	0.5495	11.4333	4.6764	1.7303	2.3709	6.0524	8.0077	0	4.4504	0.5495	2.9917	4.8254	7.9276	6.3841	8.3028	9.439	7.6728	2.0858	9.1509	7.1817	2.0858	7.7494	5.0235	11.9008	0	0
TCGA-CK-4947-01	0	0	7.6413	10.2131	3.3643	8.508	1.8221	7.3059	11.1351	1.1814	10.6141	8.393	0	6.5991	2.1313	1.1814	0	11.1327	10.6369	1.9348	7.0901	5.4904	9.8903	7.3476	12.2122	0.5086	0	2.8757	4.3233	7.0721	0	3.6819	1.8221	1.985	1.4279	10.352	6.8256	6.6178	10.6357	6.2118	0.8839	8.7325	0	1.4279	7.5596	4.1624	11.6031	0	0
TCGA-CK-4948-01	0	0	7.5072	10.0973	6.758	8.8687	1.8606	6.6815	9.4051	2.3995	10.1277	8.0807	0	6.9289	2.3995	3.7549	1.2115	9.62	9.7313	0.9904	10.2177	4.2043	10.0198	2.5691	12.395	2.4868	2.2074	1.7236	6.0183	5.8801	0	3.352	2.3995	2.4868	9.6727	7.0826	7.2878	6.9621	9.6463	7.1069	1.4031	8.2493	2.1008	2.7207	8.5457	4.7365	11.9238	0.7294	0
TCGA-CK-4950-01	0	1.0035	8.7662	10.1133	3.3281	7.6675	2.5082	7.1532	10.7668	1.2263	10.2655	8.3393	0	6.7384	2.5082	3.1216	0	8.8586	10.8508	1.2263	5.9917	4.1495	9.6934	6.1498	12.2908	1.7418	0.7398	3.1216	5.5407	7.988	0	4.2289	2.2278	1.7418	9.4381	10.6475	6.2798	6.3992	10.444	6.6411	0.7398	8.9937	0	0	9.9113	4.7615	12.0893	1.8795	0
TCGA-CK-4951-01	0	0	7.4474	9.6122	3.0201	8.6413	2.4913	7.2793	10.3875	3.6299	10.2595	7.9878	0	7.5305	1.0475	4.5919	0	10.3686	10.2728	2.0259	3.9942	3.9617	10.1843	4.1755	6.282	0.775	1.0475	3.9617	5.8466	7.632	0	5.0754	2.3971	2.2963	8.0355	8.5903	6.7554	6.9671	9.5797	7.5632	2.6632	9.3786	0	1.0475	8.2326	6.3776	11.3648	0	0
TCGA-CK-4952-01	0	0	5.5624	9.9302	4.424	6.4286	0.8629	5.1113	11.1627	0	10.2268	8.7874	0	7.1182	1.6072	1.6072	0	7.7867	9.8658	0	6.0008	2.8359	9.9854	2.7508	12.6392	0.495	2.2277	2.8359	4.7869	5.9729	0	2.2277	2.2277	0	4.1524	10.3689	1.1557	6.547	9.5335	6.4286	0	7.9838	0	5.5498	5.7822	6.4009	12.2524	1.1557	0
TCGA-CK-5912-01	0	0.584	5.7386	10.1373	0	7.7386	0	5.4566	10.8559	0.9986	9.7208	9.2127	0.9986	6.255	1.3202	0	0.584	9.8371	10.5541	0	8.6958	4.5518	10.439	3.6412	14.4682	0.584	0	3.9515	4.4891	8.5594	0	2.5826	1.9978	0.584	11.319	9.294	5.4566	7.3765	10.5108	6.8489	0.584	8.7165	0	1.583	6.6976	3.8047	11.3207	0.584	0
TCGA-CK-5913-01	0	0	7.6974	9.8057	8.6925	8.3081	1.4237	6.5215	10.9165	1.98	10.3313	7.9167	0	6.4259	2.2589	3.3583	0	8.4811	11.1835	0	6.5347	2.9507	10.6832	2.3805	10.1439	0.5066	0.8808	0.8808	5.3112	4.8879	0	2.5966	0.5066	1.6339	7.4868	9.301	6.3683	7.0564	11.4535	7.0194	0.5066	9.0436	0.5066	0.5066	8.281	4.9869	11.4949	0.8808	0
TCGA-CK-5914-01	0.4906	0	6.7807	9.8775	2.2157	7.4085	1.3896	5.0264	11.163	0.4906	10.3832	8.4383	0	6.5394	3.6719	3.309	0.4906	9.3458	10.9854	0	9.1824	3.5274	9.7326	1.9393	12.6243	1.597	1.7783	1.7783	4.3534	7.1697	0	4.1044	0.4906	2.0841	6.0312	6.2466	4.7722	6.5693	10.1231	7.1075	0.4906	8.879	0.856	4.0348	6.9271	3.1859	11.2738	0	0
TCGA-CK-5915-01	0	0	5.6135	9.6347	0.5301	6.6696	0.5301	2.9375	10.1051	0	10.7173	7.4334	0	5.6201	2.3209	1.4731	0	7.821	10.5419	0	6.2903	2.5569	9.6721	6.0012	11.9717	0	0.5301	2.4437	4.8787	7.235	0	0.9169	0.9169	0	9.6347	9.373	7.561	5.4324	9.6994	6.0979	0.9169	9.09	0	0.5301	7.611	3.5971	11.9347	0	0
TCGA-CK-5916-01	0	3.7538	4.5146	9.5891	5.6415	8.4283	0.6045	8.1128	10.3425	1.3569	10.2901	8.2275	0	6.1861	2.2151	8.696	0	9.6925	10.3327	0	6.2762	5.1222	9.8731	4.3402	9.5232	1.6237	2.5069	2.3683	5.8897	8.0743	0	3.374	1.0291	2.0435	7.3006	8.873	7.525	7.0057	10.9223	5.7709	0.6045	8.0146	0	0.6045	7.7683	6.0793	11.485	0.6045	0
TCGA-CK-6746-01	0	0.5422	3.4033	9.4013	4.232	6.3611	3.3397	6.9929	8.6914	2.885	10.0176	8.172	0	7.8402	6.9077	3.3397	0	6.5833	9.8629	0	9.4463	2.6948	11.2363	5.1567	1.4981	0	2.2171	2.3521	4.8494	7.6917	0	6.3288	3.2732	0.5422	3.685	8.4361	8.2454	5.9887	10.0087	5.9887	1.244	7.7263	0	0.5422	6.7331	4.3335	12.6059	0	0
TCGA-CK-6747-01	0	0	7.1278	10.465	2.2245	7.7169	1.6799	6.1305	11.2828	1.6799	10.4518	8.5046	0.7947	6.6072	0	1.5042	0	9.2854	10.5913	0	6.1153	3.3482	10.231	4.2197	12.2691	0	2.1064	3.2952	4.431	6.7086	0	2.8569	1.8365	0.4513	11.4106	9.8497	4.2197	6.816	10.7731	6.6198	0	9.2132	1.8365	0	8.0899	5.5745	12.0265	0	0
TCGA-CK-6748-01	0.492	0.492	6.4047	9.4045	3.5319	9.4563	2.4517	6.6286	10.7837	0.492	9.8656	9.2416	1.1501	7.1704	1.943	8.1304	0.492	9.7654	10.5842	0	4.4944	5.4079	9.606	1.1501	12.2171	3.6299	3.3712	4.3293	5.3225	9.357	0	4.4142	1.943	3.8893	3.9664	6.6463	7.3857	7.8186	9.0949	7.6653	0.8582	9.4463	1.943	2.5551	8.1757	4.2998	11.981	0	0
TCGA-CK-6751-01	0	0	7.3664	10.1624	3.2638	8.3949	1.8201	5.6468	10.8777	0	10.4529	7.9306	0	7.1835	1.0089	1.5968	0	10.0642	10.4117	0	8.5393	3.6013	9.7934	3.0156	11.6968	1.3326	3.0156	2.3362	5.7589	5.6756	0	2.5998	1.5968	2.7155	5.3749	9.2775	5.7454	6.9718	10.4414	7.5294	1.3326	8.6269	2.1838	0.5909	10.1438	5.863	11.6112	0	0
TCGA-CM-4743-01	0	0	8.671	7.8734	2.8533	6.6439	2.2437	5.4582	9.1297	1.8035	9.7371	8.483	0	7.8575	1.52	0	0	9.7041	10.9251	0	8.9026	3.7499	9.7949	2.4219	1.52	0	2.8533	0.6984	5.0875	1.52	0	3.3702	3.2806	0	6.837	8.1639	2.2437	6.0391	8.8334	8.2579	1.52	8.5564	0	0	8.026	3.7499	10.4552	0	0
TCGA-CM-4744-01	0	0	5.4688	8.6475	6.5329	5.6574	0	5.8043	8.7508	0.4714	10.1752	8.9712	0	7.0608	0.4714	2.9922	0	6.7244	9.9637	2.081	10.4109	2.6805	9.6685	6.0846	13.1481	0.8262	2.0328	1.8896	4.501	4.1391	0	1.8896	1.1107	0	5.8241	7.9291	8.3927	4.5495	9.7944	5.3779	1.8896	3.7407	1.1107	4.0744	6.4714	1.1107	11.1591	1.1107	0
TCGA-CM-4747-01	0	0	5.1355	9.8084	0.5666	7.8721	0.9723	5.3548	10.8907	1.2887	10.1053	8.516	0.5666	7.1681	2.1266	7.1044	0	8.2181	9.3257	0	6.043	4.373	9.6193	3.198	9.7157	1.7677	0.9723	3.5338	4.8041	6.3877	0	4.3044	2.1266	0.9723	6.3024	7.2843	2.8586	6.8753	9.6949	6.4761	2.4139	9.8556	0.5666	0.9723	7.4913	5.0332	11.9101	0	0
TCGA-CM-4751-01	0.543	5.0239	8.2865	10.0209	5.1407	8.3746	3.4057	7.0611	9.737	2.0701	10.5215	8.6206	0.543	7.3533	2.3543	5.7675	0	9.4583	10.4521	0	8.0973	4.8746	9.4261	5.4125	10.0266	1.2456	1.2456	3.7863	5.0441	7.7039	0.543	3.2058	2.3543	1.4999	8.8465	9.5216	4.2345	7.5505	11.1518	7.1659	1.2456	7.9715	0.9367	0.9367	7.8933	6.4032	11.7538	0	0
TCGA-CM-5344-01	0.5784	4.1907	7.1452	8.9844	1.5717	8.6737	2.9826	5.4884	10.4884	2.3061	10.514	8.1069	0	6.0889	4.8634	6.8258	0	9.466	9.5538	0	4.2291	4.3386	10.0971	0.5784	8.3639	2.6836	1.9851	2.8897	5.7878	6.8812	0	4.8877	1.7932	1.5717	5.6809	7.3854	6.496	7.3156	9.7713	7.9168	1.31	10.0563	0	0.9901	7.8257	4.9115	11.7955	0.5784	0
TCGA-CM-5348-01	0	4.9053	7.3305	9.3983	3.3556	9.7168	2.4901	8.0318	11.0012	2.4901	10.1176	8.278	1.4219	6.9195	4.5392	10.9056	0	11.3825	10.5705	0	5.7521	6.9296	10.4367	2.691	7.6408	4.4027	3.1662	3.4693	5.4673	8.747	0	5.1467	2.691	1.8151	0.8794	6.9688	5.2297	7.6316	10.2474	7.067	1.6318	8.875	3.2951	3.933	7.9112	7.1924	11.4574	0	0
TCGA-CM-5349-01	0	0	6.1745	9.5333	0	8.9046	1.4308	6.8828	10.4875	2.734	10.2083	8.7446	1.0913	7.6517	2.3095	6.3745	1.0913	9.8324	9.3099	0	8.2181	5.0041	11.0999	4.3377	11.5452	3.3284	3.0616	1.7054	4.8987	7.1814	0	5.054	1.0913	1.936	11.3343	6.6098	5.7126	7.1182	10.0395	7.4844	0.6464	9.4164	1.0913	2.6059	7.2791	5.149	10.1304	0	0
TCGA-CM-5860-01	0	0	7.0278	8.5834	2.7836	8.7125	1.1225	6.2982	11.1578	1.1225	10.1367	8.4095	0.6678	7.0768	5.0088	6.6077	0	9.61	10.0845	1.9793	6.1976	5.1825	9.3859	3.3809	8.9729	1.4676	1.4676	2.7836	5.5698	4.7806	0	4.5463	0.6678	2.5132	3.8617	7.4384	3.4602	7.2223	9.9207	6.968	0	8.2979	3.4602	4.0782	7.7459	5.1589	10.7124	0	0
TCGA-CM-5861-01	0	0	6.6931	9.0962	4.9057	6.6733	1.6416	3.6215	10.6242	0.7712	10.3037	9.2038	1.2711	7.6683	1.9362	0	1.2711	7.4616	9.9875	0	6.7605	1.9362	10.5803	0.7712	1.9362	0.7712	0.7712	2.8798	5.486	3.8508	0	2.8798	1.9362	0	4.1089	8.7646	7.1532	6.12	9.9196	6.732	1.6416	9.909	0	0	6.9864	3.9856	12.2823	0	0
TCGA-CM-5862-01	0	0	7.1248	9.1356	0.7256	7.4661	2.0936	4.116	10.6102	2.9138	9.9559	10.0995	1.2061	7.7228	1.8538	5.1287	0	8.295	9.8809	0	8.0853	3.6741	10.108	0	14.5233	0	0	3.6741	5.1817	8.8222	0	3.6741	2.0936	0.7256	12.4239	5.1554	2.479	6.8088	9.2745	7.118	1.2061	8.638	8.944	3.7461	7.118	4.0606	11.4446	0	0
TCGA-CM-5863-01	0	0	7.0939	9.7021	5.1741	8.9924	2.2771	6.5293	10.9081	1.5477	10.1502	9.2165	1.958	7.0388	2.8583	3.3415	0	10.3753	11.2225	0	7.7023	4.4058	10.6416	5.922	7.5514	2.5382	2.8583	3.2714	4.5899	9.0796	0	4.6184	2.2771	2.8583	5.9999	9.105	8.5308	7.2661	10.3253	6.8391	1.5477	9.1977	1.5477	2.4136	9.1521	5.4369	12.1526	1.2885	0
TCGA-CM-5864-01	0.7495	0.7495	6.5802	9.3492	0.7495	6.2205	1.2403	5.7029	10.4874	1.8972	10.3639	9.4843	2.3469	7.3405	1.2403	3.8703	0	8.82	10.2418	0	9.5644	2.8341	10.2786	5.3879	13.2179	0.7495	1.2403	4.5109	5.6839	4.9529	0	2.9657	2.3469	0.7495	10.1225	7.6184	5.8635	6.4514	9.7516	6.8252	1.2403	8.9549	1.8972	2.8341	6.111	4.1723	11.4456	0.7495	0
TCGA-CM-5868-01	0	10.1648	5.3998	10.1716	1.4814	7.9393	2.8976	5.7369	10.909	1.8111	9.5911	8.9032	0.4419	6.5662	1.6556	6.872	0	8.8738	9.4883	1.0533	8.8804	4.3473	9.8331	0.7797	12.6282	3.5102	2.5007	3.2085	5.412	6.0338	0	3.2085	2.5007	0	9.9338	8.1174	5.0711	6.088	10.4614	6.6428	0.7797	10.0432	0	1.8111	7.7624	3.9048	11.204	0	0
TCGA-CM-6161-01	0	0.8926	5.8137	9.1045	0.5143	7.9868	1.6514	7.9893	10.402	4.6674	10.2616	8.1216	0.5143	6.7639	0.8926	4.0743	0	10.4944	9.9887	0	8.4566	4.9331	10.5544	6.6179	13.3273	0	1.1921	2.8065	4.6429	8.8671	0	3.4955	1.8358	1.1921	7.7201	8.3937	7.5392	6.4793	9.7943	6.1973	0	9.0508	3.2578	9.2116	6.5601	3.8355	12.0894	0	0
TCGA-CM-6162-01	0	3.3256	8.5769	10.0333	1.8905	10.5184	3.5083	8.0449	11.0606	2.0562	10.5077	7.7384	2.2048	6.9163	2.0562	7.0723	0.9279	12.3212	10.2332	0	4.74	6.6283	10.1265	4.9228	10.3723	2.6815	1.8905	3.5083	5.8768	10.8219	0	5.7495	0.9279	3.8163	5.7853	9.424	4.5585	8.6501	9.563	8.2035	0.5373	8.6979	1.7032	3.1163	8.8954	5.4402	11.3695	0	0
TCGA-CM-6163-01	0	2.3326	6.9697	10.292	4.5363	8.415	1.7749	7.376	11.1667	1.7749	10.1015	9.1202	1.3867	7.2778	2.5471	3.8803	0	10.7576	11.1753	0.7011	7.8947	6.2874	10.0936	6.9321	6.8786	0.4892	0	4.1664	5.1748	6.9463	0	5.5176	1.9358	1.1448	6.6884	9.5087	5.6395	5.719	10.7373	6.2648	2.0805	9.3402	0	1.3867	7.6117	5.5676	10.894	0	0
TCGA-CM-6164-01	0.455	0	5.8232	10.2611	1.6892	8.2789	1.9878	5.7255	11.247	4.9729	10.1274	8.8857	1.0788	6.6014	3.5549	4.2607	0	9.1401	10.3823	0.8955	10.0031	4.6064	9.9271	3.2522	11.5148	2.2351	0.8004	3.6854	5.7945	6.3013	0	6.374	2.2351	0.8004	8.4121	7.9343	9.54	7.0988	10.0248	7.0673	2.3444	9.4947	0	2.4461	7.9495	4.342	12.3245	0	0
TCGA-CM-6165-01	0	3.68	6.7724	9.9218	1.3087	9.1787	0.5776	7.2259	11.892	1.5702	10.2992	8.6325	0	7.5232	1.9834	5.5782	0.9889	10.9119	10.7936	0	5.9089	5.8486	9.3691	3.9334	7.716	2.1527	1.7915	3.7344	5.5329	8.0968	0	3.302	1.7915	1.3087	2.6817	8.8967	6.0225	7.4698	10.1602	7.0969	0.9889	9.4856	1.5702	2.1527	6.8109	5.4213	11.6772	0	0
TCGA-CM-6166-01	0	2.5337	6.1264	9.2298	0.677	7.2918	1.9978	4.7414	10.4773	4.3335	10.3307	7.8992	0	6.1029	1.7635	1.4836	0	9.4631	9.3392	0	9.0195	4.8046	9.7636	0.677	11.3194	2.5337	0.677	3.0331	5.2752	6.3227	0	1.1359	2.6756	0	10.7523	5.6468	7.5113	6.2564	10.0912	6.3652	2.3762	9.5907	0.677	1.7635	7.8135	4.8352	11.5991	0	0
TCGA-CM-6167-01	0	9.2798	7.0021	9.7955	2.3894	11.3905	4.2889	7.8877	10.3	3.6004	10.2412	8.6873	1.0426	6.7051	4.0788	3.0737	0	13.4318	10.2118	1.2172	8.3783	8.3481	10.0438	5.8103	11.2709	6.138	3.9854	4.2085	6.4492	10.2481	0	7.0719	2.0634	2.8796	8.0836	8.261	8.1921	9.3634	9.3841	8.0836	1.3728	8.6573	0.6134	2.6552	9.7912	4.1234	11.1644	0	0
TCGA-CM-6168-01	0	7.0262	7.3431	9.9238	3.029	10.088	2.3822	7.673	9.598	2.3822	10.3559	7.9338	0.5072	6.2416	2.9525	4.8271	0	11.1183	10.7375	1.3626	8.2111	6.8211	10.1063	5.8549	11.0694	5.1345	3.4182	2.2606	6.0233	9.997	0	5.7795	1.1789	4.4076	5.008	8.2635	6.157	8.4314	9.6766	7.4338	1.4251	8.53	1.8188	1.1789	8.5234	5.2508	11.4046	0	0
TCGA-CM-6169-01	0	0	6.8543	9.8531	1.6255	9.7729	2.6355	8.0317	8.9399	1.0305	10.2674	8.9337	0	6.8412	2.3704	8.1687	0	11.756	9.9121	2.0455	8.2986	6.5675	9.2939	6.9788	13.0686	2.3704	3.8635	4.3794	5.4513	9.8901	0	4.5814	2.3704	3.8635	6.345	9.2352	4.6429	8.1687	9.9506	8.3317	0	8.2648	1.6255	5.7597	8.4396	3.7563	11.4819	0	0
TCGA-CM-6170-01	0	0	5.081	10.5784	1.9674	8.3947	1.6225	6.7306	10.67	0.5016	9.9234	9.3637	1.1683	7.2133	2.2456	4.4178	0.5016	9.9642	9.5656	0	6.7362	4.4178	9.3268	4.8919	12.4248	2.1132	0	0.5016	4.0704	6.2607	0	3.9591	0	1.8052	10.019	8.0747	7.4358	7.0933	9.9904	6.518	1.4132	9.9216	1.1683	2.1132	6.1298	4.8509	12.4023	0	0
TCGA-CM-6171-01	0	0	7.4778	9.8201	1.7002	7.4558	0	6.2841	11.4111	3.9445	10.1343	8.0914	0	7.7233	3.3216	4.6607	1.2325	9.0291	10.4062	0	3.0353	2.6778	10.3787	4.8969	11.3898	2.2014	2.6778	3.1856	5.816	7.9801	0	2.2014	1.8873	0	7.2452	12.1689	4.6348	6.3572	7.7032	6.9469	0	8.7367	1.2325	0.9258	5.8725	7.4778	12.6367	0	0
TCGA-CM-6172-01	0	0	6.517	9.8218	6.1454	8.3068	1.5103	5.5892	11.176	2.0824	10.7596	8.7021	1.7272	7.691	0.5481	4.2143	0	10.6085	10.5909	0	7.8671	4.4763	10.4057	5.9107	11.9769	0.5481	0.5481	3.8483	4.3836	6.6491	0	4.8445	2.9878	1.2549	8.2155	8.3152	1.9157	6.9097	11.1869	6.7392	1.5103	10.122	0.9443	2.491	6.8647	5.0597	11.0359	0.5481	0
TCGA-CM-6674-01	0	0.6455	8.1824	10.114	1.7037	8.575	1.7037	6.7275	11.4043	3.619	10.1808	8.9022	1.09	7.8239	1.09	4.0212	1.09	8.7999	9.9083	1.4292	6.3322	3.7458	9.7762	1.9342	10.3469	2.4633	1.4292	3.1539	5.4371	5.9919	0.6455	5.7562	0.6455	2.7319	5.214	10.2297	6.172	7.2068	9.993	6.9078	0.6455	8.8217	0	0.6455	8.0131	5.6628	11.702	0	0
TCGA-CM-6675-01	0	0	6.5496	9.6511	9.019	7.4283	0	5.0012	10.1115	2.3304	10.5946	8.0948	2.9727	6.3996	0	5.6484	0	6.7192	11.7374	0.4884	6.1683	1.385	10.4108	1.1433	3.5704	0.4884	1.1433	5.3957	4.5585	5.7812	0	1.385	2.8164	2.9727	6.3855	8.8629	4.5337	6.0059	10.7716	6.0678	1.1433	9.5321	1.1433	0	6.9101	3.8376	11.7027	0.4884	0
TCGA-CM-6676-01	0.5152	0	6.002	9.5019	1.1938	8.5501	2.0016	5.0526	9.7714	1.4419	9.9454	8.1511	0	6.6133	1.838	2.8949	0	11.3576	10.0021	0.8705	9.5256	5.2768	9.5654	3.4983	12.5171	0	1.1938	4.7415	4.5697	5.1254	0	4.0772	1.838	0.5152	6.0773	7.3659	4.5433	7.1947	9.9385	7.1474	1.4419	9.6089	0.5152	4.0019	7.5588	3.4983	11.8309	0	0
TCGA-CM-6677-01	0	0	6.5404	9.977	1.2352	8.2104	2.5209	6.2636	10.2224	1.5998	10.358	8.7536	0	6.6621	1.8907	4.3188	0	10.1733	10.1128	2.1326	9.1627	4.1085	9.1124	4.2691	11.2517	1.2352	1.5998	2.5209	5.1782	6.2249	0	3.4797	1.5998	1.2352	8.6234	8.461	2.6818	7.0774	10.7345	7.2153	1.5998	8.2235	1.8907	0	7.4287	4.0507	11.5999	0	0
TCGA-CM-6678-01	0.9033	0	7.6647	9.4356	3.857	7.9219	1.2051	4.3633	9.9921	5.0342	10.6346	8.6658	0	7.7417	2.9122	0.5213	0	8.9254	9.9816	0	6.5021	3.7676	9.9368	2.1639	11.1955	1.4545	0	3.2785	5.6613	5.5979	0	4.8934	2.1639	1.4545	7.5885	7.2438	4.7137	6.2778	9.7446	6.2858	1.4545	10.059	0.5213	3.7208	8.0171	6.647	11.7359	0	0
TCGA-CM-6679-01	0	0.4799	4.9901	10.0683	0	9.3155	2.7907	6.5074	11.58	2.3063	9.6233	9.0418	0	7.0689	3.3329	4.7988	0.8394	10.7512	10.1467	0	7.8423	5.3664	9.524	3.6374	11.852	2.706	2.3063	4.7146	6.012	7.5761	0	3.9636	2.1864	3.1526	6.3206	9.4437	6.255	7.9429	9.9547	6.8706	1.572	9.4958	1.1269	0.8394	8.8638	5.3385	12.0601	0.4799	0
TCGA-CM-6680-01	0	0.5493	6.6531	10.6983	2.235	8.5055	2.714	7.2662	11.4837	1.73	10.3515	8.6288	3.3602	8.5923	2.235	5.4778	0.5493	9.9233	9.8899	0	8.8536	4.2536	9.6703	6.8221	12.6371	1.2572	1.9187	3.073	5.6475	7.6658	0	3.2237	2.6083	1.5129	10.2498	9.6899	2.8125	7.2575	10.1544	6.8162	1.5129	9.1267	1.5129	2.9913	7.9489	7.041	12.4312	0	0
TCGA-D5-5537-01	0.58	0.58	6.5088	9.7088	1.7967	8.14	2.7946	5.8923	11.0904	2.4473	9.8259	7.9538	0	7.4033	3.51	1.313	0	9.7648	10.6172	0.9926	9.4599	3.7411	10.316	1.313	13.8897	1.9888	0.58	3.51	5.9966	6.4447	0	1.7967	3.1567	1.9888	11.4991	8.9144	5.4284	6.1249	10.2531	6.0514	1.313	8.9936	0.9926	4.3781	8.8784	5.8923	11.6738	0	0
TCGA-D5-5538-01	0	7.6341	6.5681	10.1238	2.5708	8.3117	2.1567	7.8285	10.5533	2.1567	9.6457	8.4176	1.3117	6.0754	2.6861	8.7362	0.9915	8.6394	9.3105	1.3288	6.5979	4.5383	10.1116	0.9915	12.9516	1.9872	3.508	2.7928	5.7248	9.3839	0	5.2313	0.5793	0.9915	8.0109	9.3699	4.0284	7.305	9.7329	7.2263	1.3117	8.9226	0	2.4455	8.5755	2.1567	11.92	0.5793	0.5793
TCGA-D5-5539-01	0	5.9448	7.3284	9.8866	11.125	8.6432	1.7436	7.3199	11.1149	0.9557	10.6422	9.2105	2.1004	6.3629	2.2504	10.2932	0.5556	9.7958	10.014	0	3.8231	5.3715	9.6625	4.8438	9.2873	1.5256	2.1004	1.2686	5.0624	7.6852	0	3.5613	1.7436	1.5256	6.1873	8.3026	5.0002	6.6044	10.3258	6.6182	1.5256	10.1061	0	1.2686	9.1497	6.888	11.6245	0	0
TCGA-D5-5540-01	0.6922	0	4.4141	7.6116	0	5.9533	1.158	4.8741	10.3391	0	9.7084	9.0345	0	5.7318	0	4.0351	0	7.7624	9.3027	0	8.2824	1.5096	10.0049	2.231	12.8863	0	1.5096	2.231	3.8626	7.4122	0	2.0281	2.231	0.6922	7.6071	5.1983	3.0685	3.5195	8.8734	4.7802	1.7921	7.7948	0	3.3557	5.6514	0.6922	10.4113	0.6922	0
TCGA-D5-5541-01	0.4246	4.661	6.7881	9.5913	0	8.017	1.0191	7.6672	10.8015	1.7637	10.2054	8.6001	1.0191	5.9094	1.6104	8.423	0	9.4115	10.0186	0	9.3364	4.9754	9.9633	3.0924	11.9327	0.4246	2.2523	4.1513	6.0374	8.2194	0	5.1524	2.0286	1.0191	10.6078	8.2683	8.2011	6.7288	10.1465	6.4638	1.2442	9.4495	1.4389	2.84	7.2309	4.5807	11.755	0	0.4246
TCGA-D5-6529-01	0	0	4.9924	10.3449	4.6921	8.9851	2.5998	8.0829	9.1496	2.7054	10.4249	7.8976	0	7.4155	4.1348	7.0906	0	11.1824	9.8979	0.5462	7.4163	5.5267	9.5135	4.8615	8.0152	0	1.5063	1.2513	5.9696	9.0353	0	4.3777	2.0777	0.9414	4.1721	10.4808	8.1661	7.3927	10.1254	6.8413	1.5063	9.0936	1.5063	1.2513	8.8172	4.4402	11.2516	0	0
TCGA-D5-6530-01	0	0	8.3067	10.8152	5.8074	6.9644	2.4488	7.4506	11.9991	0.5806	10.1563	8.5907	0	8.2977	2.6895	7.3578	0.5806	8.4279	10.1444	0	8.4968	2.5741	10.1092	4.8943	12.3704	0.5806	1.3142	3.6884	4.2356	3.3806	0	3.2363	3.1584	1.3142	3.7429	10.8384	6.1061	5.7554	10.0545	6.0316	0.9935	9.7659	1.9903	0.5806	8.0956	6.6092	12.0304	0.5806	0
TCGA-D5-6531-01	0	0	6.6072	10.3626	0.595	8.4894	1.6051	6.8177	11.1833	7.0959	10.2845	7.3337	0	6.7779	2.8332	3.0263	0.595	8.9622	11.1513	0	8.6575	3.886	9.8179	0.595	12.1332	2.0226	1.6051	0	5.3513	7.9518	0	5.1992	1.8289	0.595	6.5216	7.6665	3.2749	6.6808	9.5827	6.9246	1.8289	8.6971	1.8289	6.4047	7.5998	5.4723	11.6764	0	0
TCGA-D5-6532-01	0	0	5.0476	10.0828	0.5255	6.8263	0	4.4067	12.1539	1.2129	9.6057	8.8012	0	5.7203	1.4634	0.9097	0	7.9941	10.3075	1.8624	7.8449	2.649	10.4642	0	13.5045	0.5255	1.2129	2.649	5.8166	7.2027	0	1.6766	2.7467	0.5255	7.0532	7.7302	5.6995	5.6244	10.0616	6.1909	0.5255	9.6979	0	1.4634	5.5853	3.2247	11.8975	0	0
TCGA-D5-6533-01	0	0	4.9586	9.7861	2.4751	7.4031	1.9015	5.5422	11.0169	1.7137	9.6338	8.4105	0.542	6.3025	1.7137	6.2611	0.542	9.3216	10.6858	0	8.3	3.0524	9.3206	5.3779	11.5119	0	0.542	1.4977	5.1744	5.3297	0	4.4875	2.0676	0	4.4276	8.1155	3.6323	7.5296	10.376	7.7069	0	9.5503	2.7924	3.3391	6.4232	2.8844	12.2973	0	0
TCGA-D5-6534-01	0	9.0519	7.7174	10.421	3.4734	10.4214	3.7965	9.1736	9.6098	3.6032	10.5196	8.969	0.763	7.139	3.9345	8.976	0	12.6346	10.0838	0.6649	7.1009	8.1778	10.2391	4.8865	11.1899	2.1652	4.407	2.5556	6.5501	10.4971	0	4.334	2.1652	3.2799	5.8961	9.726	5.791	8.4959	10.0562	7.4357	0.763	7.882	2.0485	2.0485	9.7014	7.2371	11.8341	0.4314	0
TCGA-D5-6535-01	0	0	6.4707	10.1615	5.718	7.3635	1.56	6.7043	10.547	0.9813	10.2252	8.0763	0	6.1724	3.0544	6.2391	0.5726	10.8032	11.1074	0.5726	7.5211	4.2498	9.921	6.731	9.6153	0	0	2.6687	5.5631	9.1135	0	4.7967	2.1408	0.9813	5.4227	8.7634	7.1074	7.0712	10.2928	7.2154	1.9719	9.7874	0.5726	1.2995	9.5152	3.9648	11.8401	0.9813	0
TCGA-D5-6536-01	1.0785	2.1162	5.7794	9.8935	5.7499	8.9275	3.7258	6.3702	10.4748	5.2987	10.1897	8.0713	1.0785	8.0831	2.4456	8.0533	0	7.7816	9.5278	0	7.3809	2.1162	10.6005	0	11.9353	4.274	0.6377	0.6377	5.2573	8.1524	0	5.7198	2.7136	2.1162	11.0035	10.0424	4.274	7.9072	8.9422	7.778	1.9183	9.2442	0	1.4157	8.9792	5.3971	11.6558	0	1.4157
TCGA-D5-6537-01	0	0	5.9465	9.1518	1.6491	5.4075	1.1902	5.1012	9.9219	1.4378	10.1127	8.2777	0	6.3092	1.4378	2.3985	0.5133	7.2784	9.4272	0	6.9892	1.1902	9.8668	2.2766	10.4729	0.5133	0	3.1887	5.2218	3.7431	0	4.7582	2.7125	1.1902	5.9956	5.3633	6.994	4.8888	9.724	5.777	1.9967	9.6275	0	1.8333	7.4255	3.7885	11.1532	0	0
TCGA-D5-6538-01	0.9244	0	8.1374	9.6055	1.2307	7.5036	0.9244	3.7624	12.5528	4.0629	10.3325	8.3208	0	6.7463	2.57	8.1096	0	9.8033	11.0039	0	9.4958	3.8548	9.6195	0.9244	13.2312	1.2307	1.4832	3.7624	5.8014	6.4828	0	2.4566	2.0505	0.535	5.0191	8.7518	6.5672	7.0793	10.3756	6.4828	0	9.5321	0.535	4.4364	5.1342	6.2977	12.2076	0	0
TCGA-D5-6539-01	0	0.9489	8.3474	10.361	2.996	7.9943	1.7337	6.3483	10.8764	1.7337	10.1756	8.9875	1.2603	6.3947	0	3.0777	0	9.7983	11.8579	0	5.4527	4.8766	9.5299	8.3535	9.8603	0.9489	0.5511	2.6128	4.3602	7.0963	0	3.0777	2.3748	0	6.0059	9.9176	2.7185	7.3353	10.7453	6.7106	1.5164	9.6806	0	1.7337	7.8447	4.1495	11.9317	0	0
TCGA-D5-6540-01	0.9547	0	5.7676	9.8321	2.7288	7.7664	1.7422	6.2928	10.6486	1.5243	10.1332	8.5466	2.5087	8.069	2.0989	3.376	0.9547	8.5592	8.8768	1.5842	8.0956	2.2488	10.3201	1.7422	3.2394	1.2674	2.7288	4.5841	5.4336	3.8212	0	3.6157	3.5008	1.5243	7.791	7.9717	2.0989	7.2661	8.9809	7.6733	1.9315	9.6085	0	0	7.4631	4.2346	12.2963	0	0
TCGA-D5-6541-01	0.4349	1.7918	5.9833	9.7364	2.2838	8.9459	1.2673	7.9803	8.8156	1.4641	10.535	8.3127	0.7686	6.7495	0.7686	7.3565	0	9.5881	9.4167	0	7.2538	5.5463	9.801	1.4641	11.9852	2.0587	2.65	1.9314	4.5116	6.9433	0	3.3429	2.3844	1.6372	2.1756	9.2558	8.3427	7.3028	10.6188	6.7635	0.7686	9.5728	0	0.7686	7.8826	1.7918	11.0919	0	0
TCGA-D5-6898-01	0.4529	0	7.3049	9.4343	5.9765	9.2306	1.8407	7.4025	8.9754	1.508	10.3883	7.9888	3.2454	5.7832	3.454	10.116	0	9.4458	9.3073	1.0748	7.9463	5.4524	10.084	4.3082	10.2061	2.862	2.3383	3.4046	6.0666	8.3744	0	4.9655	2.1109	1.508	4.5317	9.3921	9.0089	7.5687	10.117	6.3858	0.4529	9.0058	0.7972	1.0748	7.6019	3.5928	12.0156	0	0
TCGA-D5-6920-01	0	0	8.2411	10.4914	5.107	7.8463	1.3645	6.8575	11.5741	1.7494	10.2674	8.0699	0.4789	7.0279	1.7494	3.0841	0.8379	8.9504	11.2475	0	4.9133	3.3853	10.2394	7.4018	12.2728	0.4789	0	3.5398	5.5923	7.9647	0	3.3299	1.7494	1.5697	11.2531	10.7827	6.1026	6.2139	9.8046	6.9338	0.8379	9.2026	0	2.1837	8.7003	4.7113	11.8331	0	0
TCGA-D5-6922-01	0	4.4516	5.9589	10.4527	3.3219	9.571	2.5059	6.6334	11.4471	4.3277	10.4659	7.8294	0	6.8778	3.8032	3.9107	0	10.5567	10.1581	0	5.4182	5.7814	9.6101	1.4854	7.7374	3.7655	2.3103	3.9782	5.0618	8.9955	0	5.1522	3.1571	3.0976	1.8156	9.1751	5.579	8.4311	10.0772	6.4436	1.2869	9.5399	0.7824	1.2869	7.3677	5.6837	12.3791	0	0
TCGA-D5-6923-01	0.4084	0	7.1924	9.8181	3.0352	9.5474	2.2013	6.2833	10.165	1.9798	10.4566	7.538	0.4084	6.5704	2.7843	1.9798	1.5671	10.3281	10.1781	0	9.2883	4.7985	9.8065	3.7121	12.2358	0.7262	1.3983	1.9798	6.9506	5.2217	0	5.343	2.3932	4.2475	3.6382	7.7259	7.2117	8.2586	9.0938	7.5781	0.7262	8.0852	1.2071	0.9866	7.9543	6.0179	11.4908	0	0
TCGA-D5-6924-01	0	0	5.3229	10.2418	0	9.22	1.5775	7.4992	10.8282	2.3129	9.7685	8.4605	0	7.3224	2.1068	6.2681	0.7325	12.0142	10.2124	1.8532	10.074	5.5021	10.2387	3.9591	12.0378	2.4932	3.049	3.4492	6.0974	9.5117	0	4.3816	1.216	2.7977	10.5289	10.1905	9.0593	8.2757	9.8274	7.1621	0	9.0522	0.7325	5.7877	7.8068	4.1323	11.6002	0	0
TCGA-D5-6926-01	0	0	4.7992	10.3075	1.1879	9.6079	2.1403	6.8155	11.3154	2.7091	10.3515	8.3492	0.5121	6.6213	3.2512	6.4995	0	10.205	9.8542	0	9.9236	4.6108	9.8628	0	13.2891	3.2512	1.4353	3.4887	5.6438	8.0391	0	4.207	1.6463	1.1879	3.5943	8.6539	5.7954	8.7809	9.8961	7.0654	1.6463	8.9754	2.3953	1.4353	7.0235	4.5596	11.8833	0	0
TCGA-D5-6927-01	0	0	7.4676	10.1061	1.7033	8.5658	0.6453	7.3528	11.8724	1.9338	10.266	7.7656	1.7033	6.5134	4.3746	8.8193	0	8.9368	10.837	1.0896	8.7205	3.9167	10.4069	1.7033	11.2736	2.1324	1.9338	1.4288	5.8432	7.4813	0	4.0206	2.849	2.1324	4.4877	9.7003	5.7854	7.463	9.6515	6.4198	0.6453	8.7938	1.0896	0.6453	8.1217	5.6782	11.6938	0	0
TCGA-D5-6928-01	0	0	6.0479	11.7835	1.6459	9.3716	2.7996	9.436	9.4484	2.2729	10.1776	8.6115	0.8889	7.789	3.0427	6.3258	0	11.4053	10.6767	0.0243	7.7974	6.4435	10.3045	7.2856	8.9954	1.9932	2.7996	3.5937	5.7384	10.5724	0	4.303	4.303	2.3948	3.6438	11.1262	6.7705	8.6669	9.9654	7.2498	1.6459	8.6745	1.4349	0.8889	9.0145	5.5932	10.8361	0	0
TCGA-D5-6929-01	0	0.67	4.4776	10.1503	1.1258	8.1077	2.1848	6.7065	11.5551	3.3025	9.7439	8.6395	1.1258	6.9339	1.4716	6.1803	0	9.0124	10.1727	6.7207	9.1747	5.0147	9.7744	1.7503	13.03	1.4716	1.9838	2.1848	6.4769	8.6691	0	2.1848	1.9838	0	10.9632	10.2426	7.2397	7.3378	10.4458	7.0724	1.4716	9.2564	0.67	1.9838	7.4445	3.3025	11.6819	0	0
TCGA-D5-6930-01	0	0.6575	8.1898	10.3041	5.0336	8.6664	1.7266	6.9871	10.9195	0	10.2994	8.4453	1.7266	8.0085	3.5813	1.9586	0.6575	10.1839	9.2638	0	7.577	5.0588	10.2283	1.45	11.1296	2.8779	0.6575	2.7599	5.8619	6.334	0	3.2721	1.9586	1.7266	3.0884	10.2214	5.4693	7.3303	10.7013	6.8567	1.7266	9.2086	0	0.6575	8.0709	6.7211	11.8134	0	0
TCGA-D5-6931-01	0	0	6.9434	10.3982	1.265	9.8961	2.0956	7.2575	10.9759	0.5536	10.6047	8.1544	0	7.3959	2.0956	3.9099	0	9.2415	10.5758	0	8.7065	4.2306	9.7216	7.1665	13.7237	1.265	1.5215	1.265	5.0764	8.6572	0	3.5555	1.7392	2.0956	3.0029	9.822	2.9161	6.7375	9.8287	6.0137	2.0956	8.3675	0	0	7.1332	6.9972	11.9132	1.265	0
TCGA-D5-6932-01	0	0.5371	6.5877	10.3183	1.8901	8.4758	2.3391	6.6079	11.9128	2.5758	9.6429	9.0243	1.2347	6.5985	2.4623	6.5604	1.2347	8.9287	10.3555	0.5371	8.9538	4.5301	9.2312	0.9277	13.3475	2.2044	2.7791	1.4877	6.2628	8.474	0	4.3503	2.3391	2.4623	4.9436	6.8917	5.3308	7.9606	9.3081	7.4926	1.8901	9.1703	0.5371	1.4877	7.8266	3.3251	12.3619	0	0
TCGA-D5-7000-01	0.4772	0.4772	8.5387	9.8991	1.5657	8.6185	0.8352	6.5043	10.9395	1.9047	10.3967	8.1912	0	6.9148	2.179	2.2988	0.4772	9.8758	10.5737	0	7.7694	3.9907	10.3811	3.3244	7.6646	0.4772	2.0483	2.8625	5.2121	8.1219	0	4.4705	2.8625	2.7825	1.9047	8.8309	2.179	7.5636	9.8275	6.9278	1.1217	8.2444	0.8352	0.8352	7.9218	5.0678	11.6809	0	0.4772
TCGA-DM-A0X9-01	0.7159	0	5.9172	9.8339	2.6182	6.8338	0.9736	5.94	10.9062	2.0746	10.2656	8.2642	0.4018	7.311	2.1807	1.5496	0.4018	8.2199	10.1687	0.4535	10.1308	2.7618	10.0918	3.9198	12.3192	0	0.4018	1.3819	4.0373	5.2211	0	3.7579	2.6182	0.7159	5.1705	8.6804	5.6012	6.1762	10.5026	6.2872	2.7618	9.0666	0.7159	3.5361	6.6931	4.4302	11.3642	0.9736	0
TCGA-DM-A0XD-01	0	0	7.4979	8.7485	13.1772	7.1965	1.7375	4.6056	9.6604	2.9139	10.5546	8.6828	0	7.341	2.0937	0.5528	0.5528	7.725	9.9701	0.9514	8.3973	2.6173	10.5201	0.5528	11.6979	2.0937	1.2635	3.9518	4.8587	4.3976	0	2.8217	4.0768	0.9514	5.9795	7.0967	7.6732	5.5756	9.9908	6.337	1.7375	8.8351	0.9514	0	7.5201	6.4259	10.902	2.7231	0
TCGA-DM-A0XF-01	0	0	7.5422	8.2806	3.0212	6.6854	1.5565	5.4711	11.218	0.9787	9.2813	8.4663	1.198	6.0347	1.3884	3.3305	0.4045	8.5841	8.9113	0	9.4754	3.0776	10.1967	2.0826	10.976	0.9787	0.7199	2.8375	4.6217	3.2346	0	2.2877	3.4204	1.5565	7.5397	8.1634	10.1633	5.3273	10.4806	5.6583	1.3884	9.2525	1.3884	0.4045	7.3207	4.2073	11.0019	0.4045	0
TCGA-DM-A1D0-01	0	0.9995	8.4042	8.9367	3.5841	4.8064	0.4148	3.4586	10.9636	2.3211	10.3433	9.0168	0.9995	6.6235	3.058	3.2722	0.4148	6.1954	11.1004	0	8.7989	1.7363	10.2933	0	11.1742	0.9995	1.5843	2.4142	3.8404	4.9687	0	4.6809	2.7362	0	5.3799	7.1987	8.6937	6.1352	10.434	6.0288	0.9995	8.9308	1.5843	3.2722	6.333	4.3449	10.9317	0	0
TCGA-DM-A1D4-01	0	0	7.5586	10.0394	1.7849	4.8234	1.1525	5.2516	10.8544	1.9462	10.6872	8.7695	0.4933	7.3617	0.4933	2.3439	0.4933	6.7686	10.3948	0	8.9587	0	9.0075	1.3954	7.9013	0	0.4933	3.1943	4.0789	4.5747	0	0.8602	4.2432	0	5.6649	7.6434	2.3439	6.0134	10.9953	6.2247	2.5588	9.7079	0	0	6.7523	4.3334	11.3986	0.4933	0
TCGA-DM-A1D6-01	0	3.1548	9.1612	9.4191	2.6047	8.2344	0.6459	2.4641	11.1997	1.0905	10.6766	8.8091	2.2237	8.2328	1.7044	0.8853	0.6459	7.1687	10.1779	0	8.682	1.8243	9.8274	0.3588	8.0561	0	0	4.7687	4.047	2.6047	0	5.089	2.3883	0.3588	3.9711	6.8814	2.4641	4.5601	10.2342	5.1477	0.3588	9.372	0	1.0905	5.6395	6.3974	11.8985	0.3588	0
TCGA-DM-A1D7-01	0	0	8.2337	9.4076	2.1662	6.7468	1.0332	4.8878	11.1778	1.0332	10.1789	7.8068	0.4317	7.195	1.2603	1.0332	0	8.307	11.3673	0.4317	7.3991	2.6399	9.6411	3.3811	10.1031	1.2603	0	3.2811	4.5439	4.6679	0	3.3811	3.4287	0	7.9822	8.205	8.5222	6.7838	10.7721	6.5621	1.6291	9.5601	0	0.7636	6.7608	5.6392	11.0654	0	0
TCGA-DM-A1D8-01	0.7318	0	6.1027	10.0706	0.4119	6.3271	1.5764	4.5112	11.6135	1.5764	10.1868	8.4424	0.4119	7.7515	2.3116	0.9936	0	8.972	10.4846	0	11.7274	3.3103	9.1453	1.215	12.1928	0	0	4.0176	6.2849	3.3103	0	2.5742	3.3103	0.7318	11.4929	11.0621	5.9646	5.8535	9.508	5.4136	1.7279	8.6654	0.7318	0.4119	7.4683	4.6121	11.633	0	0
TCGA-DM-A1D9-01	0	0	5.2001	9.0628	0.7332	6.3422	1.409	3.6541	10.1856	2.1081	10.2451	9.0547	3.2138	7.7849	1.5786	3.4938	0	7.9791	10.1098	0.9952	8.7218	2.577	9.5315	0.7332	10.0462	0.4126	1.2169	2.6549	4.2388	4.832	0	1.409	3.6157	0.9952	7.0885	7.7206	2.7288	5.4391	10.7152	5.7544	1.409	9.0672	0.7332	1.9928	7.4796	5.9981	11.7653	0	0
TCGA-DM-A1DA-01	0	0	6.8403	9.4727	2.2684	5.662	0.7104	4.1844	10.8267	1.9499	10.2024	8.7595	0	6.4881	1.6903	5.8409	0.3986	7.8259	10.7016	0	10.3602	2.1699	9.9183	0.3986	11.091	0	1.9499	2.6066	5.4155	2.9414	0	2.0641	3.1104	0	4.3734	6.2556	1.6903	5.7753	10.1796	6.3374	1.3734	7.5405	0	0	7.3141	3.8443	11.1983	0.7104	0
TCGA-DM-A1DB-01	1.2832	0	4.2744	9.5172	2.9785	5.653	0.3637	5.5943	10.8984	3.3058	10.7654	8.3596	1.7198	6.2394	2.6232	5.3626	0	5.9154	9.7416	0.7333	8.6669	2.2411	11.0553	5.0985	10.7412	2.1509	2.0545	4.6488	6.6796	7.5847	0	1.7198	4.0679	0	9.5989	6.0464	3.2196	6.4338	11.0365	6.2879	2.8695	9.6889	0	5.0369	6.2931	4.6652	11.7236	0.3637	0
TCGA-DM-A1HA-01	0	0	8.9776	8.9753	1.3769	4.7524	0.4847	4.305	6.7709	2.8853	9.6666	9.2805	0	6.4445	2.8853	2.3198	0	5.8404	10.8023	0	10.455	3.2905	10.0681	0.4847	10.6767	1.7637	0.8469	1.3769	7.0997	4.9517	0	3.9045	3.3482	0	1.3769	4.4958	12.7865	5.8099	8.6377	5.6471	2.8051	9.7106	0	0	8.5906	2.7203	12.3793	2.0684	0
TCGA-DM-A1HB-01	0	0	7.5041	8.9999	7.7208	6.4063	0.4885	4.0976	11.6841	1.3851	10.1924	8.7596	0.4885	7.5465	4.3465	5.4367	0.4885	7.1129	11.1902	0	5.9413	1.7731	10.345	0.4885	7.8219	0.4885	1.3851	4.1311	4.4827	2.0786	0	2.4417	2.7316	1.3851	7.0396	8.829	5.8535	6.2923	10.7106	6.8611	1.1433	8.9097	0	0.4885	7.5389	4.7218	12.0101	0	0
TCGA-DM-A280-01	1.094	0	7.6731	8.9729	5.4445	6.6801	0.6483	4.8479	10.2078	2.4695	9.9869	8.6037	1.094	5.9865	0.6483	0	0	8.4739	10.0813	0	7.599	1.7089	10.1413	1.094	13.0174	0	1.094	2.1387	4.4588	4.4955	0	3.2494	2.7383	0.6483	10.1326	8.0269	7.7282	5.837	10.1157	6.6801	1.094	8.2149	1.094	0.6483	8.5103	2.3136	11.341	0.6483	0
TCGA-DM-A282-01	0	0	6.9282	9.8081	2.2754	6.8715	2.3973	3.9944	11.0769	2.5096	10.2929	8.2978	0	6.9027	2.1422	0.5128	0	9.6446	10.2865	0.5128	9.3588	3.6466	9.9222	2.3973	11.1279	0.8903	0	3.0454	4.7338	4.562	0	1.9955	3.0454	0	10.4425	5.1868	5.2203	6.4108	9.9831	6.3135	2.6139	10.0904	1.1893	3.3771	6.9332	4.5089	11.6809	0	0
TCGA-DM-A285-01	0	0	5.4726	9.9763	6.3311	8.0221	1.97	5.5755	10.7201	3.578	10.5466	9.4058	0.7904	7.1186	2.7731	1.4976	0	9.3752	11.1054	0	7.8708	3.6635	10.2569	0.7904	10.4316	1.97	1.97	1.0664	5.692	3.8933	0	4.21	2.8481	1.4976	10.2123	8.5361	5.3871	6.9785	10.5224	6.7085	1.6728	8.9022	0	0.7904	8.1406	5.2693	11.3544	0.4486	0
TCGA-DM-A288-01	0	0	6.0312	10.2725	5.1358	6.1268	0	3.6735	9.1911	0.6415	9.9455	9.9962	0	7.414	2.9486	4.3645	0	7.3864	11.4511	0	8.2844	2.1243	10.5215	0.6415	8.229	0	0.6415	4.1077	5.1811	2.4541	0	1.696	3.395	0	5.8042	7.2284	4.4409	6.3312	10.1857	6.3998	1.696	8.0051	0.6415	0.6415	9.2743	1.696	11.7517	2.2986	0
TCGA-DM-A28A-01	0.508	0	7.9878	10.3484	1.8208	7.6272	0.508	5.2048	11.7909	3.3627	10.5808	8.2741	0.883	6.2641	3.9404	5.2374	0.508	8.1467	10.0773	0	8.9085	2.9549	10.32	0	12.9962	2.1299	1.9836	1.1804	6.8972	8.2917	0	3.7723	1.1804	2.2628	9.4346	6.5783	4.8082	6.6708	8.9186	6.5329	1.8208	9.2933	1.9836	1.8208	8.0897	5.2374	11.8995	0.508	0
TCGA-DM-A28C-01	0.4979	0	3.2085	9.8078	0	6.1429	0	3.4453	11.5601	1.1613	10.4099	8.7036	3.1427	6.4901	1.4053	0.4979	0	7.671	9.8065	0	8.159	2.6687	10.429	1.1613	13.0701	0	0.4979	1.4053	4.8388	3.0013	0	1.7963	1.4053	0	8.4087	9.6067	1.9581	5.7705	9.6926	5.7813	1.7963	9.8897	1.614	0.4979	8.2614	6.0015	11.9515	0	0
TCGA-DM-A28E-01	0.5351	0	6.6918	10.0745	1.8853	5.7901	0	2.7734	12.5068	1.6983	9.432	8.2821	0	6.7468	2.0507	0.9246	0	6.6212	11.3371	0	7.2382	0	10.3622	2.7734	10.9995	0	0	2.1992	4.1014	2.8652	0	4.6835	2.6755	0	11.078	5.3243	10.0243	5.8248	9.333	5.8248	1.2309	9.0139	0	5.5759	5.6807	3.3826	12.457	0.5351	0
TCGA-DM-A28F-01	0	0	4.7987	9.8756	7.3826	6.1148	1.2593	5.3601	10.9649	1.2593	10.3979	8.0449	0	8.3441	1.4554	1.628	0	6.8708	10.0747	0	9.6376	2.165	9.8969	2.165	12.3484	0.4314	0	2.2729	5.0621	3.0562	0	1.628	1.7821	0.4314	5.0006	7.6411	6.8964	5.5	10.0826	5.9292	1.2593	9.5083	0.7629	0.7629	8.2536	2.9299	12.2421	0	0
TCGA-DM-A28G-01	0.9392	0	6.7836	9.8043	2.596	6.462	0	4.988	10.7267	2.0742	10.3731	8.3293	0	8.2409	2.2233	1.9078	0	9.4813	10.49	1.1327	8.2854	3.3469	10.529	4.3733	11.522	0.9392	0	2.2233	3.8382	6.1992	0	1.9078	2.2233	0.9392	6.9904	8.3044	6.921	5.6724	10.3895	5.855	1.7197	9.8631	0.9392	3.9279	6.6184	6.0966	11.7732	0	0
TCGA-DM-A28H-01	0.4806	0	6.916	9.3106	1.1282	6.4126	0.4806	4.8611	10.5155	1.1282	10.4579	8.5367	1.1282	5.475	2.8727	3.3904	0	7.4175	9.5942	0.4806	9.1249	2.1882	10.192	2.5218	13.3822	0.4806	1.1282	2.7926	4.956	2.9485	0	1.3679	2.8727	0.4806	11.6491	9.6478	1.7534	6.3441	10.9571	6.6297	1.1282	9.0698	0.4806	0.4806	8.2875	5.0623	10.716	0	0
TCGA-DM-A28K-01	0.6028	0	6.2019	9.9007	10.9085	8.634	1.0267	4.0941	11.4487	1.6204	10.1937	9.1349	3.9563	8.1497	0.6028	1.6204	1.3539	7.8373	9.9416	0	3.217	0	10.1731	2.2112	11.2611	1.0267	2.0398	4.6053	3.9073	2.5028	0	2.3644	4.1792	0.6028	3.6926	10.4393	1.3539	6.3283	10.258	6.7106	1.6204	9.0738	0	3.5076	7.5918	5.8975	11.8576	2.0398	0
TCGA-DM-A28M-01	0	0	6.8155	10.0782	4.8398	5.1368	0.7885	3.8534	10.5763	1.2954	10.6559	9.056	0.4474	8.375	1.4948	0	0	7.0865	10.769	0	8.7631	2.0951	9.2615	0	12.4777	0.4474	0	2.8443	5.6147	4.0875	0	1.4948	2.6067	0	9.4719	8.1004	4.4171	5.5377	10.1657	6.3071	1.2954	9.553	0	1.2954	10.1306	4.3415	11.0485	0.4474	0
TCGA-F4-6459-01	0.5132	10.6197	7.1837	9.4116	1.6488	10.1546	2.9699	7.0645	10.613	4.9092	10.1023	7.3402	1.4376	6.2834	3.4921	6.3901	0.8909	10.8736	10.1718	0	8.3771	5.9261	10.0831	1.6488	10.5145	4.8676	3.3782	2.5107	6.7804	9.5981	0	5.1009	2.3983	2.3983	4.8247	8.0843	9.1031	8.1465	10.2422	7.4536	0.8909	8.8218	3.3782	2.6149	8.183	3.4921	12.2107	0	0
TCGA-F4-6460-01	0.6054	0	6.4084	10.1584	1.3585	9.9814	1.0305	6.7037	11.1774	2.6355	9.8556	8.4886	0.6054	7.2591	4.227	7.4821	0	10.6943	10.3991	1.0305	10.0232	5.8275	9.1557	6.298	13.6644	5.7317	2.3704	3.8635	5.3988	9.6741	0	5.2876	2.2171	0.6054	10.4052	8.341	6.2593	7.704	10.0211	7.1944	1.6255	8.7167	10.4212	4.8912	7.9119	5.502	12.5188	0.6054	0
TCGA-F4-6461-01	0	5.456	7.5038	10.4332	2.4481	9.3954	1.4175	7.9432	10.9584	1.6908	10.3183	8.2873	0	7.7814	2.5883	6.0362	0	10.2781	10.7898	0	5.51	5.51	10.0037	4.932	11.7501	2.1186	3.043	2.7161	5.5956	6.3438	0	4.5063	1.9205	1.6908	4.1914	10.228	3.3094	8.3429	9.2352	7.6228	0.6389	9.9559	1.0801	1.4175	8.8836	7.0496	13.3629	0	0
TCGA-F4-6463-01	0	1.585	6.1799	9.3219	0.585	9.5887	2.3219	6.0553	9.6689	2.1699	10.42	7.4919	1	7.3923	2.8074	3.0875	0	11.1883	9.9001	0.585	5.7682	5.3923	10.0417	2.3219	12.4302	3.1699	1.8074	2	5.3399	8.3554	0	4.5236	2.585	2.585	6.7142	9.2046	6.7549	7.8887	9.8368	7.6402	0.585	9.0701	1	4.7279	8.7228	6.375	12.3079	0.585	0
TCGA-F4-6569-01	0.4968	7.4263	5.5931	9.9471	1.4028	10.1868	2.5687	7.8909	11.1433	1.6113	10.1903	8.7868	0.8656	6.4118	0.4968	2.9978	0.8656	12.2071	9.8295	1.2341	7.6729	6.9674	9.8105	1.7934	13.0493	1.9551	4.7712	4.0187	6.8694	10.1668	0	5.1509	0.8656	1.7934	10.9788	9.4474	5.0826	9.0432	9.7085	8.1149	0	6.4278	1.1591	4.191	9.6403	3.9046	11.6595	1.1591	0
TCGA-F4-6570-01	0	0.5254	8.1801	10.2737	4.9064	8.7502	2.6487	8.3778	10.483	3.5827	9.8522	8.6257	1.2128	7.2522	2.5439	8.6161	0.5254	9.686	11.9607	0.8298	5.9555	5.2102	9.8502	2.0267	5.9657	2.431	3.005	3.8255	6.1819	8.8836	0	3.6848	1.4631	2.9239	9.132	8.533	7.7797	8.7309	9.2196	7.7969	0.5254	9.45	0	1.4631	8.889	0.9096	12.385	0	0
TCGA-F4-6703-01	0.4659	11.8139	7.7778	10.3739	2.975	11.0857	4.3802	9.2065	9.6679	5.1106	9.8368	8.4347	1.717	7.1454	1.1001	9.1611	0.8176	11.9266	10.1865	1.9326	7.3252	6.2996	9.3915	4.5542	9.9869	2.2668	5.2326	3.1085	5.8999	11.1759	0	5.649	2.2668	3.2882	6.1528	9.7085	7.6412	8.6744	10.0874	8.3846	1.3363	6.0319	2.0179	4.1205	9.3457	4.7303	11.2941	0.4659	0.4659
TCGA-F4-6704-01	0	2.5695	5.6699	10.0163	3.8789	10.3691	3.2892	7.3947	11.565	1.2456	10.4303	8.5092	4.0558	7.4349	2.5695	5.9704	0.6309	12.4908	9.5983	0.8661	4.148	6.7832	9.672	5.2172	6.2243	3.9826	2.5695	3.3291	5.6384	9.1423	0	5.945	2.6347	2.9225	4.8428	9.2515	3.5478	8.4729	9.6431	7.8625	0.3496	7.9289	1.0683	5.6699	8.8704	7.5142	11.8108	0	0
TCGA-F4-6805-01	0	3.0532	7.6178	9.64	1.4248	9.8486	1.929	7.6219	10.4574	2.8434	10.3932	8.2086	1.0862	6.1266	2.4575	9.1756	0	10.8328	10.0996	0	7.5802	6.6415	10.2568	4.2877	10.9051	5.2503	3.6125	3.1476	5.3727	8.8466	0	5.1166	0	3.6125	7.3212	9.1344	5.2289	7.8178	9.5004	7.4426	0.643	9.0726	1.6988	2.1274	9.448	6.6496	11.3324	0	0
TCGA-F4-6806-01	0	0	5.9055	10.4292	3.0648	7.8417	1.2263	6.2355	10.5782	2.3273	9.9566	8.9306	2.3273	7.3876	0	3.9132	0	9.0844	10.0607	2.3273	6.2226	4.0361	10.3922	5.1081	11.4461	1.5895	0.7397	2.3273	4.6503	4.7614	0	2.508	2.6686	1.5895	4.8645	8.4175	6.1699	6.3583	10.4389	6.4047	1.2263	10.0679	0	4.6503	8.5904	6.3346	12.0567	0	0
TCGA-F4-6807-01	0	8.6389	5.6768	10.2627	2.4992	9.8884	3.213	7.8491	10.1245	2.2077	10.222	8.7998	1.3512	6.6922	3.213	6.1352	0	12.3117	10.6163	2.1057	8.2207	6.9964	9.2651	5.1131	9.517	4.5699	4.1331	2.6254	5.602	10.5139	0	5.4567	1.6174	2.6254	3.5035	9.4449	5.6768	7.8296	10.3776	7.3924	1.0244	9.4277	0.6013	3.4362	8.828	4.719	12.0878	0	0
TCGA-F4-6808-01	0.6709	0.6709	7.9842	8.3384	1.127	6.4006	0	3.5431	11.2066	2.9093	9.9009	8.243	0	6.852	1.752	0.6709	0	8.0789	9.9475	6.9491	9.6698	2.5202	9.8067	1.9856	10.814	1.127	0.6709	4.0351	6.0979	4.318	0	2.6619	2.7909	0	10.7072	6.3173	11.2239	5.7467	10.4803	6.5448	1.752	9.3082	3.4679	3.2155	6.7089	2.1866	12.3671	0	0
TCGA-F4-6809-01	0.5096	11.4288	7.0893	10.5501	6.6152	9.5437	3.587	8.0907	11.2259	2.9597	9.7516	8.7855	0	6.8823	4.7693	8.5333	0	10.9412	10.1527	2.1835	7.0575	7.294	9.2373	4.7915	11.1485	6.4362	5.016	3.3072	6.0683	9.0688	0	5.3059	3.3677	1.4302	3.8213	8.4378	7.7538	8.3222	9.9537	7.8707	2.3888	9.3017	0.5096	2.5011	10.0828	4.6526	11.9958	0	0
TCGA-F4-6854-01	0	5.6637	7.672	10.423	1.0303	8.9158	1.0303	6.5242	12.117	2.2698	10.2042	8.5042	2.7137	7.3586	3.2761	4.5599	0.7613	10.2502	10.8517	0	9.1719	4.4947	9.1215	3.963	10.9247	2.7881	1.7793	4.0563	5.6438	7.345	0	4.5168	1.7793	1.4529	4.5599	8.0766	8.7592	7.9606	9.6978	7.4548	1.9183	8.8248	0	4.8127	7.8585	4.6018	12.3192	0	0
TCGA-F4-6855-01	0	6.6972	4.2726	10.0257	1.8553	9.5692	2.0952	7.4521	10.2762	3.2493	10.2298	8.9365	1.8553	7.8573	2.0952	6.04	0.7265	9.9019	9.8393	0	8.0379	5.72	9.5778	0	10.133	1.5674	2.4808	3.8167	5.8069	9.7368	0	3.8822	1.2073	3.1464	4.4122	8.816	4.1714	7.7659	10.1144	6.9006	1.5674	9.4282	2.3008	3.1464	8.8654	5.2841	11.9291	0	0
TCGA-F4-6856-01	0	0	8.3762	10.3076	4.9238	8.1711	1.6307	5.8306	11.777	1.2617	10.3986	8.5067	1.6307	8.0394	4.4106	2.7205	0	8.6365	10.6683	0	4.5888	3.9705	10.4223	2.8659	9.0968	1.9243	2.1681	0.7646	4.7093	5.1105	0	4.5462	1.9243	0.7646	1.2617	10.4391	7.0179	6.0745	10.1001	5.9166	0.7646	9.9894	0.7646	0.7646	7.4968	5.8306	12.0357	0	0
TCGA-G4-6293-01	0	0	6.8388	9.9526	3.9861	7.4893	2.5291	7.1448	10.2867	2.3901	10.4155	8.6973	0.6137	7.5791	0.6137	1.3733	1.0429	8.55	10.7584	0.7922	7.6156	2.2362	10.0874	7.699	13.4577	0	0	2.2362	4.8095	7.7567	0	4.0795	2.2362	1.0429	9.5368	9.8708	6.4846	6.9969	10.197	6.9168	0	8.2543	0	6.9232	7.0265	3.8861	11.8563	0	0
TCGA-G4-6294-01	0	0	6.2048	9.6236	0	7.041	0	6.0214	10.6967	1.9187	10.3607	8.9255	0	8.3149	1.73	2.9913	0	7.9757	10.5949	0.5493	9.1714	3.1503	10.1254	2.235	12.0741	0.5493	0.5493	4.8483	5.2683	5.7379	0	2.0855	2.9046	1.5129	5.5509	5.9475	7.292	5.9475	9.6006	5.7628	1.2572	8.9019	0	1.9187	6.9681	4.0667	11.9573	0.9463	0
TCGA-G4-6295-01	0	0	6.596	10.0311	0.5714	6.9135	1.7781	7.1784	10.0411	0.9796	9.9827	8.3056	0	5.8347	1.5577	4.3185	0	9.3449	7.878	0.5714	9.601	3.7169	8.8248	7.1341	11.3773	0.5714	0.9796	0.9796	3.5474	7.6734	0	3.285	1.9693	0.9796	10.6376	9.4558	8.5117	5.8785	8.7404	6.2449	1.2974	5.0263	0	0.9796	7.4021	3.2112	11.9307	0	0
TCGA-G4-6297-01	0	0.565	7.3701	9.4717	1.5447	9.336	2.4099	6.5173	10.6432	1.9547	10.1949	8.2478	0.565	6.8	4.5565	5.627	0	10.7288	10.1192	0	7.8995	5.8351	10.153	4.5268	13.0029	1.5447	3.6445	3.034	6.0487	7.9282	0	4.3345	2.5345	3.8015	7.5056	7.9339	6.7727	8.2272	9.1317	7.7693	1.5447	8.7371	0.565	2.2735	8.0558	4.9635	11.9368	0	0
TCGA-G4-6298-01	0	0.6386	5.1951	9.865	3.4624	7.6975	2.118	3.7872	10.7169	1.9199	10.2518	8.129	0	6.1753	3.1367	0.6386	0	8.1433	10.1034	0	9.3802	2.7154	9.8115	2.2921	10.5312	2.2921	1.0797	1.0797	6.5881	6.6693	0	3.0423	1.4171	1.0797	8.028	7.6936	5.9339	6.2298	8.829	6.7235	1.0797	9.2517	0	0.6386	6.5965	3.8992	12.3652	0	0
TCGA-G4-6299-01	0	4.5697	7.2397	9.3983	2.968	7.8672	2.4724	7.6621	9.7188	4.0416	9.9185	8.3175	0.9335	6.4518	3.1267	9.8884	1.4956	9.6004	9.5566	0.9335	8.6986	4.624	11.1362	1.4956	7.9033	1.8991	2.7896	2.6914	7.1221	8.1726	0	3.6813	1.7114	0.541	1.7114	8.0907	10.2093	7.0693	9.106	6.5725	1.2418	9.8174	1.4956	2.586	7.7224	4.6763	12.3642	0	0.541
TCGA-G4-6302-01	0	3.848	6.0636	9.7098	4.3992	11.6886	4.7379	7.4621	8.8851	5.1545	10.2306	8.4161	1.0818	7.1962	6.0146	6.9971	0	11.9234	9.6796	0.64	6.0875	8.0103	10.3951	2.121	10.6895	8.2167	4.2799	3.791	6.4334	9.7524	0	7.0345	1.6931	3.6049	10.1449	9.2277	6.4972	8.7038	9.7608	8.1699	1.0818	6.4334	2.121	2.591	9.8887	5.2634	11.3814	1.0818	0
TCGA-G4-6303-01	0	0	4.7261	9.7773	1.0232	9.0242	1.0232	6.1539	10.0647	1.0232	10.2884	8.3648	3.8153	6.5142	3.5014	7.6727	0	9.7739	9.9619	0	7.8639	5.46	9.7545	4.8689	11.9576	2.8469	1.444	3.5014	5.9522	8.0994	0	4.4131	2.3589	1.0232	4.6687	7.794	5.5153	7.4352	9.6025	6.6504	2.7018	9.3649	1.0232	0	7.0344	4.9988	12.2503	0.4266	0
TCGA-G4-6304-01	0	1.4577	5.3637	9.7193	0.9057	4.6698	0	5.4812	10.8174	2.9976	10.2099	8.2891	0.9057	8.4322	0.9057	2.6416	0	4.4569	9.2847	1.7173	10.7727	1.856	9.887	3.7254	12.7297	0	0.9057	2.1678	3.4069	4.5673	0	2.6416	3.283	0	11.4203	9.7692	7.3604	4.3983	10.843	5.715	0.9057	9.1669	0	1.4577	6.3615	6.0363	11.4522	0	0
TCGA-G4-6306-01	0.7687	0	8.5495	9.5691	3.2395	9.7236	0.7687	4.7569	11.4992	1.2675	10.0822	8.1564	0	6.4724	3.8451	1.6375	0	4.9984	11.3505	0	9.4508	0	9.7928	4.7569	14.1635	0	0	0.7687	3.1278	6.0541	0	2.729	4.2167	0	7.1472	7.8915	7.3349	4.5983	10.4182	4.9984	3.3432	8.7325	4.8998	5.631	6.8098	5.5895	11.7973	1.9316	0
TCGA-G4-6307-01	0	0	6.7001	10.0723	1.633	5.9103	1.138	5.01	11.0721	0.6784	10.7079	8.8218	0	6.9195	1.633	2.0008	0.3787	7.4448	9.6926	0	10.4397	2.0008	9.7946	3.8885	11.8152	1.4861	0	3.4069	6.2085	1.3226	0	2.0008	3.6677	0	0.6784	7.2075	7.9228	5.8364	9.945	5.9031	2.9827	10.316	1.138	4.7289	6.5602	3.2789	12.3993	0	0
TCGA-G4-6309-01	0	0	7.3076	9.9174	12.2581	7.6624	1.9378	7.0729	11.0428	4.9281	10.5303	7.7674	1.9378	7.7606	6.4628	2.1367	0	7.4072	10.7765	0	7.1555	1.7071	10.4064	4.7873	8.0977	0	0.6474	3.0637	4.9011	5.8344	0	3.4845	2.3114	1.7071	2.4673	9.1217	7.2226	6.2213	10.6758	6.1426	1.0925	9.5467	0	1.0925	8.3957	5.0808	11.8424	0	0
TCGA-G4-6311-01	0	2.2242	7.0173	9.2776	3.2318	8.4158	1.6316	7.0519	10.2299	1.0351	10.3438	8.5531	0.6085	6.1978	2.6431	8.2762	0	9.5349	10.0416	1.364	9.4724	4.5583	10.2456	4.1529	12.0163	2.3778	2.0524	2.6431	6.4262	6.0571	0	3.8193	2.5165	3.6488	9.7689	8.8927	8.1646	7.0462	9.3244	6.9017	0.6085	8.9986	0.6085	1.364	8.429	4.4237	11.5043	0	0
TCGA-G4-6315-01	0.5985	0	8.4537	9.8802	4.1672	6.6765	0.5985	3.9919	11.064	0	10.1817	8.6043	0	6.622	2.3542	0	0.5985	7.673	11.439	0	9.7028	2.0303	9.9486	4.9458	11.0103	1.3462	0.5985	2.8419	5.343	6.491	0	2.0303	2.3542	0	4.4307	7.264	6.7263	7.4409	9.9403	7.3254	0	9.6576	0	2.2013	6.7123	4.6533	12.0427	0.5985	0
TCGA-G4-6317-01	0	1.0651	5.6794	9.7243	1.8994	4.8777	0.6286	2.4247	9.5815	1.8994	10.0446	8.9441	1.8994	7.15	1.6711	0.6286	0	6.0442	10.4699	1.0651	11.0916	2.2699	9.2616	0	12.8051	0	0	4.5139	5.2939	3.0179	0	4.6768	2.2699	0	5.0776	6.8744	7.4258	4.795	10.5398	4.9043	0	9.8721	0	1.3997	6.2446	5.2939	11.5212	1.0651	0
TCGA-G4-6320-01	0	0	7.5723	9.6537	2.2108	6.7313	1.1439	5.4774	11.6766	2.8174	10.0074	8.6293	0	8.0684	3.4961	7.9494	0.6825	7.0406	10.3459	0	9.3537	1.4929	9.8836	2.5457	10.621	0.6825	0	2.8174	4.6893	3.8984	0	3.7763	2.6879	0	10.1121	8.421	6.2365	4.9655	10.3372	5.1488	1.1439	9.8799	0	4.62	7.7692	6.0515	11.8373	1.1439	0
TCGA-G4-6321-01	0	5.9755	9.5213	9.9209	7.4175	6.4587	1.5735	6.8451	10.9406	1.5735	10.187	9.1619	0	7.2528	5.5979	7.0454	1.2126	8.9534	12.0713	1.2126	4.5071	4.7383	10.1321	7.1891	7.5091	1.5735	0	3.3537	2.3082	5.945	0.7301	2.4883	2.3082	0	8.0861	9.2949	4.7023	4.9062	10.3312	5.1398	1.5735	9.478	0	0	9.538	4.0713	11.5934	0	0
TCGA-G4-6322-01	0.4892	0	8.2179	10.515	0.4892	7.7261	0	5.604	11.6302	2.8991	9.4862	8.3944	0	7.809	0.4892	4.8508	0	9.0184	9.9355	0.4892	9.1877	3.2446	10.4263	5.0039	12.7836	0.4892	2.3326	4.349	5.1748	5.6278	0	3.3625	3.0473	0.4892	7.5226	10.8662	2.2121	8.0212	11.2437	7.7881	1.5939	9.8889	0.4892	4.2606	7.6499	6.3315	12.3188	1.1448	0
TCGA-G4-6323-01	0	0.6723	6.7996	10.7777	2.5232	6.4538	2.3659	7.8536	10.8449	3.8134	10.5482	8.8926	1.9883	7.7922	1.4754	5.0205	0.6723	8.3314	10.6887	0	7.9946	4.558	9.8729	6.4042	8.269	0.6723	0	3.9303	3.9303	4.3215	0	2.5232	3.022	0	3.2188	9.3023	2.9125	5.7661	9.9546	5.8125	1.7545	10.106	0.6723	3.1237	7.4939	6.4242	11.8761	0.6723	0
TCGA-G4-6586-01	0	0.5114	7.5558	9.8604	5.4156	5.6414	2.6098	6.3392	11.9252	2.798	10.0113	8.1916	0.5114	6.7256	4.3917	6.5634	0	5.7819	10.5342	0	9.9703	1.1866	10.0214	0	11.1648	0	0.8881	0.5114	4.9635	1.8287	0	1.1866	3.9506	0	2.8837	8.1404	5.8366	5.6166	10.9754	6.5372	1.1866	9.1818	0.5114	0	6.4203	5.9796	10.9083	0.8881	0
TCGA-G4-6588-01	0	0.5857	8.8079	10.0211	5.5871	7.4492	1.5864	5.602	11.2049	4.7834	10.5462	8.3128	0	6.9388	3.7569	3.5869	0	7.906	10.2201	0	8.4575	3.0894	9.9672	1.3233	8.7604	1.0011	1.3233	3.1718	5.5567	4.587	0	2.3237	2.0016	0.5857	5.8095	9.9336	4.6459	6.2405	9.6559	7.1771	1.0011	9.4126	0	0.5857	7.2783	6.5567	11.7952	0.5857	0
TCGA-G4-6626-01	0	0	4.2466	9.9333	0.9086	5.9534	0.5247	4.4913	11.4688	0.9086	10.3829	8.6058	2.6469	6.0032	3.5269	4.0313	0.5247	7.4522	10.0418	0	10.1331	1.6749	10.0236	1.2115	8.9712	1.2115	0.5247	0.9086	5.2912	5.596	0	4.3741	1.8606	1.6749	5.9014	8.2294	6.4055	6.171	10.4936	7.1115	1.8606	10.1878	0	0	6.4712	4.7004	11.8492	0	0
TCGA-G4-6627-01	0	7.3417	8.157	9.9807	3.2821	9.7872	2.3526	7.46	10.6441	1.3449	10.6657	8.4411	1.0192	7.5449	3.62	7.9298	1.0192	10.7399	10.7172	0	8.3281	6.7658	10.0311	6.6889	12.1142	6.5613	2.4907	2.7328	5.1032	8.7385	0	5.8704	1.3449	2.3526	8.1308	10.0226	7.6637	7.4558	10.1771	7.5733	1.3449	8.7541	1.6106	5.6668	9.5159	4.9912	11.2443	0.5978	0
TCGA-G4-6628-01	0	5.112	8.0184	10.1604	2.4752	7.6996	1.9643	8.1208	9.3291	3.7482	9.8855	8.3941	0.5004	7.8426	1.8022	3.4529	0	10.3891	9.4061	0	8.9615	5.7344	10.1693	3.1501	2.4752	0.8712	1.6196	3.3393	5.0769	9.1407	0	4.2026	1.6196	1.6196	5.6296	9.0544	4.2662	7.3497	9.4631	7.0217	0.5004	7.1109	0.5004	1.1659	9.0476	5.8321	11.5979	0	0.5004
TCGA-NH-A50T-01	0	0	5.8352	9.098	4.5507	6.1589	0	4.1378	8.8315	1.4828	10.2417	8.1641	0.5348	5.9548	1.4828	1.2303	0.5348	7.5962	10.3895	0	10.0134	1.6976	10.1761	2.333	12.6568	0	1.4828	2.1985	5.5054	5.1336	0	2.8644	2.333	0.5348	10.287	5.7171	5.7047	5.4472	9.9526	5.6542	0.9241	8.2559	1.4828	4.1741	5.2055	3.1822	11.0174	0	0
TCGA-NH-A50U-01	0	0	6.4622	10.3326	4.3883	7.488	1.1932	6.001	9.9889	1.9615	10.4028	9.3344	0	6.9586	1.9615	6.1391	0	8.4955	10.8512	0	10.0205	3.5772	9.8494	0.4023	13.3643	0.7166	2.1821	3.4556	5.6407	4.5155	0	1.5509	4.0105	0.9745	11.0122	5.6592	2.8939	7.6259	10.5626	6.9376	1.7011	8.5386	0	1.1932	7.9876	3.3228	12.4173	0.4023	0
TCGA-NH-A50V-01	0	0	5.2545	10.701	1.5037	8.4747	2.359	7.0769	10.3901	1.9083	9.6806	8.75	0.5449	7.2488	1.5037	2.4827	0	9.7916	10.531	0	9.5873	3.472	9.3277	2.8003	6.4399	2.2239	0.5449	3.8844	5.6731	6.9434	0	3.2111	3.2111	2.4827	6.3454	9.2859	3.8388	7.1346	9.7054	7.2081	1.249	8.5649	1.5037	0.9395	8.2166	5.8557	11.9757	0.5449	0
TCGA-NH-A5IV-01	0.8369	0	9.0641	10.6172	0.8369	7.4971	2.4126	7.688	11.4238	2.0514	10.3602	8.3768	1.9076	8.7257	3.6323	9.8707	0.8369	6.5751	10.1876	0.4783	8.1115	3.5859	10.4538	0.8369	10.2523	0.4783	3.0137	2.9417	6.6505	9.2158	0	5.2462	3.2103	0.8369	7.6347	9.6098	4.4996	7.0899	10.0021	7.4296	2.5154	9.4776	0	1.5683	7.3096	5.6592	11.4849	0	0
TCGA-NH-A6GA-01	1.0317	0	7.1318	9.1866	6.4427	9.3979	2.5543	5.9195	10.316	6.6767	10.5213	7.8675	0.4309	6.6173	1.9203	8.5109	0.4309	8.3948	9.9252	0.1478	9.2207	4.3073	10.9347	4.9185	10.4194	1.4545	1.2585	2.2718	6.2777	5.7619	0	3.6425	1.627	0	6.6419	7.3445	5.1052	7.0356	10.0322	6.4076	1.627	5.0456	0	3.4719	8.3677	3.9654	12.206	1.0317	0
TCGA-NH-A6GB-01	0	0	6.6766	9.1607	2.0315	6.596	1.7952	6.1073	9.1778	2.7135	9.9954	7.9582	0	6.1392	1.1605	2.5708	0	9.2973	10.5924	0	8.5708	3.1747	10.0586	4.6841	12.4672	0	2.0315	1.1605	5.1534	5.5069	0	2.5708	2.2345	1.7952	3.444	8.3345	4.3325	5.8991	9.1946	6.6939	1.1605	8.4688	1.1605	0	6.887	2.9624	12.0029	1.1605	0
TCGA-NH-A6GC-01	0.8358	0	6.6649	11.0366	7.0106	7.9648	2.3	5.6112	11.9376	3.2682	10.9856	9.6125	1.3617	8.4899	3.5836	3.9922	0.8358	10.1939	10.4614	0	9.0154	3.486	9.4143	4.8315	7.4338	2.5134	0	5.1512	5.3024	7.2451	0	2.5134	3.7612	2.0495	6.1628	8.6258	5.0523	7.4726	10.2554	6.7197	1.3617	9.0478	2.3	5.8459	8.7228	6.3269	12.5775	0.8358	0
TCGA-NH-A8F7-01	0.5524	0.5524	5.5019	10.567	0.5524	6.8016	0.9508	3.4324	10.7517	2.0926	10.0573	8.1693	0	7.1043	4.1149	7.2799	0	7.6077	11.7072	0	11.2749	2.8205	10.3003	1.7366	13.0453	1.519	0	4.2625	4.9254	6.3686	0	2.502	2.502	0.9508	6.7081	7.1051	9.0637	5.772	10.1667	5.394	2.378	9.7509	0	6.7956	6.3929	4.1149	12.4089	0.5524	0
TCGA-NH-A8F8-01	0.6429	5.3528	6.0595	9.3282	1.0861	8.9855	1.6986	6.2943	10.5992	1.6986	9.7763	7.9963	1.0861	6.4826	3.5445	4.8893	0.6429	9.2912	9.9575	0	10.0897	4.5521	10.7044	1.0861	13.6895	3.6771	1.0861	1.6986	5.3919	7.6782	0.6429	3.8556	2.4573	1.6986	10.1272	7.0177	6.4782	7.4792	8.7253	7.1318	1.4246	8.9483	0.6429	0	8.5244	3.3196	12.0824	0	0
TCGA-QG-A5YV-01	0	0	7.3708	9.7505	1.5694	6.2058	1.1249	5.123	10.8698	1.1249	10.4445	8.1754	1.9089	6.6106	1.7491	0.4788	0	7.6163	10.6641	0	9.6057	1.5694	10.1047	6.017	12.4864	1.7491	0	1.3642	4.1638	6.1903	0	1.5694	2.414	1.5694	5.5681	7.238	5.5919	5.4432	10.1559	5.7689	1.9089	9.127	1.9089	4.0655	5.8201	4.5261	11.8457	0	0
TCGA-QG-A5YW-01	0	0	4.9889	9.763	8.5985	7.343	2.4312	6.6955	10.1113	4.1518	10.6105	8.6191	0.847	7.9801	2.1999	5.4242	0	8.3824	9.9879	1.2666	8.3457	3.9798	9.7403	7.7567	10.3	0.847	0.4848	1.1363	4.7528	6.5183	0	3.2908	1.9244	1.3772	6.5738	9.6217	4.2759	6.931	11.3533	6.5308	1.3772	9.2929	1.1363	2.6305	7.3035	4.2152	11.6825	0	0
TCGA-QG-A5YX-01	0	0	8.5348	9.5558	5.6585	5.76	0	4.7429	10.8597	1.3987	10.1246	8.7948	0	6.4146	0.8626	4.652	0	6.1239	11.3152	0	7.8283	1.9502	10.1953	4.6752	9.9749	0	0	2.2273	3.6388	3.9754	0	1.7887	2.2273	0	11.4456	9.9912	2.992	5.1774	11.4453	6.0277	1.1554	10.1482	0	0	7.4671	4.4235	11.0351	0	0
TCGA-QG-A5Z1-01	0.4185	0	6.2423	9.8549	0.4185	8.7752	1.8844	5.8208	10.8229	1.4236	10.3438	9.0314	1.0068	7.0168	3.0119	3.1276	0	9.4287	10.8037	0	8.2116	5.1287	9.846	1.4236	10.7396	4.3349	1.0068	3.0119	4.0426	7.3682	0	3.713	2.126	1.7465	3.2346	8.4893	6.8548	6.9561	10.0594	6.3294	1.2302	9.428	0	3.0119	6.9908	5.7948	11.9364	0	0
TCGA-QG-A5Z2-01	0	0	7.6961	10.442	1.2457	6.4719	1.2457	7.3741	11.487	1.6121	10.6598	8.3396	0	8.3578	2.448	4.097	0	6.5478	10.6094	0	8.5718	2.9095	10.3732	7.2913	9.3488	0.4252	0	3.9765	4.4981	3.5814	0	1.7654	4.5198	0.7533	6.5372	9.979	3.9447	5.2488	10.3216	4.8291	1.904	10	0	1.4405	6.2494	6.4034	11.8586	0	0
TCGA-QL-A97D-01	0	0	6.0891	10.3877	8.6797	7.0581	1.5308	6.4188	9.7294	1.9389	10.4013	8.0907	0	7.1465	1.9389	3.2483	0	7.6766	11.5776	0	8.9322	2.3927	9.7992	7.5659	10.076	0.5582	0	0	3.0153	4.5361	0	2.7373	2.9285	0.9595	6.941	9.1166	7.5441	6.1286	11.193	6.6602	1.2733	8.3424	0	0	6.4027	2.9285	11.8589	0	0
TCGA-RU-A8FL-01	0.5401	0	5.7217	9.3361	0.5401	4.5672	0.9323	2.4702	10.4787	1.4939	10.1069	8.9713	1.2403	6.4552	0.5401	2.5839	0	4.91	9.6647	0.5401	10.6969	0.5401	9.6671	1.2403	13.008	0	0	2.0631	3.1976	0.5401	0	5.3239	2.7874	0	11.9673	6.6634	1.2403	5.3722	10.5015	5.4789	1.2403	9.6287	0	0	6.2205	3.1976	11.5543	0	0
TCGA-SS-A7HO-01	0.5213	0	4.8505	10.099	1.8524	8.0316	0.5213	3.7208	10.9167	1.2051	9.7591	7.6554	0.5213	6.966	2.7349	1.6671	0	7.6801	9.5081	2.0088	7.9976	1.6671	9.4545	4.9755	14.6696	0	2.5328	0	5.8253	8.2453	0	2.5328	3.2785	1.2051	9.2573	7.608	6.2615	7.8339	9.9368	7.582	1.4545	8.199	0	1.2051	6.6089	1.6671	13.358	0	0
TCGA-T9-A92H-01	0	0	5.7094	9.4227	2.1262	6.1205	1.6339	4.9676	9.4542	1.4237	10.0842	8.5572	0.5066	5.5885	2.6936	0.5066	0	7.2641	9.9901	0.8808	9.2371	1.8173	9.4289	2.4925	12.6075	0.5066	0	4.1561	5.1666	5.7324	0	2.7845	3.2979	1.1777	3.0271	7.1618	7.2522	6.0762	10.3958	6.1292	1.8173	9.4859	0	1.8173	7.2322	1.1777	11.8064	0	0
TCGA-WS-AB45-01	0.8517	0	7.8474	10.5296	1.5904	11.2525	3.4669	9.1078	8.9711	2.8946	10.0523	8.1157	1.5904	7.8633	1.7713	5.587	1.3836	12.3674	9.5693	0	3.5683	6.3622	8.8606	3.3579	3.5683	3.9526	6.5411	3.24	7.5207	12.592	0.4878	6.8385	1.142	5.7576	1.5904	8.5894	3.3002	10.3956	9.1926	9.8172	0.8517	0	0	3.1116	10.0208	6.3692	10.8241	0.8517	0
[truncated: 94 more columns]
