# Supplementary material for: Reduction of H3K27cr Modification During DNA Damage in Colon Cancer
Source: Front Oncol. 2022 Jul 22;12:924061. doi: 10.3389/fonc.2022.924061 (PMC9353715; doi:10.3389/fonc.2022.924061)
Supplement: Supplementary file 11 [file Table_11.xlsx]

## Sheet: Sheet1
Table S11. The genes regulated by SIRT6 (fold-change 2)
GSE104161	GSE109280	GSE129370	GSE130690	GSE166840	GSE186105	GSE199487	GSE202470
HTR2A	IL7R	1700020L24RIK	DLX2	4933400F21RIK	MIR3473E	GM42614	GM26778
IL5RA	EFS	IRX1	OLFR1494	VMN1R196	NEFM	GM16156	RGS1
SYCN	DOK5	CLDN4	AGXT	OLFR935	CSPG5	LHX9	IGKC
RYR1	GM1123	XIRP1	GLP2R	CCDC151	AXDND1	GM24273	SLC5A8
DHRS9	GPR97	SYT14	S100A3	TCP10C	BC048679	GM43065	IGHA
SPINK3	4930538K18RIK	TEX12	DDO	GDF2	MIS18BP1	HSD17B14	HBB-BS
PRIMA1	POU2AF1	PRR7	ZP1	SALL3	GM19461	CYP21A1	FN1
RELN	GFAP	FAM19A5	ATOH8	CYP4A12A	S100A8	RNASE6	TMPRSS15
CNTNAP3	SNAI3	ABCC12	2410057H14RIK	HMCN1	DAB1	9430081H08RIK	GM8113
ADCYAP1	PRL7A2	BC049762	ANKRD55	AVPR1B	PRRG4	CST6	SRGN
CDH17	LECT2	BCL2L14	TUBA8	GM10754	1700042G15RIK	SGCD	CYP2C29
HSD3B2	RPRM	TTC25	OLFR1128	FAM101A	KLRA9	4833421G17RIK	MBL2
B4GALNT3	PTH2R	SERTAD4	CBR2	4930563E22RIK	NUP62CL	GM13830	NPL
ALAS2	A430078I02RIK	LY6F	4930471G03RIK	NLRP12	HPCA	MIR497	REG3B
CLDN11	DPYSL5	MYCN	MIR27A	MYCS	BDKRB1	GM12925
CEL	AKR1C12	GM4794	SPZ1	4632428C04RIK	ST8SIA2	SYT15
LYZ2	DIO2	SLC2A4	GM16833	A730056A06RIK	PADI4	GM42849
IL31RA	CXCL2	HTRA4	SPEER4A	TRIM9	VPREB3	GM20715
TMEM182	ACOT6	TTBK1	SIDT1	ZDHHC11	GM614	GM10997
BLK	COX4I2	SLC35F2	1700047G03RIK	GM20098	PINLYP	D830026I12RIK
REG1	ITIH1	PPAPDC3	FAM170B	CHRD	C230037L18RIK	GM4831
COL22A1	FSCN3	SLC34A2	GPR31B	D030040B21RIK	TMPRSS9	GM34883
OLFR1342	VWA5B2	GM6614	9030612E09RIK	ZFP454	GM7367	GM6997
DCST1	TEDDM1B	NETO2	DOK6	PCDHA9	CXCL11	GM15008
FBXW15	UGT1A1	E030018B13RIK	TMEM213	OLFR872	TMPRSS13	TSLP
MOAP1	GM10584	ACPP	PIK3CG	PCDHGA9	ACKR4	GM37194
FCRL5	D630023F18RIK	ADRA2A	EPHA6	LOC434205	ASGR2	GM1833
CPA1	ADAMTSL2	GM4477	MIR690	SLC6A2	CD209E	GM16596
4930500J02RIK	GM16853	CYP2D12	SSTR1	OMD	GDAP1L1	GM21984
SPP1	PLEKHD1	TTC39A	CLEC4F	GM4934	FOSL1	RPL38-PS1
NKPD1	NKX6-3	COL4A3	A530032D15RIK	GM17821	GM9994	GM5705
CEACAM12	1810010D01RIK	4931429L15RIK	GSDMC2	TMEM207	GPAT2	4932415M13RIK
FCRL1	GM13003	DNAIC1	PCDHB1	FOXE3	NUGGC	GM39363
PRL3D1	4931409K22RIK	PTGDS	RFPL4B	OLFR594	PCBD1	GM22297
2810429I04RIK	GABRB1	HSD3B5	KLF14	KCNB2	VPS37D	MYO16
WDFY4	OLFR1392	RIC3	GDF10	AI507597	CCL7	GM44874
CPB1	KCNH6	CDX4	GIPC3	FAM166A	NR1H4	GM10599
FGF23	GM18853	MUP9	GCM2	TAS2R129	SPATA9	GM26885
VPREB3	AVPR2	OLFM3	ACTG2	KLRA13-PS	FOXF2	GM49593
TRY4	CCDC170	SLC30A3	IL1RAPL1	FAM181B	ELAVL3	GM7400
CHI3L1	SFTPB	TRPM6	OLFR1425	NOVA1	RPGRIP1	IFITM1
GZMA	THRB	AK7	1700007G11RIK	2410004N09RIK	MGST2	GM36172
CD79B	SPEER4F	SPINK5	PCDHB12	GM11346	ADAMTS16	GM28277
CAR4	CSRP3	SERPINA12	DARC	RFPL4	A830082K12RIK	TSGA10IP
TNFRSF13B	TUBA3A	MUP1	ORF63	TNFRSF9	USP50	IL9R
RASGRP4	BC027072	MUP13	KLHL30	GM3286	TRANK1	SNORD73A
PRSS2	ALPI	UGT2B37	5730457N03RIK	D830015G02RIK	DYRK3	3110045C21RIK
CCL24	CFAP52	CAPN3	LY6G5C	OLFR1424	DNAIC2	MIR8091
TRY5	4930463O16RIK	SLCO1A1	CNTNAP4	BC051019	RRH	GM26369
CTRC	NXPE5	NAT8	UNC13C	A930006I01RIK	DOC2A	GM9790
BANK1	NTF3	SNHG11	RALYL	2410137M14RIK	F7	MUSTN1
CHRDL1	DPEP2	CYP2U1	CDHR3	NLRP9C	TNFSF18	PRG4
NAPSA	PDE6A	SRGAP3	SPATC1L	ISLR2	4933405L10RIK	GATA2
CCL6	MYO15	CYP4A31	NPY5R	1700105P06RIK	TRIM30E-PS1	LRRC46
CSDC2	1700125H03RIK	SULT2A7	MAGEA10	PCDHB4	GM6566	PLAAT1
2210010C04RIK	GRM1	TMPRSS4	HEYL	SMOK2B	GJB1	KLRA2
IDI2	COCH	GM38416	MR1	GM4975	GPR85	VPS25
CELA3B	CYP27A1	APBA2	VSIG8	SLC6A20B	NDST3	1810049J17RIK
PNOC	4933402J15RIK	COX6B2	GM7104	ENPP7	KLRK1	1700080O16RIK
FAIM3	4933424G06RIK	GLDN	5430401F13RIK	KCNJ11	MUP17	RASSF7
6330403K07RIK	GM3376	MARVELD3	ALDH1A1	GM597	NCAPG	PPP1R3D
PAX5	TNF	SERPINA4-PS1	SULT1B1	GM11517	CCIN	GM24507
D730005E14RIK	TEX13	SULT5A1	2610316D01RIK	SPERT	CHRNA2	GM7912
FCER2A	PCDHA10	IGF2	OLFR99	MAGEA5	CD244	AC109619.1
POU2AF1	1700125H20RIK	CYP2D9	GM17455	KRTAP31-2	GPR141	TIMP4
THRSP	MMEL1	MUP20	OTOP2	1700049E15RIK	TEX11	AA414992
CIITA	RAB39	ADCY1	RNASE1	ARSJ	TGM3	E130120K24RIK
IL19	QRICH2	FBF1	DPY19L2	OLFR222	CHIA1	SP110
CXCL13	4933427D06RIK	MUP7	HTR1B	5730420D15RIK	9330111N05RIK	LVRN
IL12B	5031434O11RIK	UNC13B	OLFR459	GLRA2	1700094J05RIK	CELA2A
KLK1	EGFLAM	H19	F2RL3	FAM123C	AGTR1B	TUBA3A
FCRLA	TKTL1	D330045A20RIK	OLFR979	VMN1R157	HPX	GM6939
CELA2A	SPEM1	MUP21	ATOH7	OPRD1	CAPN9	STAP1
GM11346	B3GNT4	MUP12	GC	PRL7B1	SLC16A8	2610024D14RIK
C4BP	GM16381	GRID1	GM6194	MYF5	CLCF1-POLD4	DISP2
MS4A1	B430010I23RIK	CYP2B10	BC024139	TIGD3	CD300E	GM14002
CD79A	GPR151	SERPINA1E	DLG2	4930588N13RIK	CYP3A13	GM8524
IL5	HSD11B1		TEKT4	SPDYA	CD79A	GM4942
SLPI	5430427O19RIK		SKINT7	OLFR574	PAX9	ASF1B
CTRB1	TSHZ2		FAM181A	ELFN2	GSG1	GM25014
MCPT1	SBK3		MIR421	ZFP493	2010109I03RIK	AC160336.1
H2-DMB2	CD7		CD209A	ANO5	GM10863	GM4410
SH3RF2	ACSS1		CLDN18	ACNAT2	DEGS2	GM21451
HSPA1B	TMEM139		PRSS39	MORC2B	CCDC106	HPSE
3830403N18RIK	B230312C02RIK		ASCL1	PRP2	PGLYRP1	GM45274
CR2	SERPINA9		AKR1C18	BC053393	MRGPRB2	TRPM2
1700001O22RIK	CLEC2F		6530402F18RIK	PRL6A1	NPAS4	GM6478
2010001M09RIK	7420700N18RIK		4930505A04RIK	CNIH3	ETNK2	GM7936
CD22	AGRP		LAMP5	COL2A1	CYB5R2	ITGB2
CWC22	GM21859		TG	KRT27	RETNLG	4933405D12RIK
IL13	TNR		1700040N02RIK	AI837181	VEPH1	AIF1
HSPA1A	TRPC6		BB014433	VMN1R-PS79	SLA2	UGT1A5
SLC5A10	BC048644		4930547C10RIK	OLFR330	1700034P13RIK	1700001G11RIK
CD19	GSC		AADACL2	TMEM8B	TNIP3	DOC2B
IGJ	ICAM4		KRT78	GCM2	CAR12	GM31522
BETA-S	GM53		ENTPD1	ZFP488	SLC14A1	TSTD1
IL9	LGALS7		MIR467B	GM7457	NRIP3	GM43174
KRTAP13	SLC2A4		ASB5	CD209B	GM14207	SMPD5
GHRL	MOSPD4		UTS2R	1810020O05RIK	GFRA3	4833413E03RIK
KRTAP13-1	RAB33A		LPCAT2B	AI197445	FBXO41	GM10503
TMEM74	TMEM235		ZIM3	DRD1A	RUNDC3A	LOXL4
ANKS4B	SLC22A2		KLHL6	BB019430	RNF208	RNF112
ALDOB	KCNU1		KRT23	4931440L10RIK	5730422E09RIK	CLIC5
TMEM159	RYR2		THEG	UGT2A3	1700028E10RIK	GM14617
GM14295	LIPM		4933417G07RIK	1700071M16RIK	SERINC4	CCDC190
ITIH1	SEC14L5		H2-DMB2	A430105I19RIK	ZBTB32	C86187
1700063D05RIK	SLC10A6		GM4850	ASPA	GAL3ST3	GM11927
DNAHC10	AOX4		GAL3ST2	CCL28	CPZ	NUTM2
GPR110	CAMKV		TRPM8	IGLON5	KRT8	GM44471
DBC1	1700104L18RIK		SLC9A2	0610038L08RIK	GM5535	GM43794
TRPC5	AA414768		TMEM215	SYNGR3	STK32B	SEMA3G
BC018473	CPNE5		GM10536	VMN1R26	KIF9	TTC39AOS1
AKR1D1	GM10731		TAS1R2	NTSR1	FOXP3	GM9522
ZFP711	GM13083		SSXB10	SERPINA1D	ADCY8	GM48265
CTHRC1	IDI2		SPO11	GPR139	ECT2	CCDC150
A730046J19RIK	LEMD1		ASB2	4930556N09RIK	ORC1	RORB
PTPN20	LYPD6B		TMEM176B	FZD5	GM15867	KDM6BOS
GM4956	MYH13		PBP2	OLFR908	TDRD6	B020004C17RIK
PAK7	ARHGAP20OS		1700007B14RIK	ROR2	NRG3	TRIM29
CXCL3	WDR63		TMPRSS7	GM4984	LMAN1L	GM50021
CLEC4D	CAPN11		CAV1	NKAPL	GAL3ST1	E2F8
4921515J06RIK	CPA2		CRB1	GM17769	GM7030	HS3ST1
CD163	CPN2		9630013A20RIK	G730013B05RIK	KLHDC9	ALAS2
PLCD4	TSPAN1		SCGB1C1	AA388235	VAX1	VIT
GNA14	NPTX1		TAT	CHKB	TGM4	HRCT1
IL1F6	BC033916		MIR412	POM121L2	4932435O22RIK	MIRLET7E
FGB	ACKR2		TCEAL6	SSTR1	TMEM200C	CD248
MKX	DLX4		OLFR96	FOXB1	GOLT1A	KCNQ5
NRG4	FUT9		BSND	PIP4K2B	CD4	GM13301
IL21	GM19689		RSPO2	GM4952	CCDC36	2900092N22RIK
ALOX12E	2310069B03RIK		DFNB59	4933431G14RIK	GM10125	ZDHHC19
LRG1	AMER2		SLC26A5	U05342	GM11532	GM37580
1600029I14RIK	ADH1		MIR1947	GM10548	VSTM5	GM25993
IL6	CRHBP		EDN3	SYNB	ISRAA	CNTF
SCD1	ATF7IP2		LRRC55	SSTR3	EVPL	GM15063
FGFR3	CAPN9		TPH2	TAS2R124	CRABP1	GM27005
SYT15	NXF2		VMN2R88	TAS2R107	CD180	GM18760
MUC13	TAC4		LRRC63	GPR62	HAS1	SLC17A8
KCNK10	MC5R		2900009J06RIK	GM4179	1700001G17RIK	PEAR1
BTNL5	BC094916		MIR138-1	NHLH2	PPIFOS	GM29325
APOC3	HIST1H2AC		KCNA1	EFNB3	OLR1	TMDD1
DPPA3	PSD2		HOXA11AS	ECI3	TC2N	GM8274
GATA5	IFNE		GM8709	VMN2R66	GM7325	4921507P07RIK
CXCL2	MX1		OLFR982	SLC1A7	C4BP-PS1	GM32296
MMP16	SSTR2		1500002O10RIK	RDH18-PS	RSPH4A	GM17501
BPIFC	NECAB1		IL23R	GM4894	NXPE5	SCN2A
SLC22A2	4930567H12RIK		MIOX	RDH19	ADGRE4	RYR2
SORCS1	CAPSL		MYO3B	1190003K10RIK	ZFP831	ADGRD1
SERPINA3M	CYP2C65		SPATA20	CD160	6430584L05RIK	VMN1R40
FGF1	GM19461		KCNA4	PDP1	FAM83F	GM11510
NTS	BB123696		TNNT3	4930563E18RIK	GM694	SORCS1
CLDN8	LIPH		UCN2	VSX1	RNF43	FOSL1
CHIA	BC039771		PPARG	TAS2R105	TREML2	H3C15
FKBP6	GM20754		1700084J12RIK	SNTN	MUCL1	B3GALT5
CRHR1	TMC3		FSCB	TTBK1	FCHO1	GM36997
LRFN5	SCUBE2		REG2	GM3716	SEZ6	SMPDL3B
FCGR1	FAM178B		OLFR221	GM10653	BTBD16	LACC1
NPY	A430035B10RIK		GM15114	CECR2	GDF6	A330058E17RIK
HS3ST5	GM867		NKX1-2	ZKSCAN2	C030034L19RIK	GM38661
2700090O03RIK	ZFP474		SLC22A16	CMYA5	1700024P16RIK	GM14471
SERPINB2	RPH3A		4833412C05RIK	OOG3	SAG	SCML1
S100A9	GMFG		BATF	SVOP	GM4907	GM50008
AOAH	SLC26A7		PVALB	C1RB	DYRK4	AHRR
CYP2J5	GM13278		ZFP663	1700011I03RIK	4933430I17RIK	VAT1L
MORC1	SLC29A4		OLFR701	1700018B08RIK	SEMA4G	RPL31-PS14
CLPS	GM19276		TRIM75	ACTC1	E030011O05RIK	GM17873
FBLN5	VMN1R42		4931440J10RIK	ABCA15	1700034J05RIK	GM36970
CLEC4A2	SLC16A12		MEGF10	RXFP4	PDE11A	ST14
AARD	CMYA5		HTR5A	COL24A1	TCTE2	GM4134
SIGLEC1	NLRP10		1700086L19RIK	BC080695	REN1	GM6893
TMEM119	C4BP		ABCG5	GRIK3	RHOF	GM8700
EVX1	FAM105A		MYOCD	OLFR1065	IMPG2	LGR5
ZFP781	B830017H08RIK		CFTR	GM7337	H2-M9	6030471H07RIK
A930004D18RIK	MSLNL		3110082J24RIK	KIRREL	BC100451	SUSD1
LDHAL6B	PDIA2		SLC27A6	GM9573	TLL2	GM26638
STAC2	KLHL1		GM4926	KCNA4	IL12RB1	GM29508
FUT7	OTOP2		6030407O03RIK	KLRA23	ESCO2	SEMA3C
CYCT	1700112J05RIK		GM13128	SRSF1	RYR2	CLIP4
PNLIP	TCP10A		GABRG2	OLFR1133	IGSF23	LNX1
TAC1	CPNE9		CYP2F2	PLIN4	SH2D7	GM13370
2610021K21RIK	2900092C05RIK		SLC6A4	PDZD7	NEIL3	SULF2
SAA1	B230209E15RIK		MIR1904	SFMBT2	2310002D06RIK	GM13315
CRISPLD2	SLC15A1		7420426K07RIK	RCAN2	CDHR5	FSCN3
GPR179	DYRK4		CYP4A12B	GM10825	4930539E08RIK	NFE2L3
SYT17	A230056J06RIK		5730416F02RIK	E030019B13RIK	LPAR5	LIPO2
CBLN2	KCNJ16		MIR28B	OTX2	SERPINA1B	GM2673
KLHL1	PIGZ		4930518P08RIK	GM5464	MMP24	GM50272
CLEC12A	GM10635		PNPLA5	GPR101	FAM219AOS	MEOX2
5430425J12RIK	INA		GPR176	GM9899	RTN4RL2	COMP
UNC5CL	NR5A2		CLDN11	TEDDM1	SV2C	G430049J08RIK
PNMA5	KLRA6		MGST2	SLC17A1	SLC7A11	PLA2G4C
TRPA1	TMEM30B		UPK3A	OLFR629	EFCAB11	GM49886
4833403I15RIK	MB		1810062G17RIK	ATP6AP1L	PTGS2	GM21985
GSTM3	FHAD1		CHGB	GM5833	PROZ	TMEM26
RGS9BP	YBX2		1700019B21RIK	GRIA1	A730090N16RIK	PCDH1
ITGAM	CCNA1		MMP1B	ZDHHC9	CLEC4D	GM43498
TC2N	EPHA5		LOC100503280	GM13088	A230057D06RIK	CFTR
ZFP185	4930429D17RIK		LHX3	VMN2R7	ZFP92	GM43712
SPRR2I	BAMBI-PS1		MYO16	CYP2C44	DACH2	GM13270
VWDE	CERKL		GM20257	ZFP804B	TPH2	GM36169
ACTN2	GM2042		GM428	KLRA5	ALOX15	GM48670
NCAM2	CCDC177		HOXB1	SERPINB13	KRT18	GM13328
MADCAM1	CNR2		MOGAT1	IL17RD	4931431C16RIK	FAM241A
VNN3	SELE		1700040L02RIK	4933433C11RIK	PSD2	IL12RB1
ZFP804A	UPK3BL		MIR141	SPAG16	RAB17	GM18564
ISM1	GM12250		GLDN	9930111J21RIK2	RAB38	GM4349
2610528J11RIK	TMC8		ZFY2	ELOVL1	TFPI2	MID1-PS1
NHEDC2	FBXW10		TCL1B4	LOC627800	TCHH	GM6257
MARCKSL1-PS4	TMEM151B		VMN1R34	CCDC19	ELF3	MROH4
CPB2	TNNT1		NLRP10	CLEC4A1	NRG2	TUBA1C
4930447C04RIK	KLF1		FBXO39	DNAHC7B	PAK3	SCO2
SLC6A15	ATAD3AOS		CHSY3	CD209F	FFAR2	RPS18-PS4
BC039966	4933405D12RIK		AKR1C14	RFX6	SEBOX	TMEM200A
RETNLA	TRP53TG5		MIR380	COL4A4	ASS1	GM9755
CLRN3	PTGER2		HAND1	F630206G17RIK	GM10536	GM27048
GM4926	H2-Q5		1700026D08RIK	GM10670	KLRG2	GBP2B
DPYSL4	CDH22		PCDHB20	4932412D23RIK	GRIA4	BTC
RIMKLB	1700007J10RIK		PCDH7	CYP2C66	CXCR3	TNFAIP2
CHL1	NR1H5		GM10512	FBXW28	AKR1C18	GM49322
TFF3	GGT5		CASP14	OPRK1	GM12216	LRRC9
DRP2	GM16325		OLFR340	SNPH	RCOR2	NPL
SGCD	CSPG5		PCDHA3	LRRC18	ADH7	GM16518
SPRR1A	PROCA1		HOXC4	PCDHB10	PCDHAC2	ICAM5
HAMP	GM17746		GOLT1A	4931406B18RIK	GM5424	GM15522
FIGN	PACRG		MCOLN2	TEX21	NLGN1	SLC4A5
OTOA	SOX21		CLEC2I	CCDC78	TEDDM2	GM30159
FNDC5	ANKS1B		OLFR836	ZFP945	ITIH4	GM30127
FPR2	SECTM1A		MIR665	HIST1H1D	AK5	GM44075
EDARADD	4930555G01RIK		TFPI2	TG	GM15708	GM12356
EDIL3	CELF3		VMN2R18	1700003E16RIK	SLC22A1	GM6268
CTRL	ADAM21		MIR19B-1	BC027072	CAMKV	TMEM266
GM15698	D7ERTD443E		CCDC27	GM5878	FGF20	GM48783
SLFN4	PTCHD2		SSU2	NEUROD6	SOX11	GM49484
GAST	ZSWIM5		ZFPM2	C2CD4B	NELL1	RBP4
FAM81A	KLHL6		KRT74	TAS2R138	ZGLP1	TRP53-PS
4930502E18RIK	CDHR2		GABRQ	KY	ADAMTS8	ASB10
CCDC109B	SFTPC		PCDH18	ZFP1	FAR2	GM40922
FGA	ABCC2		PKHD1L1	ZFP354A	NUP210L	GM8909
A830018L16RIK	GPR31B		VWDE	HRH3	AA413626	OTULINL
9530053A07RIK	PRL2A1		A630095E13RIK	NPR3	REC114	4930414N06RIK
CD59A	4930444P10RIK		KLHL31	CILP2	EMILIN3	ANGPTL7
GM1965	SLC24A1		KLHDC7B	MAX	SCEL	GRIN2A
BPIFB5	1700015E13RIK		SLFN2	RPGRIP1	IL1RN	PDE1B
LRRC38	ABCA13		1110028F11RIK	BC096441	1810011H11RIK	GM18970
D430050G20	RYR3		EMR4	NFYC	SELE	FAT3
DOK7	CECR6		OTC	ACTA1	OVOL1	GM14393
GSTM7	FAM43B		PYY	HCRTR1	MDFI	1700026J14RIK
UGT1A1	MAGEL2		ANKK1	CDHR3	B3GAT2	CJ186046RIK
ACPP	VWDE		FAM26D	GM10485	ZAP70	GM26789
PRKG2	GM10536		FXYD7	MUP5	GINS2	TXNDC8
TRNP1	IL20RA		KCNV2	IL17A	4930594C11RIK	GM10212
PTPRD	CCDC110		USP17LD	NHSL1	CRP	FAR2
HIST1H1D	TCF24		MTNR1A	ZFP266	GM20735	VWA3A
OLFM3	RAD51AP2		MIR337	PNMAL1	H60B	GM17834
SLC6A14	3110035E14RIK		FAM24A	AEN	RELL2	TAS1R2
KIRREL3	NANOS3		LRRC6	PCDHB18	PRR18	GM50009
PTX3	TMEM240		MAMDC2	2010315B03RIK	IL1RAPL2	CAVIN4
EPB4.9	NRARP		SORCS1	OLFR672	MCMDC2	GM2897
GM5416	RYR1		STMN4	CXCR6	COLEC11	HBB-BT
1700011H14RIK	AI467606		KCNB2	TSPAN10	SOCS1	ABCG5
GM5105	4933413G19RIK		TNF	GM9855	ANKRD2	GM5847
CRHBP	OLFR99		4932415M13RIK	MYADM	ARHGAP8	GM6734
XRCC3	2610027K06RIK		OLFR658	CCNA1	DLX1	GM48970
SSTR5	CASS4		1810013A23RIK	CHML	S1PR5	PLXDC1
NRCAM	SPI1		PCDH20	GM10532	MFSD2A	GM42620
AQP7	D830013O20RIK		IL9R	ZFP238	KCNAB3	SMPX
CCNB1IP1	BC006965		F830045P16RIK	MCC	LYPD1	POSTN
CDHR2	G630025P09RIK		PLA2G2E	ADAMTS15	4930556G01RIK	GM15704
A530064D06RIK	IAPP		MIR194-1	CYP4A12B	SLC17A7	GRIN1
FPR1	B130006D01RIK		GPRIN3	MYL1	GM38431	CHRNA9
APOBEC2	CLIC3		BRAT1	TOX3	IGLON5	GM22580
GM6484	HIST4H4		ARMC12	CDKN1C	PAPPA2	UPP1
PNCK	MESP2		ADGB	GM10391	WFDC21	GPAT2
CES1D	IFITM5		VMN1R48	C1QTNF1	MZF1	1700120C14RIK
A730017C20RIK	MCCC1OS		LHX5	ATP2B3	SPATA17	GM48276
NMNAT2	CCDC64B		HPD	NLRP14	NTS	CLCA2
CLEC4A1	5031426D15RIK		TEX16	MBD3L2	OACYL	GRAP2
SLIT1	PVALB		GM16677	GM1987	CFAP69	F830016B08RIK
SAA3	CD96		GM884	GM5512	ZFP781	TRIM34B
SERPINA3N	PTPRTOS		PCDHB16	C330006A16RIK	USP29	RAB40B
NXPH1	9130019P16RIK		HTR4	MCFD2	FAM196B	IRX4
IL18	T		MBL2	ARMC4	GM4461	CHAD
GJC2	FAM50B		CHST9	GM805	KLK11	KLRD1
F2	GAL3ST2		CD36	EXTL2	NAT3	GM12580
SLCO1A5	4930506A18RIK		RXFP2	TAS2R104	SMIM5	FGFR2
S100Z	DNAH2		G630093K05RIK	CLEC4N	CAPN11	GM11642
S100A8	LINGO4		CYP4X1	VSTM2A	ANKRD55	FTHL17A
CSN3	D430019H16RIK		CXCL10	GM13305	ESR2	COL8A2
CEACAM10	LRRC3		VSTM4	MEG3	LNCPPARA	2810029C07RIK
MKRN3	LYPD2		SMOC2	ST18	SPATA45	ZFP429
TPH1	IGSF1		D630029K05RIK	GNAT3	APOH	GM15169
STEAP4	FMN2		SOHLH1	ENPP6	XLR4B	ST3GAL6
FGG	4930503B20RIK		4933416I08RIK	GSTZ1	SMPD5	SLC24A1
PDYN	CLGN		CAMK1G	GM10094	SEL1L2	GM18142
ENPEP	HCRTR1		BMP2	AIM1L	TMSB15B2	RNF227
SERPINA1B	EFHD1		WNT8B	MS4A7	AQP9	SOAT2
CXCL1	GM20187		CABS1	MYH7	SLC5A5	ZFP982
IGFBPL1	RS1		4930435E12RIK	PPP1R18	GM5088	GM30280
SPRR2H	MYO3B		LTB4R1	MEPE	TECRL	SLIT3
NPTX2	CDKL4		GM6890	LCLAT1	CRMP1	SHISA2
DNAHC9	GABRR2		LRTM1	LRCH4	ALOX12E	GM50205
PIPOX	PI15		OLFR922	FAM83H	MISP	SNCA
SULT1D1	RTBDN		C1RB	GM6793	TNF	GM15997
BC089597	HGD		PLA2G2F	TAS2R121	HIST1H4M	TMEM119
GM4791	DNAH7A		1700125H20RIK	RGS13	RAMP3	ABRA
GM13544	RGS9		ADAM5	REG3B	PBK	GM9432
ANGPTL7	RASL2-9		MX2	LYRM5	GABRQ	GM7042
SNHG11	NPAS2		RSPO3	SLC35C1	BC030499	KLK1B22
KCNJ5	PCDHGA8		GM13498	CAR8	TESC	VMN1R43
NR1I2	GM13710		USP17LC	ITPRIPL1	PABPC1L	GM21969
NQO1	4921506M07RIK		VSTM2B	CCL21B	3930402G23RIK	LONRF2
ANK2	1700112E06RIK		SHC3	CCL21A	VSTM2A	CACNA1S
TH	GIMAP9		GSX1	GPR39	4930546K05RIK	CCN5
AMBP	CCL28		TDPOZ3	TXLNA	KIF18B	GM49960
	SOX2		CYPT3	GIMAP4	CCR3	SULT6B1
	CALCB		UNC79	RAB43	SAMSN1	SYT7
	FSIP1		GRM7	5730494N06RIK	NODAL	GM46136
	JAKMIP3		VSNL1	GAS7	FAM222A	ADH7
	CXCL15		9130230L23RIK	IL1RN	SYTL5	GM16270
	ABLIM3		OLFR976	PTP4A3	S100A7A	GP6
	OLFR1420		PCDHA7	UBA3	RSPO3	HBA-A2
	DPF3		CRP	AXL	MRGPRG	HJV
	USH2A		GM11529	ACTR3	FGF16	H2-T-PS
	CYP3A13		TMEM132E	LYPD1	ALOX12B	HBA-A1
	D630010B17RIK		GJA5	ABCB11	COL2A1	GM25494
	TCSTV3		MYL3	AMD1	HMGA2	ZFP984
	PTAFR		CCL1	SLC13A2	CTXN1	LRRC15
	ESRRG		TAC2	AMD2	NPCD	GM24300
	HPGD		4933424G05RIK		AMDHD1	REG4
	TMEM255A		DRD2		D330041H03RIK	SOX7
	OLFR1349		GPM6A		OTUD7A	MGAT5B
	MCOLN3		HOXC12		TRPC2	CCDC122
	GM20556		SCN11A		HIST1H3G	ITGBL1
	RNF182		PRSS45		RAB42	GM32687
	RTN4R		5830473C10RIK		E2F7	ADRA2B
	IL5		SCGB1B3		B930025P03RIK	TMPRSS7
	CEND1		44818		ALDH8A1	ALMS1-PS1
	P2RY12		GM715		GPR176	H2-BL
	CFI		KCNMB4		RASD1	MEF2C
	TMPRSS7		MIR466I		MPPED2	GM48935
	JPH4		C330024C12RIK		HIST1H2BR	GM24305
	PCDH20		METTL7A2		MAPK8IP2	PDGFC
	1700003M07RIK		TREML4		AU019990	HIST1H2AL
	1300017J02RIK		CLDN22		1810010D01RIK	MEOX1
	ADORA2A		CRNN		A930012L18RIK	LDHC
	TNFSF4		5430427M07RIK		CNN1	GUCY1B1
	HALR1		GM44		SYT8	KCNC2
	GM15612		KCNH8		LEFTY1	DLGAP5
	A930006I01RIK		SYT16		KRT12	ARHGAP44
	4833415N18RIK		ITGB8		SBK3	MPZL2
	CCDC149		D130009I18RIK		CADPS	GM44891
	UGT8A		SIX3		ADAD2	COL14A1
	APOLD1		MIR381		CAR1	NPC1L1
	SST		GM14458		GGT6	INPP4B
	CTTNBP2		CYP2J12		BEAN1	GM44652
	AI854703		GPR171		KCNU1	COL22A1
	PLEKHG1		HABP2		XRRA1	GM37349
	SOWAHB		1700066B17RIK		TOX2	IP6K3
	ACTRT3		AY358078		FOSB	ST6GALNAC1
	6430573F11RIK		RFX6		RPS27RT	CMKLR1
	4921507P07RIK		MIR674		CD247	HMGB1-PS7
	OPRL1		CYP2C29		CDH24	KCNE4
	SYT9		PLSCR4		2010003K11RIK	NME4
	FAM179A		AVPR1A		TINAG	1190007I07RIK
	TMEM40		ZFP385B		SLC3A1	C8G
	ISM2		IQCA		AGT	MYRIP
	GM10941		C630028M04RIK		E030013I19RIK	H2-Q2
	4933411G11RIK		GUCA1B		OTOGL	TCAP
	AQP6		CPQ		HSD17B1	TXLNB
	NAP1L5		CD96		GM9855	B3GNT5
	CLEC4A1		9130015A21RIK		MZB1	PYGL
	GM9895		SERPINA3K		STC1	GM13373
	4930433N12RIK		XKR4		GM44502	GM10827
	CCR2		FAM19A1		GM11627	TRABD2B
	DPP4		TMPRSS2		2310075C17RIK	ANKDD1A
	TNFRSF19		KRT79		MIR155HG	APOD
	HHATL		MYT1L		FOLR1	D830030K20RIK
	DNASE1L3		MIR369		FBXO47	TNC
	RARRES1		CARD11		PPP1R3G	FGF12
	GPR18		TMEM176A		AOX3	DKK3
	MYLK4		IFIH1		SOCS3	GM11210
	SYTL4		H2-OA		KISS1	H2-Q1
	MLPH		KCNK18		GRHL3	SV2B
	PCDHB4		ANGPT4		PLAUR	GM5503
	GM16223		ACOT5		PHLDB3	ESPN
	TMEM102		SFTPD		PCSK1	GM20634
	SLC17A9		MID2		PALM3	GM13394
	CCL27B		DEFB36		KRT5	ITGA2
	MAB21L1		SLC26A7		GM826	SPAAR
	FMO2		FAM150A		ADAMTS18	GM8290
	SPATA33		MIR335		FETUB	GM16867
	GM19510		COX8B		PPARA	TNMD
	USHBP1		RAET1D		EGLN3	MYOC
	SDR42E1		CCR8		NOXRED1	KERA
	SLC45A1		SIT1		4930429F24RIK	PVALB
	2310005E17RIK		5330434G04RIK		SH2D5	P2RY2
	LPPR4		4930579F01RIK		HTR4	OLFR410
	SECTM1B		MAMLD1		PLK3	GM28746
	C230035I16RIK		MYOD1		LAMC3	DPP6
	SNTB1		GM853		KIF15	ARHGAP30
	REX2		CD1D2		SULT1E1	PPP1R3C
	9430078K24RIK		FAT3		ARL4D	MIR683-2
	GPR114		1700095B10RIK		9030619P08RIK	1700086D15RIK
	4930505A04RIK		LSP1		MLPH	KCNJ10
	PGBD1		HSD3B2		GM20597	TDG-PS2
	FAM228A		ECT2L		RASSF7	4930521E06RIK
	SPRR2H		KRT80		DDC	DRAXIN
	GFI1		SGIP1		BC049352	SERPINE2
	CD300LG		CABP2		GPRC5A	GM44005
	GM11944		CLDN23		PPP1R42	MYLF-PS
	SPRR2B		GABRG3		AMD1	SRPX
	MYBPC3		H2BFM		E2F8	CKM
	BGLAP		ARHGAP25		STXBP5L	NKAIN1
	OLFR49		GUCY2C		SLC5A3	H2-Q7
	HS3ST3A1		TMCO5		CHIL1	PDGFRA
	ABCG1		SPEER7-PS1		DPF1	INMT
	HRASLS		GM20753		MAB21L1	RPSA-PS10
	HBB-B1		1600010M07RIK		ATCAY	TRDN
	ACSS3		HS3ST5		TBX1	RPRL2
	ZIC5		RPRML		A530050N04RIK	LCK
	BMP15		KLRA7		FIGN	PCDH15
	FAM227B		KRT12		SYT12	COL6A3
	ARHGEF33		FFAR4		A930003A15RIK	ELOVL4
	SOWAHA		TPH1		GM4861	CACNB2
	LHFPL1		MIR34A		DAZL	SDS
	GM3363		UBE2QL1		LRRC3B	PPP1R1B
	SLC16A14		ELFN2		WNT2	4930481A15RIK
	ENTPD3		PALMD		SIM1	ADRA1D
	GPRIN2		GM19589		SORBS1	ASPN
	PI16		COL12A1		GM8801	MYOT
	1700101I11RIK		CDX4		FAM71D	GM8388
	4933430I17RIK		XLR4C		DDIT4	GM4735
	DGKI		4921506M07RIK		GDF5	CACNA1G
	RGS8		1700018B24RIK		CENPE	KCNAB2
	CLDN22		GUCY1A3		MYBPH	GUCY2E
	4933402D24RIK		COL28A1		B230312C02RIK	COL11A1
	TRIM72		GGT5		CSRNP1	MYH4
	ADTRP		2810032G03RIK		GM12185	RNASE10
	TNNI3		BAAT		HSPA1A	P2RY14
	2610528A11RIK		SLCO2B1		TMEM82	PISD-PS2
	QRFP		UGT3A2		GALNT3	GM45537
	GM2002		KRT75		ICAM4	NUGGC
	DNAH1		SLC38A11		CCL21A	MYLPF
	MT3		MYO7B		ALPL	TACR1
	DMKN		SLC13A3		TAGLN3	GM8741
	PSMB9		FAM151A		NHS	DGKG
	4930405A21RIK		MIR31		ZDBF2	SLC24A2
	FBXL13		MIR493		ZFP13	SLPI
	HIST2H2AC		GABRA1		LIN28A	FMOD
	MADCAM1		PKP1		PTCHD2	ARHGDIB
	8430423G03RIK		CAV2		EXOC3L4	PKP1
	PPP1R36		GLIPR1		D630024D03RIK	ZFP873
	5730405O15RIK		IFI27L1		HSPA1B	SRRM4
	JAKMIP2		GM4980		CALM4	GM47015
	SRGN		CXXC4		PDXK	ALX4
	SERPINF2		DRD1A		LPAR2	ZFP937
	9430076C15RIK		SERPINB9G		E130102H24RIK	5830444B04RIK
	TMSB15L		PTCHD4		1700102P08RIK	GM35082
	SP8		D830046C22RIK		SLC18A1	GM28438
	OTOGL		SULT2A4		CDH4	THBS4
	GM5886		GM21057		SPATA1	SDK2
	GSDMC3		PCP4		MALL	UNC13C
	FBXO15		1110036E04RIK		SLIT1	GM3734
	2610206C17RIK		WNT9B		KCNV2	MYZAP
	PSPN		OLFML1		PPFIA4	CPXM2
	1700015F17RIK		GM10439		PANK1	MYF6
	HPGDS		FLT3		CNTNAP2	GM9008
	SLC16A8		PTGIR		1700027J07RIK	TMEFF2
	LIPN		SIS		TEKT1	GPC3
	APPBP2OS		VPREB1		RPL34-PS1	PPP1R3B
	GM11545		PPEF1		SIK1	PLEKHH1
	BCAS1		GM19461		BAAT	GM18190
	PCDHB10		5730522E02RIK		SLC22A4	MYOZ1
	SLC26A4		RNF182		GM13363	CILP
	GM6559		MYH4		HSP90AA1	DCX
	4833427G06RIK		AREG		CSF2RB2	EFCAB6
	FAM131C		HEPH		ARHGAP26	SULT5A1
	FAM135B		SNPH		FOS	CXCL14
	TRPV6		FXYD1		PLOD2	ESPNL
	CCDC162		ZFP641		IRS2	OLFR1507
	SERPINA3C		GAL		AGPAT9	SLN
	FAM26F		GM20756		AI450353	MYBPC2
	SCPEP1OS		NPPC		BB123696	MGP
	SPINK5		MAT1A		ANKRD33B	GM43305
	TXLNB		5031434C07RIK		MT2	CACNA1H
	1700001O22RIK		GABRR3		NR4A2	ZFP423
	2810442N19RIK		LRRC66		ADAMTS9	RGS8
	HSD17B14		FETUB		MT1	AHNAK2
	GPR149		GALNT14		SRRM4OS	L3MBTL4
	CNTNAP4		MCHR1		ZFP37	GLT8D2
	CRACR2A		GRIK2		PPARGC1A	EFR3B
	IL1R2		MIR1936		CYP26B1	HSPB8
	MAATS1		OXGR1		EVI2A	VSTM2A
	CDK15		OTX2OS1		MAFF	DNAH17
	PRR15		BC006965		COL24A1	GLRB
	PTCH2		SPEER5-PS1		COQ10B	NLRP5-PS
	VMN2R57		SLC5A7		BACE1	7630403G23RIK
	TOPORSL		ASZ1		ZFP36	LEPR
	GM26705		CRHR2		ATF3	AATK
	TCTEX1D4		WDR65		IFT122	ALDH4A1
	PDLIM3		RASL2-9		1810041H14RIK	GM43921
	GM5122		CYSLTR1		SPSB1	XIRP2
	PNPLA3		COL24A1		GM14827	BC023719
	LVRN		CCNB3		CATSPER4	DLK1
	0610009L18RIK		SH2D7		PRKAG2	THSD7A
	KCNRG		PAX2		MAGED2	CSF2RA
	METTL24		CCKBR		1500017E21RIK	BC055402
	ZPLD1		SPDEF		NOV	RGS3
	GRAP		TRIM30D		PDZD7	ILDR2
	PNMA5		WISP1		NR4A1	GM42047
	SCN3B		ADAMTS6		4933415F23RIK	CDC42EP3
	GPR132		CRTAM		SRXN1	ADAMTSL1
	DUSP27		ROBO2		AVIL	MN1
	ELTD1		MYLK2		IIGP1	KSR2
	DLGAP3		EVX1		PLEKHH3	CACNA1D
	GM15698		MMP20		GM4841	PRIMA1
	NRTN		VIPR2		IMPACT	GM11942
	KIF19A		EVI2A		CREM	CALCRL
	OLFR456		MIR378B		ANGPTL4	SPARCL1
	PAPOLB		SAMD5		CASR	PLEKHA6
	GLRA1		GABRA3		NR4A3	DYNC1I1
	1600023N17RIK		SYT6			RPS2-PS13
	SPAG8		1700019N19RIK			MGLL
	IL12A		MUC2			PCDH17
	ABCC12		SYN2			CLEC3B
	2810433D01RIK		EYA2			TNS1
	XKR4		VSTM2L			RAB6B
	AB124611		MIR673			ADAM22
	4930426D05RIK		KLHL4			DSP
	5830432E09RIK		MIR3960			DIO2
	GM10416		PLA2G4D			MGARP
	DNAH7B		OLFR510			BCHE
	WDR17		GABRR1			AI506816
	1700009N14RIK		CST13			PCDHB9
	SLC26A9		SLFN4			CHST15
	RINL		9030404E10RIK			SBSN
	ENO4		AQP9			TRP63
	GBX1		GM9992			COL1A2
	AOC1		TCTEX1D4			RPS18-PS6
	5830418P13RIK		GM13032			RPRL3
	KERA		SLC24A2			THY1
	DRD4		SP8			SYT14
	SLC17A7		ACTC1			GM31517
	2900041M22RIK		ARMC3			EPS8L1
	GM10408		GM15091			AFF2
	F13A1		GJB2			LMOD2
	HOGA1		SCN1A			CCL11
	FAM69C		AMY1
	MPP4		MRGPRH
	BC061194		HEPACAM2
	AK7		NDST3
	ARSI		OTOL1
	C130074G19RIK		S100G
	OLFR1393		CACNA1I
	4933405L10RIK		RBP3
	MCPT4		CCDC11
	COLEC11		LRRC18
	SOX5OS3		PDHA2
	GM20125		1600014K23RIK
	AW549542		DPYD
	TRDN		SEMA3D
	KHK		MIR1190
	NAT8L		DEFB20
	GPR179		HK3
	ACSL6		CNRIP1
	ANTXRL		CHRM3
	AU021063		VMN2R113
	CD1D2		LARP6
	DCST1		PRSS38
	PRL3D2		1700034P13RIK
	GM11744		MAL
	ZKSCAN16		GM5124
	SPATS1		NEFM
	CORO6		GM4981
	GPR68		USP18
	1700001C19RIK		ADM
	PCDHB3		FSTL5
	WDFY4		FCRLB
	PRG2		ATOH1
	ESX1		STK33
	MAPK10		DEFB30
	MAGIX		PSAPL1
	ACHE		GABRA5
	44624		FAM71E2
	MFAP4		THSD7B
	4930577N17RIK		NLRP4E
	STX1B		4930455B14RIK
	FAM107A		SPINK2
	GM5468		TCEAL3
	OAZ3		GM5741
	1600027J07RIK		PCDH9
	SH2D7		SPHKAP
	CHST4		CRYBB3
	SPA17		AKR1C21
	GM4013		VMN1R15
	AGTR1A		OLFR153
	CCDC3		LUZP4
	ASGR2		CAR6
	1700119H24RIK		GM6406
	THEM7		RNASE12
	SYT5		VMN1R51
	FMO4		GM595
	SERPINA3K		1700001D01RIK
	OIT3		ZFP36L3
	XYLT1		RGAG4
	IL2RB		FGG
	GM3776		ISL2
	1810021B22RIK		PSG16
	B4GALNT3		GAST
	NKAIN3		NRXN3
	GFRA2		GADL1
	GPR111		C130060K24RIK
	0610040B10RIK		HES7
	WDR93		KCNA6
	CORIN		CXCL5
	GM10377		HDGFL1
	CNFN		PLA2G4A
	KCNK6		LGI1
	4933411E08RIK		WFDC1
	IFI44L		HNF1B
	CCDC30		BNC1
	GM10696		PDCD1
	F5		FILIP1
	KCNK5		TFEC
	CYS1		STK32B
	GM16159		TNNC2
	4930500J02RIK		LRRC32
	GBP5		CXCL17
	FBXW15		EFEMP1
	TRIM71		CHST7
	EBF2		OTOF
	KLHL38		SP100
	LRP3		VNN1
	GM10373		CDA
	MEFV		NRSN1
	GM11837		MC4R
	LRRC10B		OLFML3
	USP43		NOXA1
	TTC25		PTPRO
	A230056P14RIK		NOS2
	TEX40		D330050G23RIK
	ALB		CDK15
	BCAN		RHAG
	CYBRD1		ELOVL3
	TMEM140		PRKCQ
	GSTM4		ALPPL2
	SIGLEC1		PCDHA6
	GM10638		9130204L05RIK
	CCL3		GALNT18
	TRIM34B		GNG11
	APOL8		HOXA10
	PCSK9		MIR1968
	TMSB15B2		CTXN3
	ACTL9		DMRT2
	CNTN2		CCBE1
	SYNA		MYO3A
	NDNF		ANTXR2
	VSNL1		ADORA2A
	KCNIP2		CYYR1
	RAB11FIP4		TEX101
	RBFOX1		TTC9B
	CCK		GABRG1
	GM266		OLFR31
	TRAF3IP3		PIP
	MCHR1		C130026I21RIK
	MTL5		FOLH1
	RILP		STPG2
	GPR98		1700044C05RIK
	BEAN1		TRIM29
	FAM189A1		SYNDIG1L
	IL17RB		AA467197
	4930562F07RIK		CELA2A
	UBD		PRKG1
	SGIP1		CDH18
	A330041J22RIK		PLB1
	NKX6-1		RGS7
	ANKRD66		SULT2A5
	MMP25		GUCY2E
	ARHGAP30		CD7
	PTPRB		LPAR3
	PCSK2		ZSCAN4B
	FAM13A		EFCAB3
	BMP8A		KCNMA1
	GM8979		CYP4A30B-PS
	LMO1		DUOXA2
	ADAM5		ARHGEF37
	TNNC2		TBX21
	CLDN2		UPK1B
	AS3MT		SLC2A13
	SPARCL1		ZFHX2AS
	MX2		SNCAIP
	NOVA1		ARHGAP36
	PPM1N		SULT2A3
	KLRA17		GXYLT2
	EVA1A		LYZL4
	IL27RA		FBXO40
	RNF112		PAMR1
	PCDHB2		PIEZO2
	PSG17		FRK
	PRSS12		DBX2
	SH2D4B		ADAM25
	RIBC2		C8B
	EAR2		EMX2
	DES		SARDH
	GM15328		2310005G13RIK
	NEIL2		PRR23A
	GM5475		LEAP2
	DLEC1		ADIPOQ
	NPPB		DUSP26
	CCDC169		A730090N16RIK
	ENTPD1		FIGLA
	CD200R3		GM8267
	9330179D12RIK		WFDC10
	GALNT13		SLC35F3
	GRIA3		HOXD1
	MBOAT4		GM15217
	KRTAP1-5		ARHGAP24
	IL31RA		CCDC152
	FGF21		ACSS3
	DCDC2A		GM13124
	ADAMTS16		TMEM200A
	GBX2		TMEM150C
	ABHD3		RHOX1
	MRVI1		EPX
	LRGUK		FGF14
	APON		4930412C18RIK
	GABRA4		LMO1
	LHX1		CDH13
	CLCA1		CCT8L1
	HOXB7		ZPBP2
	DCLK3		HEATR8
	CCR3		VMN1R219
	MCPT8		GPX6
	GPR156		NOV
	E130102H24RIK		ALOX12E
	LGI3		1700016K19RIK
	RIPPLY1		CDH10
	C1QTNF7		COL9A1
	FAM196A		PRIMA1
	SNTG1		PROKR2
	SAA1		SLC6A11
	CACNG8		WNT7A
	CAR7		KDM4D
	OASL1		GM5622
	SPIN2C		RBM24
	UGT1A10		DEFB42
	HOPX		SV2B
	DUPD1		4930523C07RIK
	PF4		RHOX7
	GM19589		SMPDL3A
	HCAR2		FER1L4
	TRIM63		4933427D06RIK
	DMP1		UNC93A
	GM7168		TUBA3B
	MAMSTR		INSRR
	CLEC1A		CD200
	GPR17		GCK
	VMN1R44		MFAP2
	PRDM1		1700071M16RIK
	TM6SF2		2200002J24RIK
	BSPRY		GM16063
	KDM4D		CLSTN2
	OAS1C		FAM110C
	RGAG1		C1QL4
	2410021H03RIK		MFSD6L
	CRYGS		CACNA2D3
	GM3230		TMEM225
	ADRB3		BC107364
	CCDC37		SERPINB6B
	1700102P08RIK		FAM181B
	VWF		BARX2
	TNN		FAM149A
	BANK1		BFSP1
	USP44		CHST13
	MED9OS		2010005H15RIK
	CDH16		VMN1R47
	ZFP819		MAML3
	GM5039		XLR4B
	2810029C07RIK		THSD7A
	OAS1B		SLC5A1
	BGLAP2		XLR
	CYP26A1		CTSO
	GJC2		GM1995
	TRIM30A		ALDH1A7
	MYO1G		SDK2
	LINGO3		COL1A2
	MCTP1		ESX1
	GM960		GM13109
	FRMPD4		SUSD3
	AU018091		CES1C
	KCNN3		C330008G21RIK
	ABCC6		EPHB1
	SLC1A6		CCDC172
	NECAB2		SLC4A1
	ANO5		KEL
	SLFN4		4930405J17RIK
	FAM124A		KCNJ11
	SAA4		SBK2
	44631		1700013H16RIK
	CSMD3		WNT10A
	KLRA1		PRSS44
	FAM151B		STC1
	GM5144		BTNL5
	PRRT3		1110032F04RIK
	BEND7		ASB4
	ESR1		BC080695
	GM5627		COL25A1
	FAM89A		FBXL7
	SYT8		SBSN
	HCAR1		SYNPR
	KNG1		SLC16A7
	NRIP3		4921511C10RIK
	GDAP1		GM1322
	SRPX		THBS4
	MYO16		KCNQ3
	TMSB15B1		CHI3L3
	GABRB2		AU021092
	BC030499		RTN4R
	FBXW24		NAP1L5
	MLC1		CD33
	CACNA1H		ASAH2
	CXXC4		HPGD
	CREB3L4		G630090E17RIK
	WIF1		AOC3
	DLG2		GM8909
	NRG2		EVI2B
	CHST5		LRRC3B
	DHDH		TSPAN11
	LYG2		MAGEL2
	PDE7B		ATP13A4
	GLT1D1		GM9112
	GSTT2		SPEER8-PS1
	MEF2C		TMEM119
	GAD1		ADRA1A
	ITGBL1		KHDRBS2
	ADAM33		FAM3B
	LIN7A		SAA3
	FBXW18		4930467D21RIK
	PLA2G2E		SYTL2
	SLC12A1		TEX26
	FBLN7		SERPINB9F
	GPR137C		CPZ
	NXNL2		1700023E05RIK
	SP6		GBP8
	DNASE1		4921525O09RIK
	ADAM23		RAD21L
	4930481A15RIK		PEX5L
	ZFP773		2610203C20RIK
	EPHX2		GM6524
	D630045M09RIK		VDR
	IFITM7		AF529169
	ABCB4		CXCL12
	NKAPL		IGFBP6
	GAD1OS		MS4A6D
	NME5		MYLK
	MS4A2		NXF2
	ARHGAP22		ANO2
	FLYWCH2		AADAT
	FAM65C		SERPINB5
	SLC6A7		A430071A18RIK
	MMP10		CLDN5
	FAM151A		DOK7
	HILS1		MIR181C
	TNFRSF14		COL4A6
	COX6A2		IL10RA
	NMU		GM6880
	FCGR4		CCNO
	4933427E11RIK		MMP16
	PCDHGA9		SNRPN
	LRTM2		CHST1
	1700003E16RIK		POPDC3
	GM20735		1700030M09RIK
	ABCB1A		OAS1D
	ZFP296		CHI3L4
	PYGL		PNMA3
	CNKSR1		LMCD1
	PCNXL2		AQP8
	PTCHD1		NOL4
	BCO2		ARHGEF38
	CYP1A1		SLC16A2
	KLRA5		KLB
	PRSS52		HTR5B
	NIPAL4		BTNL1
	COL4A4		SPACA1
	44630		GRM5
	HGF		E130309F12RIK
	TICAM2		ZSCAN4E
	ARL11		UNC5D
	SNPH		TMEM100
	ADCY5		IQUB
	PPEF2		ARG2
	NLRP4F		LEMD1
	A230028O05RIK		FA2H
	TESC		STK39
	DZANK1		ARHGAP20
	LRRC63		CACNA1S
	E330009J07RIK		APOL7A
	TRIM40		XLR3C
	CML3		PPEF2
	PRRG3		1810011O10RIK
	ARHGAP9		SCARA3
	SRSF12		ABCB5
	AI197445		PGF
	5430421F17RIK		GM4971
	2700070H01RIK		LANCL3
	NXPH3		3110007F17RIK
	MAP7		CCL27A
	AGMAT		SDR42E1
	WNT10A		RGS2
	GM8994		IFI27L2A
	4933439K11RIK		4930568K20RIK
	ECM2		1700018B08RIK
	2210406O10RIK		RBP4
	HOXB5		GPRIN2
	BAMBI		TNFRSF26
	FZD9		SLC7A8
	1700040L02RIK		TRIM30A
	TREML1		KIF17
	T2		SLC1A6
	SLA		CDH17
	9530026P05RIK		LRFN2
	GM5860		NFAM1
	NALCN		A430090L17RIK
	4632427E13RIK		CYP2C55
	GNAL		GM5635
	DUSP9		IL7
	A430093F15RIK		LY6K
	FHIT		SQRDL
	C920009B18RIK		HOXB13
	ZFP385B		FGF5
	CMPK2		VMN1R14
	ATP1A3		OPRL1
	RBP4		HRASLS
	HNF1B		BMPR1B
	FAM161A		GM410
	TMEM117		DMRTC1B
	VIP		GABRA4
	RBP2		CALR4
	BATF3		SHANK2
	8430436N08RIK		KRT71
	DNER		HIST3H2BB-PS
	IL17RE		44809
	GM10432		XLR4A
	LRRC71		UPB1
	2310002F09RIK		SYT1
	PDE1B		RASEF
	MAP6D1		DUSP8
	SLC44A5		C630020P19RIK
	LOC100503496		SSTR2
	HTR1B		ACOT3
	IL1F9		PTGDS
	PRL7A1		GUCY1B3
	1700034H15RIK		SP5
	CAPS2		SYTL4
	HIST1H1A		ADD2
	GM10375		ASTN1
	FGF11		GCGR
	SYT4		FAM83F
	NRGN		MOGAT2
	AKR1C13		FLRT1
	HEY1		DNAHC5
	1810034E14RIK		TRPC3
	FUZ		KCTD8
	HSF2BP		FGF10
	C920025E04RIK		FAM20A
	TACR2		SLC6A13
	SLC2A12		FSIP1
	F630042J09RIK		SEL1L3
	SELENBP1		CML2
	BAIAP2L2		SLC45A1
	FNDC7		FBXL21
	EBF3		MIR20A
	SCG2		SULT2B1
	EPM2A		SLFN10-PS
	TTC36		NLRC5
	GBP6		OBOX6
	ADRB1		5031410I06RIK
	ZFP354B		REX2
	WIPF3		MMD2
	RAET1D		SH3RF2
	TEX26		RAB32
	RTN1		SLC6A19
	AIPL1		LYPD6
	MYB		SLCO1C1
	AY358078		GM11545
	TXK		METRNL
	ROBO3		PLAT
	FAM150A		H2-AA
	SUSD2		MIR16-1
	GRHL1		COL26A1
	FBXL21		SLC9A7
	OSBP2		C130050O18RIK
	SLC9A4		OTUD6A
	APOB		SNTG2
	ITIH5		HCN1
	TBC1D10C		ITGA7
	PCP4L1		HAS2
	VMN2R29		FN3K
	DLL1		PAQR6
	RAB37		USH1C
	CYP11B1		TRIM14
	4930429B21RIK		HDAC9
	HIPK4		SYT17
	HEPH		GLOD5
	UROC1		NCKAP5
	AI661453		BAI3
	SPRR2K		GM6588
	MYO7B		ARSB
	C630043F03RIK		LRFN5
	CLEC11A		GRID2IP
	KANK4OS		SCN5A
	GSTT4		IL1R2
	RERG		WNT3A
	SPTB		ADRA2C
	ADAM11		GFRA1
	CCDC103		LYNX1
	9030612E09RIK		HTR3A
	LRRC15		ALOX12B
	CHDH		KCNK4
	KRT16		TMEFF2
	FAM19A2		COL4A5
	DAF2		TSHZ1
	STON2		EMILIN2
	SMC1B		PXDC1
	9330182L06RIK		FXYD5
	SPRR1A		FAM13A
	ENPP3		ADAMTSL3
	TCTE2		NLRP4A
	PCSK4		SKAP1
	B330016D10RIK		IRX2
	PTH1R		SGCD
	ZFP600		PPYR1
	1700001F09RIK		ANXA1
	LIMS2		RAD51AP2
	ZFP879		ZP3R
	NLRC5		COL23A1
	WNT16		TMEM169
	PADI3		H2-EB2
	TNNI2		ABCA16
	SLC25A21		DNAHC7B
	PRKAR1B		GRIK4
	TGTP1		MROH4
	CAMK2A		GM2762
	1700026D08RIK		CLVS2
	AI593442		IRS4
	AMDHD1		ABCG3
	TRIM36		FAM131B
	4931408D14RIK		KCNT1
	CYP2U1		PRODH2
	IL2RG		CHRDL1
	ESPNL		CLDN1
	CRABP2		CYP2D22
	SCARA3		CHRNA4
	MAP3K19		CDH15
	EGFL6		CARD6
	ERICH2		LCAT
	TGFBR3L		VSIG1
	CD33		ASGR2
	ARL5C		SLC4A9
	P2RY10		DUX
	OLFR1168		WIF1
	CLEC7A		ADCY2
	KCNN1		FAIM2
	ERBB3		E030011O05RIK
	LRRC16B		LBH
	ECI3		PLAU
	PRDM8		MFHAS1
	DIO3OS		FAM105A
	ADAMTSL1		COL5A2
	WNT7A		SLITRK4
	KCNC2		SLC12A3
	NOG		ASGR1
	GM4070		LGI2
	MSL3L2		GM15097
	TTYH1		CADPS
	TM4SF4		GBP3
	RORC		GM11544
	VMN1R43		NOSTRIN
	GM1045		CD40
	TMIGD3		IPW
	NHLRC1		PABPC6
	ELAVL2		MFSD2A
	SDSL		RASGEF1C
	IL15RA		ALOX15
	SLC13A2OS		CD74
	2310001H17RIK		CYSLTR2
	KLK8		FAM46A
	MIAT		APBA2
	GNAZ		GPR30
	VWA1		HMGN3
	1700031A10RIK		HOXC13
	FAM181B		H2-Q10
	AVPR1A		ALMS1-PS2
	SOX6		HMGCS2
	9930014A18RIK		PRSS48
	IL17D		GM13119
	TMEM71		TMEM132C
	P2RX6		MS4A4D
	SPSB4		SYTL5
	HEBP2		GPR17
	H2-T24		CELF2
	AIG1		FKBP6
	5830473C10RIK		ADAMTS19
	RPPH1		SOX8
	OCLN		VMN1R53
	RPH3AL		PPP1R3G
	CHST3		C3
	SLC8A1		VMN1R45
	CORO1A		TMEM74
	LAMA1		HRH1
	GALNT9		PDZRN3
	PAQR5		ZFY1
	SMARCA5-PS		NRK
	CHRM1		MPPED1
	B3GALT1		ALAS2
	MSH5		MID1
	NPC1L1		VOPP1
	ABCB9		GHR
	2810454H06RIK		ABO
	PPP1R14A		VAV3
	IFIH1		H2-AB1
	TCEAL3		BHLHE41
	SLC16A7		RHOX10
	B3GALT4		SNCA
	UBXN11		CDKN2B
	BIRC7		FAM160A1
	DPYD		NELL2
	CCNO		GBP7
	ME3		RET
	HPDL		DBC1
	GM2694		R3HDML
	CHN1OS3		CIB2
	INSC		PRRG1
	TNMD		TRNP1
	4930550C14RIK		H2-Q1
	ADRB2		FCGR2B
	IRAK3		CCNA1
	ZIM1		TIE1
	GM5431		UNC5A
	C030016D13RIK		ALPK1
	KLRA4		GUCA1A
	GPR115		ZFP352
	FABP3		HIST1H2BA
	CBLN3		LDOC1
	SEMA3G		BGN
	IP6K3		ITPR2
	LCK		VIPR1
	EPSTI1		1700008I05RIK
	GBP10		CRYM
	HYAL1		TMEM198
	ENHO		FRMD7
	ERG		TC2N
	FILIP1		GM13580
	SCRG1		CTHRC1
	POMC		GPR83
	CLCA4A		SYCP3
	GPX7		PLA1A
	FOXP2		LRTM2
	EDN2		MEIS2
	DUSP28		ST8SIA5
	KCNAB3		HIST1H2AA
	GM5662		USP17LE
	GM2016		ZFP964
	CSF2RA		BPIFB4
	MYCBPAP		HEBP2
	HOXD10		WDFY4
	TTBK1		ACTA1
	CMKLR1		XIRP2
	PGC		GM7173
	SLC15A2		TKTL2
	4930432K21RIK		SERTM1
	HOOK1		COL6A1
	CHADL		CD6
	VGLL2		D430019H16RIK
	TTLL11		4930502E18RIK
	TGTP2		CRISPLD2
	1700042O10RIK		OTUD7A
	EPPK1		HERC6
	KRT15		PAQR5
	1700091H14RIK		GNAO1
	GM7030		TLX2
	GM8300		GM20199
	PDK4		RIN3
	RPP25		5031414D18RIK
	MORN2		B430212C06RIK
	GM17757		AHRR
	BEX2		H2AFY3
	TBXA2R		PDGFRA
	RRAGD		LEF1
	SDK1		GM5077
	ITGB6		FAM101B
	ARHGAP8		LAMB3
	ESR2		TMEM246
	TMIE		H2-Q5
	SGCA		NRG1
	DYX1C1		2900057B20RIK
	SPOCK2		CLCNKB
	TMEM52B		INHA
	LGALS2		H2-Q2
	TGM5		MSLNL
	GPR174		1600029D21RIK
	SH3GL3		ZAN
	ZSCAN2		GPC6
	C530044C16RIK		ATG10
	PAPPA2		9330182L06RIK
	GFRA4		GM12794
	STC1		FABP5
	GRIN2D		CPS1
	MST1		PARM1
	DLX5		MCOLN3
	FAM81A		PROKR1
	CHODL		MPP3
	CLDN19		GNMT
	SUSD4		ETS1
	WDR78		PDLIM3
	2700069I18RIK		HTR2B
	HS3ST3B1		GATA2
	SV2B		SEZ6L
	B130024G19RIK		MAPK8IP2
	MYL6B		FGF18
	CYFIP2		ANXA8
	44808		CTNNA2
	PCDHGB7		DNAHC11
	MEOX1		RSPO4
	MFSD6		H2-M3
	FOXL1		6430548M08RIK
	CEACAM19		SLC2A6
	HOXB9		2410088K16RIK
	GRIN1		AXL
	PCDHGA7		CEND1
	GALNT18		SERINC2
	GM13293		COL22A1
	TMEM169		ENTPD2
	BACE2		GLP1R
	YPEL4		MYB
	ERICH5		CYP2J9
	IGTP		CAR4
	PEG12		A730085A09RIK
	GM3383		ATP12A
	LOC100861615		PTCHD2
	CAR6		RAB3B
	GUCA1A		0610040J01RIK
	ARL14EPL		CYP4V3
	CYP2J9		HEY1
	ANGEL1		S1PR3
	CHRDL1		SCML2
	CBS		CD164L2
	MAGEH1		ZADH2
	CSF2		GALNT3
	SNCAIP		RGS16
	PCDHB11		OLFR1372-PS1
	PTGDS		CYP2J6
	PPP4R4		IGSF11
	ZCCHC18		MAOB
	GRAMD1C		H19
	NUTM1		ASIC4
	MYOM3		SELENBP1
	CADM2		KRT7
	NPPC		OLFR986
	HAGLR		EPHA8
	GM10825		TGFB1
	C730002L08RIK		SDC2
	INCA1		ITGA2B
	FEZ1		GM8994
	SLC9B2		PHACTR3
	TLR1		HSPB11
	HSPA12A		ANKRD37
	SYT1		2200002D01RIK
	PELI2		GSTM5
	AMHR2		HIST3H2BA
	RAMP1		ARHGDIB
	GM13247		A730046J19RIK
	RAD9B		PRICKLE2
	USP29		COL9A3
	LEKR1		EEF1A2
	2810032G03RIK		CACNA1G
	ITGA4		L1CAM
	VAX2		PTPRD
	GREM2		TLR5
	CD55		OSBPL5
	CCL17		LPHN3
	ASB15		LIPC
	DUSP2		GM2016
	CES1G		RIMS4
	3110009F21RIK		PRSS23
	ARG2		P2RY2
	IFITM10		H2-EB1
	PPARG		FADS3
	NLRP1A		TDRD7
	PHF21B		ALOX5
	PLAC1		MMEL1
	MYO1H		DKK3
	ASB12		KRT13
	HOXA4		TEX40
	CXCL3		CAR8
	E230013L22RIK		CXCL14
	PLEK2		ATP8B3
	CD53		CCDC158
	SNX29		AGTR1A
	VNN3		SLC25A24
	2810468N07RIK		H2-DMB1
	APOBEC1		GJB4
	IFIT1		CRYAB
	E430016F16RIK		P2RX4
	WNK3		TMC7
	NCKAP5		NUDT10
	FAM26D		SDC3
	ERV3		FAM115A
	ANKRD35		SLC25A31
	IQGAP2		MIR19A
	AU021092		PNLIPRP2
	ZFP385C		VAX2
	C130046K22RIK		XLR3B
	WNT5B		NKD1
	S1PR5		GM5662
	PLAC8		CD44
	TUBB4A		LURAP1L
	RAP1GAP		NSMF
	SYT17		ACTA2
	FAM78A		CPNE7
	INPP5J		TAP2
	CEBPA		GM5039
	FAM198A		TOPAZ1
	GJA4		TFR2
	MROH4		ZSCAN4D
	TAGLN3		2610035F20RIK
	PRR15L		CASQ2
	CMA1		RASGRP1
	TMEM74		KLF17
	HDAC9		GSTM6
	TMEM200A		ZFP608
	YPEL1		FAM196A
	HTR2B		RGS17
	FUOM		4632428N05RIK
	GM17026		MN1
	PRN		ADAP2
	A230057D06RIK		MYH3
	SNHG14		SEMA3C
	IL15		RELN
	RAPGEF4		PNCK
	A730056A06RIK		THSD4
	LEF1		ATP6V1C2
	TNFRSF9		HIST1H1T
	RNF144B		MARVELD3
	LAMC3		OAS1C
	GSPT2		ABCC8
	AI506816		UST
	MSI1		CAR3
	RANBP3L		GCNT3
	SYBU		TMC3
	1700024P16RIK		RUNDC3B
	DLEU2		PDLIM4
	FGFBP3		TRIM12C
	PPAPDC3		SLITRK5
	CELF5		TMPRSS5
	TMEM202		LRRN1
	FAM221A		PYGL
	CBX7		DYNC1I1
	WNT6		CD34
	RTP4		RNF130
	FRAT1		TKTL1
	TREM2		NKX3-1
	GM11351		VRTN
	KNG2		GJA3
	ATP6V0A4		SKOR1
	CEP83OS		PRMT8
	P4HTM		4930486L24RIK
	KCNK2		APOBEC2
	GPRIN1		GNAZ
	RNLS		AHR
	2210011C24RIK		MB21D1
	TUSC1		RGS10
	TSSK6		CNTNAP2
	4930461G14RIK		RSPO1
	TRF		CDS1
	SP110		MYL7
	CAMP		ZCCHC12
	DNAJC22		4930478L05RIK
	ARSG		MYL4
	MTURN		5930403L14RIK
	ZFP423		LRRTM2
	BMPR1B		EPPK1
	A230050P20RIK		MSRB3
	PM20D2		TEC
	SCIN		NSG2
	OPLAH		1110007C09RIK
	PRR36		NPR3
	PRG4		KCNG4
	9530053A07RIK		FAM196B
	LINCENC1		MRC1
	SLC35G2		IL1RAP
	PCDHB12		JAKMIP2
	DLX6		WNT6
	CCDC89		OAS2
	KCNJ15		STX11
	1500009L16RIK		SEMA6A
	F2RL2		ENPP1
	KIF1A		RASSF6
	FYB		GALNT6
	RTN2		LDLRAD4
	CCR7		ATP8A2
	SLAMF9		9330159F19RIK
	TLR5		GALNT12
	MPPED2		KDM5D
	KRT13		SLC17A7
	SYTL1		NEDD9
	ZFP583		GM8300
	HMCN1		MAGOHB
	PLEKHS1		INO80D
	CAMK2B		JDP2
	FAM65B		ENO2
	ALDH1L1		HMCN1
	FAM49A		KCTD1
	5930403L14RIK		MYRIP
	COL10A1		IGSF1
	CAMK2N1		OSBP2
	AI429214		GRIA4
	6820408C15RIK		KRT19
	SH3BGR		PIWIL4
	CFB		LIPG
	RASA4		APP
	SLC40A1		A2M
	FAIM2		PSMB8
	RDH12		UBA1Y
	TMEM88		SH3TC2
	DDX4		TSIX
	EMID1		PSMB9
	TENM4		GBP9
	MMP27		SERINC5
	ZEB2OS		EPHA1
	1700019G17RIK		TDRD5
	MAML3		9430020K01RIK
	WBSCR17		SLC51A
	SOCS1		RAPGEF3
	A330074K22RIK		MLF1
	C3AR1		MYL9
	9130024F11RIK		COL6A2
	CCL9		PM20D2
	F2RL1		SRRM2
	HSPB7		RHOX13
	AATK		MEIOB
	USP2		LRP1
	P2RX5		C1QTNF9
	CLN3		KCNJ3
	HRH1		SH3BGRL
	SYNDIG1		NYNRIN
	A730020E08RIK		NKD2
	POU3F1		CNN1
	SLC16A9		CCDC28A
	PCDHB18		HORMAD2
	TRNP1		MAP1A
	PENK		ZFP395
	ADORA2B		HOPX
	VSIG8		PADI3
	ZFP811		RASSF4
	LRRTM3		DPYS
	SPINK2		DLL1
	RAVER2		TRIM21
	ANKRD42		HPCAL4
	GM3500		OPRK1
	PCDHB5		CAR12
	TSLP		CASQ1
	GM12942		HERC3
	LIN28A		ACAN
	CTSW		SERPINB6C
	NXF3		GPR116
	QPCT		DNAHC6
	TSPAN13		SLFN3
	CACNA2D3		OLFM1
	CCDC39		SYNPO2L
	ADAMTS20		AUH
	FIGNL2		FAM102B
	ACAN		NLRC3
	DGAT2		RGS9
	NOTCH4		SYCE1
	CXCL16		GATA6
	CRABP1		MAP3K15
	MSX1		SFRP2
	MPP7		CHST11
	GFPT2		LHPP
	SERPINA3M		PAX6
	ENPEP		ZFHX2
	PDZK1IP1		GNA14
	ARRDC2		SFRP1
	MYL7		GM2022
	SPRR2A2		MET
	PANX3		CORO2A
	KATNAL2		VAT1L
	FAM46C		PVRL1
	IFI44		CALML4
	CREB3L3		MGST1
	ARHGAP36		ZFP521
	PNMAL2		TCF7L2
	IFNLR1		SLC38A3
	B3GNT7		MLL2
	HECTD2		ZFP677
	ALDH1A7		GADD45G
	MMP17		B3GNT3
	AKIP1		SH3GL3
	ZFP941		TNS3
	CDKN1C		AIF1L
	MYOM2		SPAG16
	TSPAN18		RBM26
	MUSTN1		PRSS16
	NACAD		2310030G06RIK
	HID1		SPATA31D1B
	NOD2		SPTA1
	CDH17		BCL11A
	MMP8		ARHGEF28
	TIGIT		CYBB
	TSPAN32		FAM171B
	LHPP		KRT18
	GM6307		PKHD1
	GDF1		M1AP
	MGST2		UBQLN2
	ENPP2		RREB1
	SLC25A43		TNS1
	FRZB		SFI1
	PCDHB14		TAL1
	GM2022		MYCL1
	GM16897		SRGN
	OCIAD2		FBLN2
	IFI47		SERPINE1
	CCDC125		CHRNA9
	MGAT4A		TES
	SAA2		SH3KBP1
	DNAJA4		GBP1
	2810429I04RIK		GPC4
	TBX1		HPN
	SERPINB2		KDM6B
	ENOX1		FIGNL2
	RPS4L		CYCT
	ROPN1L		CRISPLD1
	GBP3		ITIH5
	TRO		HAL
	3110039M20RIK		DDIT4
	PODN		TIMP3
	MPZL3		TBX20
	ARHGEF15		PNMA5
	D030025P21RIK		ABCC4
	SLC25A35		GJB5
	PRR33		SPEN
	CD1D1		POLR2A
	RBMY		NAV2
	CSMD1		TGDS
	MPPE1		PEG13
	KDR		SERPINA3M
	NEURL1A		STBD1
	ZFP882		HHIP
	AGAP2		SEMA5B
	AUTS2		LAMC2
	WDR31		ZIC5
	SPON1		IER3
	PCDHB15		PPP1R3C
	PTHLH		THBS1
	MTAP7D3		NFASC
	TMEM171		GSN
	EMX2OS		LAMA1
	2610305D13RIK		ASPHD2
	PPM1E		TRPC1
	HLF		SERPINI1
	VTCN1		PLA2G7
	ESM1		NLRP4C
	KLHDC8B		MB21D2
	EBF4		ALDOC
	1700020L24RIK		ADAMTS3
	POSTN		CALCR
	PLXDC1		RPL39L
	PTPN6		AARD
	PHYHIPL		CRYBG3
	PCDHB19		SLC16A10
	A4GALT		KRT42
	CYGB		SLC28A1
	MATN3		NRIP3
	BEGAIN		IL4RA
	ITGA9		PLAC8
	PIR		HSPG2
	ZFP14		MYZAP
	RGS11		CORO2B
	FGD4		TNRC18
	HDDC3		AI662270
	HS3ST5		9930013L23RIK
	KBTBD11		MAL2
	SLURP1		C1S
	E030003E18RIK		INHBB
	SYT7		TAGLN
	MLF1		AU022751
	AQP5		NXT2
	DLX6OS1		SORD
	ZFP286		GJB3
	AR		H1F0
	GPSM3		TRIL
	LHX9		MDGA1
	BDKRB2		DLEU7
	MITF		KIF1A
	CCDC178		NUDT11
	LRRN3		CD109
	GSTK1		GM13889
	TEC		2810047C21RIK1
	SLC2A13		GM1564
	CRLF2		EXOC3L
	A630023A22RIK		SOGA3
	MAP9		TTLL7
	SLC16A11		CLDN6
	KCNA4		ZSCAN4F
	GM1673		CLYBL
	CTNND2		DIAP3
	EFHC1		PDZD2
	CCL5		GOT1L1
	PCDHGA12		MRAS
	A630001G21RIK		GLI2
	PPP1R3F		SYCP2
	TMEM51		MTUS2
	LMTK3		ZFP951
	TACSTD2		CALB2
	NTF5		UTY
	PCSK5		PARVB
	GM11110		TMEM92
	SLC22A21		TLR2
	GPR162		ANK1
	PPP1R3C		DGAT2
	RNF165		NAV3
	AHRR		BCAM
	RHOF		GATM
	C430049B03RIK		PTPN20
	BZRAP1		EMP1
	NOX4		EYA1
	KCNN4		KIRREL
	PXYLP1		PRKAR2B
	ADH7		ISLR2
	SNRPN		INSIG1
	FBXO36		FAM129A
	PGM5		NFIB
	A330076H08RIK		4930524B15RIK
	OLFM1		GCH1
	CHST10		2610018G03RIK
	PARP16		DAZL
	PCDHGB5		3632451O06RIK
	CD300LB		TSPAN2
	NEBL		ACCSL
	KHDRBS3		PROM1
	PLEKHH1		SNX31
	FIBIN		LMNA
	FAM213B		ZFP827
	DISP2		SOX7
	GM3558		SETD1B
	TTC39A		FAM115C
	NFKBID		XLR3A
	WNT3		GM17066
	DDIT4L		ABCA1
	SATB1		ENPP2
	CH25H		ZSCAN4C
	ATP6V1C2		AASS
	B3GNT5		IRF8
	CES1A		PLAGL1
	BEND5		STEAP2
	TTC9		LIMS2
	NAV3		ZSCAN4A
	PCDHB21		KLF5
	PEX5L		MAPT
	THY1		XIST
	LANCL3		ACOT1
	SCEL		FMR1NB
	HEPHL1		GBP2
	CDKN1A		BMP4
	SLFN10-PS		NNAT
	CRIP1		H2-K1
	B630019K06RIK		LAPTM5
	LRRC61		AHNAK
	GSTM7		SPN
	OSR2		CAR2
	RHOBTB1		PRAMEF8
	DYNAP		ZIC2
	SH3BGRL2		SLC15A1
	RAET1A		PDE2A
	KLRA18		RBM44
	SLC22A17		MAGEB16
	GAL3ST4		AURKC
	ALPL		EPAS1
	RNF122		DYSF
	RAB20		MOXD1
	NAP1L3		TGFBI
	GRAMD2		TGM1
	SMPD5		ZBTB7C
	SPON2		GM14511
	SYNGR3		TSPAN7
	MICALCL		SALL3
	SHANK3		SMC1B
	MGP		OBSL1
	STXBP6		STMN2
	CNGB1		ZFP423
	SYCP1		CNTFR
	HTR2A		TEX13
	CHD7		KLHL13
	3930402G23RIK		PDGFC
	PCDHB22		OTX2
	SRRM4		FNDC3C1
	2310030G06RIK		BNIP3
	UBASH3B		SOX21
	PPM1J		MSLN
	GM13238		KBTBD11
	ACSBG1		POU4F2
	ST3GAL6		MSC
	SEMA4G		DDX3Y
	ALDH5A1		SIRT6
	PRELP		CUBN
	CCDC166		KRT17
	CD80		CYP2B23
	SP100		CCND2
	TMEM59L		EFHC2
	1010001N08RIK		NKX6-3
	FAM131A		MEST
	BC021767
	NT5E
	AK129341
	SLMO1
	PCSK6
	FAM195A
	GBP7
	SVIP
	CSDC2
	TLL1
	IFITM6
	SMYD1
	GM14137
	CTXN3
	SEMA4F
	RNF207
	PPP1R3E
	COL23A1
	PIGV
	HCN1
	ZDHHC14
	HSF4
	RAC3
	TRIB3
	ICAM1
	RORA
	XPNPEP2
	ZFP612
	SPNS2
	CELF4
	IVL
	MYO5B
	MGMT
	CDSN
	KCNB1
	CD93
	GAP43
	TMEM144
	H60B
	SHROOM1
	FAM189A2
	HOXA10
	SCML2
	XK
	GPR133
	WHRN
	FOXA1
	STAC2
	MAP3K8
	CACNB2
	FAM212B
	FAM180A
	GM6484
	3110007F17RIK
	TPRG
	IL1F6
	BDKRB1
	RNASE10
	DYRK3
	TUBG2
	H2-DMB1
	C1QL1
	CHN1
	PTPN7
	LCTL
	PAMR1
	PERM1
	DNAJC12
	2900011O08RIK
	PPEF1
	MDFI
	ZFP185
	CYP2S1
	TMEM26
	AOX3
	PRDM16
	2210016F16RIK
	EPHA3
	RAB15
	HAS2
	BTC
	PRSS22
	MYLK3
	PHACTR1
	APOL6
	MOGAT2
	NKX3-2
	9030617O03RIK
	NEURL1B
	BTBD11
	EFNA2
	RANBP17
	ISPD
	EGLN3
	SLC12A8
	PTPRE
	D030028A08RIK
	UGT1A2
	EPHA1
	CITED1
	GRIA1
	SLFN8
	RGS16
	GM8267
	ABCD2
	ANKRD13D
	NIM1K
	TMEM223
	PCDH18
	TTC12
	FAM26E
	NUDT7
	MORN4
	H1FX
	D330045A20RIK
	AGO4
	KRT7
	TNNT2
	PDLIM4
	ISOC2B
	ANKRD55
	PCDHB20
	YPEL3
	STK36
	TRAM1L1
	DYRK1B
	SOX8
	FLRT3
	PARD3B
	PRPH
	BDH1
	HES1
	SYNGR1
	RASL10B
	HDX
	LY6C2
	TRPV2
	HOXA2
	NIPAL1
	CDK20
	PALM3
	CXCL10
	CAR11
	TRIM12C
	MGARP
	GNB4
	IL34
	CHST15
	HOXD3
	MAP2K6
	BST2
	5033428I22RIK
	RIN3
	PLXNB3
	CPED1
	ADAMTS4
	SAMD11
	KLF8
	IFITM1
	SLCO5A1
	HMGA2-PS1
	ARL4D
	SEMA7A
	NDRG2
	TMEM53
	PPP1R26
	PNRC1
	EFR3B
	TG
	IL7
	MLH3
	ISLR
	PIK3C2B
	GM20554
	ELN
	EID2
	ZFP775
	CLDN15
	ZBTB8B
	SOX5
	PMAIP1
	ZFP951
	SLCO1A6
	PYGO1
	RGS2
	OGFRL1
	AI662270
	WBSCR27
	HERC3
	CLEC2D
	PPARGC1B
	CRELD1
	SHC2
	CACNG7
	KCTD12B
	IRX2
	RPS15A-PS6
	CD59A
	PTPRQ
	ARL4A
	FGF2
	NDST3
	ITGA2B
	PRND
	TCF7
	MFAP3L
	EIF4E3
	SYNPR
	GBP2B
	B230217C12RIK
	HUNK
	TMEM8B
	ZFP605
	UNC45B
	SLC45A3
	GPR85
	PPP1R9A
	STC2
	TET1
	TMCC3
	ASPHD2
	RPS15A-PS4
	LRFN3
	ZIC4
	USH1G
	SAYSD1
	CXX1C
	PSD4
	FDXR
	PCDH9
	CHD3OS
	EXO5
	ADAM8
	CTLA2B
	EMC9
	GPHN
	DIO3
	TCP11L2
	ABCC3
	HSD17B11
	GSTT1
	LIPG
	THBD
	PLCL1
	IRX3
	DIRAS2
	FRMD7
	KLRA22
	ANPEP
	TNFSF18
	NAIP2
	CORO2B
	SHANK2
	CSGALNACT1
	RAB38
	FAM73A
	2610318N02RIK
	LAMA2
	GPR116
	TLR3
	OTUD1
	H2-M3
	3300005D01RIK
	HAL
	MYCL
	ITGB2
	DCBLD1
	PDZD2
	MGST3
	ENPP1
	RAB39B
	LPIN1
	FIGF
	4930486L24RIK
	PTPDC1
	COMTD1
	1810019D21RIK
	PDE8B
	SEMA4D
	TNFRSF11A
	NPY4R
	RBM47
	PCDHGB8
	PRR5L
	GM996
	SLC39A8
[truncated: 900 more rows]
